# Supplementary material for: Subspecies in the global human gut microbiome
Source: Mol Syst Biol. 2017 Dec 14;13(12):960. doi: 10.15252/msb.20177589 (PMC5740502; doi:10.15252/msb.20177589)
Supplement: Supplementary file 3 — Table EV1 [file MSB-13-960-s003.xlsx]

## Sheet: Legend
Samples metadata
This table summarizes metadata of all metagenomics samples analysed in this study as well as sample origin of previously published metagenomes. Moreover, this table also summarized the sequencing depth for each sample and the number of inserts that mapped to the representative genome set.

## Sheet: Sheet1
Internal sample name	ENA_study_accession	ENA_sample_accession	Cohort country	BMI	Age	Gender	Diabetes status	mOTU Diversity	Inserts post-QC	Inserts aligned to specI
147406386-stool3	PRJNA48479	SAMN00146305	American	23	20	M	CTR	2.65439	6682824	2076914
158256496-stool2	PRJNA48479	SAMN00043166	American	23	27	F	CTR	3.50521	54106174	14753074
158337416-stool1	PRJNA48479	SAMN00033491	American	26	22	F	CTR	3.58122	61333923	21294815
158337416-stool2	PRJNA48479	SAMN00043289	American	26	22	F	CTR	3.58481	54357662	22856303
158357646-stool2	PRJNA48479	SAMN00039134	American	25	25	M	CTR	2.93138	39992161	4407678
158458797-stool1	PRJNA48479	SAMN00032498	American	29	30	F	CTR	2.99486	63309356	20184074
158479027-stool1	PRJNA48479	SAMN00032521	American	24	28	M	CTR	3.30793	127104332	51067705
158479027-stool2	PRJNA48479	SAMN00042702	American	24	28	M	CTR	3.1409	66528332	34323303
158499257-stool1	PRJNA48479	SAMN00032571	American	25	25	M	CTR	3.89449	67537855	17450317
158499257-stool2	PRJNA48479	SAMN00043827	American	25	25	M	CTR	3.32863	64960517	19983278
158742018-stool1	PRJNA48479	SAMN00032676	American	24	27	F	CTR	3.16164	71252959	34491440
158802708-stool1	PRJNA48479	SAMN00032708	American	23	27	M	CTR	2.87949	130430891	48946965
158802708-stool2	PRJNA48479	SAMN00044744	American	23	27	M	CTR	3.37968	58679042	22789975
158802708-stool3	PRJNA48479	SAMN00088016	American	23	27	M	CTR	3.45481	38488690	14818459
158822939-stool1	PRJNA48479	SAMN00034067	American	25	38	M	CTR	3.50431	38949258	10274548
158883629-stool1	PRJNA48479	SAMN00034120	American	28	29	F	CTR	1.54468	56127268	36851836
158883629-stool2	PRJNA48479	SAMN00045047	American	28	29	F	CTR	1.73308	58242278	30997723
158883629-stool3	PRJNA48479	SAMN00085565	American	28	29	F	CTR	1.9266	54136711	22351891
158924089-stool2	PRJNA48479	SAMN00044394	American	32	33	M	CTR	1.826	61852585	40902194
158944319-stool1	PRJNA48479	SAMN00032739	American	21	24	F	CTR	2.64388	69211459	12304568
158944319-stool2	PRJNA48479	SAMN00045483	American	21	24	F	CTR	2.81043	61798370	18348022
158944319-stool3	PRJNA48479	SAMN00088409	American	21	24	F	CTR	3.22601	41801429	16533073
158984779-stool1	PRJNA48479	SAMN00034316	American	25	35	F	CTR	3.26792	86819903	29493817
159005010-stool2	PRJNA48479	SAMN00044801	American	26	20	F	CTR	2.68546	53611513	29731322
159146620-stool1	PRJNA48479	SAMN00032889	American	26	28	M	CTR	2.3808	19585694	8808340
159166850-stool1	PRJNA48479	SAMN00032966	American	24	23	M	CTR	3.07342	70069904	25466478
159166850-stool2	PRJNA48479	SAMN00069905	American	24	23	M	CTR	2.80088	98669907	35502987
159207311-stool1	PRJNA48479	SAMN00034694	American	26	27	M	CTR	3.7311	60041016	17169463
159207311-stool2	PRJNA48479	SAMN00045350	American	26	27	M	CTR	3.92204	60288755	21891963
159207311-stool3	PRJNA48479	SAMN00088586	American	26	27	M	CTR	3.12074	48575127	16861264
159227541-stool1	PRJNA48479	SAMN00034739	American	20	22	F	CTR	2.52746	57567382	28304089
159227541-stool2	PRJNA48479	SAMN00070004	American	20	22	F	CTR	3.52764	62098093	27667829
159227541-stool3	PRJNA48479	SAMN00088343	American	20	22	F	CTR	2.97038	52634733	19806256
159247771-stool1	PRJNA48479	SAMN00032842	American	26	27	F	CTR	2.64268	68397313	34816134
159247771-stool2	PRJNA48479	SAMN00045227	American	26	27	F	CTR	2.66393	55276683	30120670
159268001-stool1	PRJNA48479	SAMN00034905	American	23	27	M	CTR	3.13054	63447385	24383024
159268001-stool2	PRJNA48479	SAMN00045132	American	23	27	M	CTR	3.26019	66658645	18022107
159288231-stool1	PRJNA48479	SAMN00034857	American	32	33	M	CTR	3.28854	138473491	34261910
159369152-stool1	PRJNA48479	SAMN00034376	American	24	22	M	CTR	1.83819	66233112	42698268
159369152-stool2	PRJNA48479	SAMN00045189	American	24	22	M	CTR	1.83399	67957487	43784750
159429842-stool1	PRJNA48479	SAMN00037656	American	23	25	M	CTR	1.96623	103052855	56395645
159490532-stool1	PRJNA48479	SAMN00038207	American	24	28	M	CTR	2.38367	68794492	31187563
159490532-stool2	PRJNA48479	SAMN00072036	American	24	28	M	CTR	2.78862	64935073	29601375
159510762-stool1	PRJNA48479	SAMN00038465	American	22	26	M	CTR	2.33618	43622006	28844291
159510762-stool2	PRJNA48479	SAMN00045293	American	22	26	M	CTR	2.80913	73043954	37432884
159551223-stool1	PRJNA48479	SAMN00038321	American	25	26	M	CTR	3.27965	62704621	36466281
159551223-stool2	PRJNA48479	SAMN00045549	American	25	26	M	CTR	3.33731	63567537	34145291
159571453-stool1	PRJNA48479	SAMN00035018	American	23	38	M	CTR	3.18933	62444574	26468062
159571453-stool2	PRJNA48479	SAMN00045653	American	23	38	M	CTR	3.7533	64188769	16217267
159591683-stool1	PRJNA48479	SAMN00034433	American	31	27	M	CTR	1.54734	62351238	34343615
159591683-stool2	PRJNA48479	SAMN00045767	American	31	27	M	CTR	2.04371	52700467	31663156
159611913-stool1	PRJNA48479	SAMN00038172	American	25	23	M	CTR	3.12914	65657249	31677928
159611913-stool2	PRJNA48479	SAMN00045843	American	25	23	M	CTR	2.89992	59146019	28046636
159632143-stool1	PRJNA48479	SAMN00038525	American	23	27	M	CTR	2.50946	66716430	28001745
159713063-stool2	PRJNA48479	SAMN00045606	American	30	27	F	CTR	2.12752	69922591	25618037
159733294-stool1	PRJNA48479	SAMN00033023	American	23	24	F	CTR	3.36805	68343208	26021669
159753524-stool1	PRJNA48479	SAMN00037713	American	20	23	F	CTR	1.96975	124829031	18357705
159753524-stool2	PRJNA48479	SAMN00073223	American	20	23	F	CTR	2.95296	164233422	77364150
159753524-stool3	PRJNA48479	SAMN00087897	American	20	23	F	CTR	2.46765	151631815	79618788
159814214-stool1	PRJNA48479	SAMN00038409	American	29	29	M	CTR	2.5764	56429008	30711278
159814214-stool2	PRJNA48479	SAMN00063710	American	29	29	M	CTR	2.61433	64119853	35442193
159915365-stool1	PRJNA48479	SAMN00037803	American	21	31	F	CTR	0.32647	63022890	47616786
160097436-stool2	PRJNA48479	SAMN00075542	American	31	22	M	CTR	1.97651	47248799	26757268
160158126-stool1	PRJNA48479	SAMN00039351	American	24	26	M	CTR	2.50543	61942129	24926833
160158126-stool2	PRJNA48479	SAMN00078779	American	24	26	M	CTR	2.89529	68446784	36331324
160178356-stool1	PRJNA48479	SAMN00039569	American	27	24	M	CTR	3.16589	56786205	22704867
160178356-stool2	PRJNA48479	SAMN00076282	American	27	24	M	CTR	3.33378	46344308	17834227
160178356-stool3	PRJNA48479	SAMN00085245	American	27	24	M	CTR	3.3731	41692210	17763524
160218816-stool1	PRJNA48479	SAMN00039645	American	27	25	M	CTR	3.20893	56174889	26012098
160319967-stool1	PRJNA48479	SAMN00038651	American	20	19	F	CTR	2.75219	57721672	28111365
160319967-stool2	PRJNA48479	SAMN00070035	American	20	19	F	CTR	2.59124	41431729	20777579
160319967-stool3	PRJNA48479	SAMN00088832	American	20	19	F	CTR	2.31495	46274397	21274502
160380657-stool1	PRJNA48479	SAMN00039531	American	23	23	M	CTR	2.18177	61338453	32299914
160380657-stool2	PRJNA48479	SAMN00073582	American	23	23	M	CTR	1.99072	37371655	17781275
160380657-stool3	PRJNA48479	SAMN00085131	American	23	23	M	CTR	2.18959	48678363	25253322
160400887-stool1	PRJNA48479	SAMN00041451	American	22	24	M	CTR	3.75012	66804743	22698204
160421117-stool1	PRJNA48479	SAMN00037971	American	21	21	M	CTR	2.11036	57770513	37707979
160421117-stool2	PRJNA48479	SAMN00065748	American	21	21	M	CTR	2.33633	47571922	27867954
160421117-stool3	PRJNA48479	SAMN00084837	American	21	21	M	CTR	2.3339	42041727	24571653
160502038-stool1	PRJNA48479	SAMN00038739	American	24	26	F	CTR	3.32797	57847817	31012879
160502038-stool2	PRJNA48479	SAMN00069411	American	24	26	F	CTR	3.02896	36832559	17942351
160502038-stool3	PRJNA48479	SAMN00139709	American	24	26	F	CTR	3.57245	52125884	18763420
160582958-stool1	PRJNA48479	SAMN00038919	American	21	30	F	CTR	2.90405	55882362	29478827
160582958-stool2	PRJNA48479	SAMN00073658	American	21	30	F	CTR	3.10204	41931569	19695942
160582958-stool3	PRJNA48479	SAMN00144714	American	21	30	F	CTR	2.93853	42524063	23011622
160603188-stool1	PRJNA48479	SAMN00039039	American	24	29	M	CTR	3.34459	54747176	21186360
160603188-stool2	PRJNA48479	SAMN00078079	American	24	29	M	CTR	3.30033	43394613	13290318
160603188-stool3	PRJNA48479	SAMN00085508	American	24	29	M	CTR	3.06433	33893445	10776761
160643649-stool1	PRJNA48479	SAMN00041186	American	30	24	F	CTR	2.94743	59126573	28809154
160704339-stool1	PRJNA48479	SAMN00041546	American	33	32	F	CTR	3.59595	56767001	17123602
160765029-stool1	PRJNA48479	SAMN00042087	American	26	31	M	CTR	3.43281	53887971	17392112
160947100-stool1	PRJNA48479	SAMN00041840	American	28	26	M	CTR	2.29285	45670331	21295448
161007791-stool1	PRJNA48479	SAMN00042371	American	23	24	F	CTR	1.51624	36153636	15909720
161230322-stool1	PRJNA48479	SAMN00042437	American	19	34	F	CTR	2.34967	58241726	36229346
161412393-stool2	PRJNA48479	SAMN00073365	American	26	27	M	CTR	3.04373	31595492	4276317
161554003-stool2	PRJNA48479	SAMN00074361	American	20	31	M	CTR	2.99389	42458776	10459166
178713055-stool2	PRJNA48479	SAMN00141816	American	24	23	F	CTR	3.17718	30558674	16147512
246515023-stool1	PRJNA48479	SAMN00044564	American	31	38	F	CTR	2.06599	41348945	24568907
246515023-stool2	PRJNA48479	SAMN00077726	American	31	38	F	CTR	1.90658	48826419	28288292
246515023-stool3	PRJNA48479	SAMN00139862	American	31	38	F	CTR	1.64848	56363487	13938968
275382046-stool3	PRJNA48479	SAMN00146239	American	22	20	M	CTR	1.93409	90733535	62219801
336497421-stool2	PRJNA48479	SAMN00083997	American	31	26	M	CTR	1.07045	40953995	27019962
338793263-stool1	PRJNA48479	SAMN00074599	American	22	19	F	CTR	1.65141	46310170	13498137
338793263-stool2	PRJNA48479	SAMN00141929	American	22	19	F	CTR	1.64576	46347360	13067190
368533040-stool1	PRJNA48479	SAMN00045881	American	24	30	M	CTR	2.40861	46058728	12392991
370027359-stool2	PRJNA48479	SAMN00142287	American	24	30	M	CTR	2.22492	35090624	17172963
370425937-stool1	PRJNA48479	SAMN00043931	American	21	22	F	CTR	2.11454	33594973	21417758
370425937-stool2	PRJNA48479	SAMN00077487	American	21	22	F	CTR	2.16974	27692742	16986798
375450439-stool3	PRJNA48479	SAMN00087361	American	21	24	F	CTR	2.82601	81045969	34195437
404239096-stool1	PRJNA48479	SAMN00065722	American	23	25	M	CTR	2.8526	62117566	34401956
508703490-stool1	PRJNA48479	SAMN00073344	American	21	24	F	CTR	2.94183	60302762	20890839
508703490-stool2	PRJNA48479	SAMN00099822	American	21	24	F	CTR	2.90693	85321282	37352583
508703490-stool3	PRJNA48479	SAMN00146983	American	21	24	F	CTR	2.74056	114110811	49289094
517810313-stool2	PRJNA48479	SAMN00142398	American	30	23	M	CTR	1.35333	41434680	20688453
550534656-stool1	PRJNA48479	SAMN00063010	American	26	27	F	CTR	2.52072	65137814	38771540
550534656-stool2	PRJNA48479	SAMN00095035	American	26	27	F	CTR	2.73108	90873175	44854802
550534656-stool3	PRJNA48479	SAMN00142815	American	26	27	F	CTR	2.44314	84421107	49211206
604812005-stool1	PRJNA48479	SAMN00065013	American	20	29	M	CTR	3.05255	62856117	32950154
604812005-stool2	PRJNA48479	SAMN00065654	American	20	29	M	CTR	3.14101	53935489	32799616
604812005-stool3	PRJNA48479	SAMN00097897	American	20	29	M	CTR	3.34485	35833679	18577521
638754422-stool1	PRJNA48479	SAMN00043355	American	30	27	F	CTR	2.88714	44947631	25019992
638754422-stool2	PRJNA48479	SAMN00075991	American	30	27	F	CTR	2.77597	52560106	28842114
638754422-stool3	PRJNA48479	SAMN00097954	American	30	27	F	CTR	3.12309	25929319	11541969
663835652-stool3	PRJNA48479	SAMN00146030	American	25	26	F	CTR	3.40198	25783462	11076894
675950834-stool1	PRJNA48479	SAMN00073407	American	28	23	F	CTR	3.06317	55936197	25800558
675950834-stool2	PRJNA48479	SAMN00099612	American	28	23	F	CTR	2.1663	100809525	49369356
682102541-stool3	PRJNA48479	SAMN00146029	American	26	22	M	CTR	3.70472	58869900	17200122
686765762-stool1	PRJNA48479	SAMN00069909	American	29	28	M	CTR	1.86845	66847422	34263421
686765762-stool2	PRJNA48479	SAMN00083669	American	29	28	M	CTR	2.192	11039594	6027922
686765762-stool3	PRJNA48479	SAMN00096542	American	29	28	M	CTR	2.37951	42624851	23824977
706846339-stool1	PRJNA48479	SAMN00072706	American	21	36	F	CTR	3.8627	48108465	18668859
706846339-stool2	PRJNA48479	SAMN00141720	American	21	36	F	CTR	3.50534	85829154	44985272
713A002-11-0-0	PRJEB17632	SAMEA4545280	Kazakhstan	23.62	29	F	CTR	3.68278	33819790	12976896
713A002-11-90-0	PRJEB17632	SAMEA4545281	Kazakhstan	23.62	29	F	CTR	3.6455	35444550	14678590
713A004-11-0-0	PRJEB17632	SAMEA4545282	Kazakhstan	24.34	48	F	CTR	3.8672	43387156	8689765
713A004-11-90-0	PRJEB17632	SAMEA4545283	Kazakhstan	24.34	48	F	CTR	3.89464	40988687	7620059
713A005-11-0-0	PRJEB17632	SAMEA4545284	Kazakhstan	24.09	29	F	CTR	3.81783	34743862	10017939
713A005-11-90-0	PRJEB17632	SAMEA4545285	Kazakhstan	24.09	29	F	CTR	3.94449	30484298	11217798
713A009-11-0-0	PRJEB17632	SAMEA4545286	Kazakhstan	29.07	46	M	NA	3.83545	36105476	13437152
713A009-11-90-0	PRJEB17632	SAMEA4545287	Kazakhstan	29.07	46	M	NA	4.22516	40209815	12432784
713A010-11-0-0	PRJEB17632	SAMEA4545288	Kazakhstan	20.45	48	F	CTR	3.76772	43470009	11589383
713A010-11-90-0	PRJEB17632	SAMEA4545289	Kazakhstan	20.45	48	F	CTR	4.1254	36995539	13038196
713A012-11-0-0	PRJEB17632	SAMEA4545290	Kazakhstan	25.4	40	M	NA	3.32701	34757043	9790981
713A012-11-90-0	PRJEB17632	SAMEA4545291	Kazakhstan	25.4	40	M	NA	2.54725	8577510	5384118
713A013-11-0-0	PRJEB17632	SAMEA4545292	Kazakhstan	27.01	41	F	NA	3.88253	48274213	7683086
713A013-11-90-0	PRJEB17632	SAMEA4545293	Kazakhstan	27.01	41	F	NA	3.59129	29286686	4360305
713A014-11-0-0	PRJEB17632	SAMEA4545294	Kazakhstan	25.31	41	F	NA	3.19391	32606568	6136052
713A014-11-90-0	PRJEB17632	SAMEA4545295	Kazakhstan	25.31	41	F	NA	4.25296	32492644	4395876
713A015-11-0-0	PRJEB17632	SAMEA4545296	Kazakhstan	20.96	45	F	CTR	1.0019	31637070	13159913
713A015-11-90-0	PRJEB17632	SAMEA4545297	Kazakhstan	20.96	45	F	CTR	2.19063	36266500	18659034
713A021-11-0-0	PRJEB17632	SAMEA4545298	Kazakhstan	26.42	45	M	NA	2.83175	37492488	8563992
713A021-11-90-0	PRJEB17632	SAMEA4545299	Kazakhstan	26.42	45	M	NA	3.57369	36107411	8355440
713A023-11-0-0	PRJEB17632	SAMEA4545300	Kazakhstan	31.49	60	M	NA	3.71526	30707419	5294396
713A023-11-90-0	PRJEB17632	SAMEA4545301	Kazakhstan	31.49	60	M	NA	3.93366	38778031	4972782
713A026-11-0-0	PRJEB17632	SAMEA4545302	Kazakhstan	25	42	M	NA	3.96496	38622546	11484482
713A026-11-90-0	PRJEB17632	SAMEA4545303	Kazakhstan	25	42	M	NA	3.88835	32685568	13674576
713A028-11-0-0	PRJEB17632	SAMEA4545304	Kazakhstan	27.82	54	F	NA	4.01112	35107437	5485154
713A028-11-90-0	PRJEB17632	SAMEA4545305	Kazakhstan	27.82	54	F	NA	3.91794	34351043	5859406
713A029-11-0-0	PRJEB17632	SAMEA4545306	Kazakhstan	31.67	39	M	NA	3.52479	34054196	12543334
713A029-11-90-0	PRJEB17632	SAMEA4545307	Kazakhstan	31.67	39	M	NA	3.0482	31427543	7117238
713A030-11-0-0	PRJEB17632	SAMEA4545308	Kazakhstan	24.54	33	M	CTR	3.76175	29795088	12373829
713A030-11-90-0	PRJEB17632	SAMEA4545309	Kazakhstan	24.54	33	M	CTR	3.24782	33736186	17856482
713A033-11-0-0	PRJEB17632	SAMEA4545310	Kazakhstan	25.56	53	M	NA	2.65671	11565463	3164623
713A033-11-90-0	PRJEB17632	SAMEA4545311	Kazakhstan	25.56	53	M	NA	3.6866	37368065	6292670
713A037-11-0-0	PRJEB17632	SAMEA4545312	Kazakhstan	23.15	58	F	NA	3.53397	42390142	13811515
713A037-11-90-0	PRJEB17632	SAMEA4545313	Kazakhstan	23.15	58	F	NA	2.16384	40303203	14660733
713A038-11-0-0	PRJEB17632	SAMEA4545314	Kazakhstan	25.73	48	M	NA	3.33524	23789354	2550316
713A038-11-90-0	PRJEB17632	SAMEA4545315	Kazakhstan	25.73	48	M	NA	3.22167	50402078	10648603
713A039-11-0-0	PRJEB17632	SAMEA4545316	Kazakhstan	29.73	53	F	NA	3.07145	36769473	10021628
713A039-11-90-0	PRJEB17632	SAMEA4545317	Kazakhstan	29.73	53	F	NA	3.07129	42023918	10414979
713A040-11-0-0	PRJEB17632	SAMEA4545318	Kazakhstan	28.34	47	M	NA	4.18475	39005228	11334296
713A040-11-90-0	PRJEB17632	SAMEA4545319	Kazakhstan	28.34	47	M	NA	3.57892	37685777	5162205
713A045-11-0-0	PRJEB17632	SAMEA4545320	Kazakhstan	30.67	48	M	NA	3.67763	33097895	14103621
713A045-11-90-0	PRJEB17632	SAMEA4545321	Kazakhstan	30.67	48	M	NA	3.51524	39813476	10609260
713A046-11-0-0	PRJEB17632	SAMEA4545322	Kazakhstan	30.08	47	F	NA	3.96517	33139670	12259145
713A046-11-90-0	PRJEB17632	SAMEA4545323	Kazakhstan	30.08	47	F	NA	3.89602	23396039	6580613
713A049-11-0-0	PRJEB17632	SAMEA4545324	Kazakhstan	27.08	63	F	NA	3.43503	31270930	5653024
713A049-11-90-0	PRJEB17632	SAMEA4545325	Kazakhstan	27.08	63	F	NA	3.17993	31224010	4867099
713A051-11-0-0	PRJEB17632	SAMEA4545326	Kazakhstan	21.34	36	F	CTR	3.91245	42260085	11741051
713A051-11-90-0	PRJEB17632	SAMEA4545327	Kazakhstan	21.34	36	F	CTR	3.84785	34273669	9629024
713A052-11-0-0	PRJEB17632	SAMEA4545328	Kazakhstan	32.43	62	F	NA	3.87538	36037301	7105816
713A052-11-90-0	PRJEB17632	SAMEA4545329	Kazakhstan	32.43	62	F	NA	3.57033	40139553	8382570
713A053-11-0-0	PRJEB17632	SAMEA4545330	Kazakhstan	26.71	54	F	NA	4.0301	36352630	5938958
713A053-11-90-0	PRJEB17632	SAMEA4545331	Kazakhstan	26.71	54	F	NA	3.86537	35907089	6767375
713A055-11-0-0	PRJEB17632	SAMEA4545332	Kazakhstan	24.97	55	F	CTR	3.61077	34957541	8387594
713A055-11-90-0	PRJEB17632	SAMEA4545333	Kazakhstan	24.97	55	F	CTR	4.09456	30880569	7854731
713A056-11-0-0	PRJEB17632	SAMEA4545334	Kazakhstan	31.14	40	F	NA	3.89915	32286638	4944327
713A056-11-90-0	PRJEB17632	SAMEA4545335	Kazakhstan	31.14	40	F	NA	3.68464	37057936	2721077
713A057-11-0-0	PRJEB17632	SAMEA4545336	Kazakhstan	29.38	57	M	NA	3.68002	40471679	13945053
713A057-11-90-0	PRJEB17632	SAMEA4545337	Kazakhstan	29.38	57	M	NA	3.26374	37688102	11006164
713A058-11-0-0	PRJEB17632	SAMEA4545338	Kazakhstan	30.1	53	F	NA	3.01186	32459988	7586080
713A058-11-90-0	PRJEB17632	SAMEA4545339	Kazakhstan	30.1	53	F	NA	3.21518	38107335	8423442
713A062-11-0-0	PRJEB17632	SAMEA4545340	Kazakhstan	18.66	51	F	CTR	3.96738	30756527	11020502
713A062-11-90-0	PRJEB17632	SAMEA4545341	Kazakhstan	18.66	51	F	CTR	3.42686	34865468	9457067
713A063-11-0-0	PRJEB17632	SAMEA4545342	Kazakhstan	NA	NA	NA	NA	NA	36335679	11757016
713A063-11-90-0	PRJEB17632	SAMEA4545343	Kazakhstan	NA	NA	NA	NA	NA	40988650	6946832
713A066-11-0-0	PRJEB17632	SAMEA4545344	Kazakhstan	29.21	41	F	NA	3.58528	39816881	7539842
713A066-11-90-0	PRJEB17632	SAMEA4545345	Kazakhstan	29.21	41	F	NA	2.99614	41001927	7167998
713A068-11-0-0	PRJEB17632	SAMEA4545346	Kazakhstan	30.67	64	M	NA	3.29709	35156671	16164123
713A068-11-90-0	PRJEB17632	SAMEA4545347	Kazakhstan	30.67	64	M	NA	1.83752	33458833	18953663
713A073-11-0-0	PRJEB17632	SAMEA4545348	Kazakhstan	30.93	47	M	NA	3.0839	34712896	6113275
713A073-11-90-0	PRJEB17632	SAMEA4545349	Kazakhstan	30.93	47	M	NA	2.39249	28962473	3949667
713A074-11-0-0	PRJEB17632	SAMEA4545350	Kazakhstan	26.04	50	F	NA	3.97654	35465111	9225341
713A074-11-90-0	PRJEB17632	SAMEA4545351	Kazakhstan	26.04	50	F	NA	3.90691	42037008	9229091
713A076-11-0-0	PRJEB17632	SAMEA4545352	Kazakhstan	26.79	70	M	NA	3.35767	33109646	9855442
713A076-11-90-0	PRJEB17632	SAMEA4545353	Kazakhstan	26.79	70	M	NA	4.07995	30339906	3964798
713A077-11-0-0	PRJEB17632	SAMEA4545354	Kazakhstan	26.12	54	M	NA	4.00728	36071020	8686287
713A077-11-90-0	PRJEB17632	SAMEA4545355	Kazakhstan	26.12	54	M	NA	3.33514	29928205	7751741
713A078-11-0-0	PRJEB17632	SAMEA4545356	Kazakhstan	25	66	F	NA	3.44455	32672950	5814940
713A078-11-90-0	PRJEB17632	SAMEA4545357	Kazakhstan	25	66	F	NA	3.89459	20289692	2557040
713A081-11-0-0	PRJEB17632	SAMEA4545358	Kazakhstan	27.7	73	F	NA	3.58352	36824401	6665861
713A081-11-90-0	PRJEB17632	SAMEA4545359	Kazakhstan	27.7	73	F	NA	3.52364	39136112	5259832
713A084-11-0-0	PRJEB17632	SAMEA4545360	Kazakhstan	23.16	75	M	CTR	3.41649	30689619	2425142
713A084-11-90-0	PRJEB17632	SAMEA4545361	Kazakhstan	23.16	75	M	CTR	3.10446	43901566	2154006
713A087-11-0-0	PRJEB17632	SAMEA4545362	Kazakhstan	24.01	40	F	CTR	3.78542	30859227	2691194
713A087-11-90-0	PRJEB17632	SAMEA4545363	Kazakhstan	24.01	40	F	CTR	3.86474	39173795	4295545
713A088-11-0-0	PRJEB17632	SAMEA4545364	Kazakhstan	23.51	47	M	CTR	3.54546	28170894	14565204
713A088-11-90-0	PRJEB17632	SAMEA4545365	Kazakhstan	23.51	47	M	CTR	3.50563	34416061	19490558
713A089-11-0-0	PRJEB17632	SAMEA4545366	Kazakhstan	30.84	42	F	NA	3.97614	30008000	6027784
713A089-11-90-0	PRJEB17632	SAMEA4545367	Kazakhstan	30.84	42	F	NA	3.73092	33201676	8962451
713B002-11-0-0	PRJEB17632	SAMEA4545368	Kazakhstan	29.41	59	F	NA	3.51201	26698957	3405678
713B002-11-90-0	PRJEB17632	SAMEA4545369	Kazakhstan	29.41	59	F	NA	3.73178	42230699	5297634
713B003-11-0-0	PRJEB17632	SAMEA4545370	Kazakhstan	27.99	55	F	NA	2.26815	36304484	9090742
713B003-11-90-0	PRJEB17632	SAMEA4545371	Kazakhstan	27.99	55	F	NA	3.62411	45201673	10266227
713B004-11-0-0	PRJEB17632	SAMEA4545372	Kazakhstan	24.03	42	F	CTR	3.56683	38133842	10215547
713B004-11-90-0	PRJEB17632	SAMEA4545373	Kazakhstan	24.03	42	F	CTR	4.17226	36597319	10953110
713B005-11-0-0	PRJEB17632	SAMEA4545374	Kazakhstan	30.41	49	F	NA	3.36055	36759691	7220261
713B005-11-90-0	PRJEB17632	SAMEA4545375	Kazakhstan	30.41	49	F	NA	3.64421	37892755	6519774
713B007-11-0-0	PRJEB17632	SAMEA4545376	Kazakhstan	34.98	44	F	NA	3.53063	39798897	8099014
713B007-11-90-0	PRJEB17632	SAMEA4545377	Kazakhstan	34.98	44	F	NA	2.57241	40419089	10189194
713B012-11-0-0	PRJEB17632	SAMEA4545378	Kazakhstan	26.49	58	F	NA	3.02486	43427032	8620959
713B012-11-90-0	PRJEB17632	SAMEA4545379	Kazakhstan	26.49	58	F	NA	1.84782	44974527	11075155
713B014-11-0-0	PRJEB17632	SAMEA4545380	Kazakhstan	20.55	45	F	CTR	4.06325	38924586	8146583
713B014-11-90-0	PRJEB17632	SAMEA4545381	Kazakhstan	20.55	45	F	CTR	4.25914	32879800	7057504
713B015-11-0-0	PRJEB17632	SAMEA4545382	Kazakhstan	30.04	51	F	NA	3.04208	22827523	6825350
713B015-11-90-0	PRJEB17632	SAMEA4545383	Kazakhstan	30.04	51	F	NA	2.37993	38091818	16100656
713B016-11-0-0	PRJEB17632	SAMEA4545384	Kazakhstan	29.3	42	F	NA	2.60077	38791877	9600545
713B016-11-90-0	PRJEB17632	SAMEA4545385	Kazakhstan	29.3	42	F	NA	3.18159	48523930	9082314
713B020-11-0-0	PRJEB17632	SAMEA4545386	Kazakhstan	29.48	55	F	NA	3.88518	36536247	16184653
713B020-11-90-0	PRJEB17632	SAMEA4545387	Kazakhstan	29.48	55	F	NA	2.97438	42999384	12526223
713B025-11-0-0	PRJEB17632	SAMEA4545388	Kazakhstan	22.86	37	F	CTR	2.62172	34111777	13465844
713B025-11-90-0	PRJEB17632	SAMEA4545389	Kazakhstan	22.86	37	F	CTR	2.71783	35709887	18483710
713B026-11-0-0	PRJEB17632	SAMEA4545390	Kazakhstan	NA	NA	NA	NA	NA	48672112	21872543
713B026-11-90-0	PRJEB17632	SAMEA4545391	Kazakhstan	NA	NA	NA	NA	NA	41123037	15537006
713B029-11-0-0	PRJEB17632	SAMEA4545392	Kazakhstan	30.45	50	M	NA	3.37934	33188297	11033045
713B029-11-90-0	PRJEB17632	SAMEA4545393	Kazakhstan	30.45	50	M	NA	3.30146	28519187	12324504
713B030-11-0-0	PRJEB17632	SAMEA4545394	Kazakhstan	24.14	33	F	CTR	3.1106	22628302	8251316
713B030-11-90-0	PRJEB17632	SAMEA4545395	Kazakhstan	24.14	33	F	CTR	3.52698	23927984	6068051
713B032-11-0-0	PRJEB17632	SAMEA4545396	Kazakhstan	24.61	40	F	CTR	3.97614	47356537	8845315
713B032-11-90-0	PRJEB17632	SAMEA4545397	Kazakhstan	24.61	40	F	CTR	4.01857	50748884	8538452
713B033-11-0-0	PRJEB17632	SAMEA4545398	Kazakhstan	32.87	53	F	NA	3.54792	46083164	8528708
713B033-11-90-0	PRJEB17632	SAMEA4545399	Kazakhstan	32.87	53	F	NA	3.54696	33168298	7217030
713B035-11-0-0	PRJEB17632	SAMEA4545400	Kazakhstan	19.98	45	M	CTR	3.62306	42745434	13547621
713B035-11-90-0	PRJEB17632	SAMEA4545401	Kazakhstan	19.98	45	M	CTR	3.84596	39288377	12466501
713B037-11-0-0	PRJEB17632	SAMEA4545402	Kazakhstan	36.58	55	F	NA	2.81681	41696212	4531235
713B037-11-90-0	PRJEB17632	SAMEA4545403	Kazakhstan	36.58	55	F	NA	3.19149	32874671	4650665
713B040-11-0-0	PRJEB17632	SAMEA4545404	Kazakhstan	27.15	40	M	NA	4.06987	30748921	5740518
713B040-11-90-0	PRJEB17632	SAMEA4545405	Kazakhstan	27.15	40	M	NA	3.82306	44875196	7727462
713B041-11-0-0	PRJEB17632	SAMEA4545406	Kazakhstan	24.17	54	F	CTR	3.44867	40610601	6404892
713B041-11-90-0	PRJEB17632	SAMEA4545407	Kazakhstan	24.17	54	F	CTR	3.3109	27914965	9441235
713B042-11-0-0	PRJEB17632	SAMEA4545408	Kazakhstan	33.03	63	M	NA	2.76856	35085130	8316868
713B042-11-90-0	PRJEB17632	SAMEA4545409	Kazakhstan	33.03	63	M	NA	2.45552	32375451	7849367
713B043-11-0-0	PRJEB17632	SAMEA4545410	Kazakhstan	31.23	63	F	NA	2.55293	36604142	4178610
713B043-11-90-0	PRJEB17632	SAMEA4545411	Kazakhstan	31.23	63	F	NA	2.69826	32856544	7918640
713B044-11-0-0	PRJEB17632	SAMEA4545412	Kazakhstan	17.63	33	F	CTR	3.35141	32847195	8367013
713B044-11-90-0	PRJEB17632	SAMEA4545413	Kazakhstan	17.63	33	F	CTR	3.46697	44235047	11488883
713B046-11-0-0	PRJEB17632	SAMEA4545414	Kazakhstan	26.22	58	F	NA	3.95032	33448361	6845639
713B046-11-90-0	PRJEB17632	SAMEA4545415	Kazakhstan	26.22	58	F	NA	3.51303	31198271	5875422
713B049-11-0-0	PRJEB17632	SAMEA4545416	Kazakhstan	32.18	58	M	NA	2.85275	31248810	7206276
713B049-11-90-0	PRJEB17632	SAMEA4545417	Kazakhstan	32.18	58	M	NA	2.7783	30306771	4098019
713B051-11-0-0	PRJEB17632	SAMEA4545418	Kazakhstan	27.41	55	F	NA	4.09415	37030769	8300911
713B051-11-90-0	PRJEB17632	SAMEA4545419	Kazakhstan	27.41	55	F	NA	3.86005	34900243	7590080
713B052-11-0-0	PRJEB17632	SAMEA4545420	Kazakhstan	24.46	43	F	CTR	3.88875	30555308	6389075
713B052-11-90-0	PRJEB17632	SAMEA4545421	Kazakhstan	24.46	43	F	CTR	3.86246	40710923	15160168
713B053-11-0-0	PRJEB17632	SAMEA4545422	Kazakhstan	24.84	34	F	CTR	3.93444	30723269	9399637
713B053-11-90-0	PRJEB17632	SAMEA4545423	Kazakhstan	24.84	34	F	CTR	4.16309	39552814	10600078
713B055-11-0-0	PRJEB17632	SAMEA4545424	Kazakhstan	28.13	70	M	NA	4.02322	46327003	8847244
713B055-11-90-0	PRJEB17632	SAMEA4545425	Kazakhstan	28.13	70	M	NA	3.96662	25989773	5634484
713B056-11-0-0	PRJEB17632	SAMEA4545426	Kazakhstan	34.48	67	F	NA	3.8732	29934367	7743441
713B056-11-90-0	PRJEB17632	SAMEA4545427	Kazakhstan	34.48	67	F	NA	3.98244	17141142	2777242
713B057-11-0-0	PRJEB17632	SAMEA4545428	Kazakhstan	30.04	55	F	NA	3.60663	30824930	10105792
713B057-11-90-0	PRJEB17632	SAMEA4545429	Kazakhstan	30.04	55	F	NA	2.64359	18473344	3412503
713B058-11-0-0	PRJEB17632	SAMEA4545430	Kazakhstan	22.76	71	M	CTR	3.27545	38215015	9503480
713B058-11-90-0	PRJEB17632	SAMEA4545431	Kazakhstan	22.76	71	M	CTR	3.80788	38752044	6205365
713B061-11-0-0	PRJEB17632	SAMEA4545432	Kazakhstan	37.98	37	M	NA	2.29819	33135535	9294678
713B061-11-90-0	PRJEB17632	SAMEA4545433	Kazakhstan	37.98	37	M	NA	3.32036	36593912	5982437
713B063-11-0-0	PRJEB17632	SAMEA4545434	Kazakhstan	24.77	50	F	CTR	4.17479	32094315	4980277
713B063-11-90-0	PRJEB17632	SAMEA4545435	Kazakhstan	24.77	50	F	CTR	3.80374	37423071	6044104
713B064-11-0-0	PRJEB17632	SAMEA4545436	Kazakhstan	28.31	45	F	NA	3.79959	59184945	21577652
713B064-11-90-0	PRJEB17632	SAMEA4545437	Kazakhstan	28.31	45	F	NA	3.42944	27655892	12235581
713B065-11-0-0	PRJEB17632	SAMEA4545438	Kazakhstan	32.72	66	M	NA	3.27989	28269251	6444813
713B065-11-90-0	PRJEB17632	SAMEA4545439	Kazakhstan	32.72	66	M	NA	3.54825	20751480	4144581
713B066-11-0-0	PRJEB17632	SAMEA4545440	Kazakhstan	27.4	68	M	NA	3.62503	36790969	3576437
713B066-11-90-0	PRJEB17632	SAMEA4545441	Kazakhstan	27.4	68	M	NA	4.21566	31610648	4380374
713B069-11-0-0	PRJEB17632	SAMEA4545442	Kazakhstan	26.83	49	M	NA	4.26926	37913505	13231611
713B069-11-90-0	PRJEB17632	SAMEA4545443	Kazakhstan	26.83	49	M	NA	4.12742	29032911	8820229
713B072-11-0-0	PRJEB17632	SAMEA4545444	Kazakhstan	28.58	65	F	NA	3.82472	43020305	4060389
713B072-11-90-0	PRJEB17632	SAMEA4545445	Kazakhstan	28.58	65	F	NA	4.10447	33609511	4392470
713B073-11-0-0	PRJEB17632	SAMEA4545446	Kazakhstan	24.34	35	M	CTR	3.4096	33117111	10429672
713B073-11-90-0	PRJEB17632	SAMEA4545447	Kazakhstan	24.34	35	M	CTR	3.50147	38744326	20589519
713B074-11-0-0	PRJEB17632	SAMEA4545448	Kazakhstan	26.11	71	F	NA	3.73614	34036842	13445444
713B074-11-90-0	PRJEB17632	SAMEA4545449	Kazakhstan	26.11	71	F	NA	3.80178	29594423	14021561
713B076-11-0-0	PRJEB17632	SAMEA4545450	Kazakhstan	24.96	36	F	CTR	2.86494	30576467	9028342
713B076-11-90-0	PRJEB17632	SAMEA4545451	Kazakhstan	24.96	36	F	CTR	1.69882	42868465	19142939
737052003-stool1	PRJNA48479	SAMN00074965	American	26	18	F	CTR	2.42893	51129820	24912033
737052003-stool2	PRJNA48479	SAMN00147136	American	26	18	F	CTR	1.98263	80367812	41669736
763395383-stool3	PRJNA48479	SAMN00087461	American	27	36	M	CTR	3.29059	25166409	11111832
763435843-stool2	PRJNA48479	SAMN00037012	American	25	21	M	CTR	2.80338	62310076	27904459
763456073-stool3	PRJNA48479	SAMN00086130	American	23	31	F	CTR	2.84109	2860167	900740
763496533-stool1	PRJNA48479	SAMN00035169	American	31	33	M	CTR	3.55884	49439684	13923600
763496533-stool2	PRJNA48479	SAMN00040379	American	31	33	M	CTR	3.72619	53192625	22435858
763536994-stool1	PRJNA48479	SAMN00035505	American	27	35	M	CTR	3.29002	41683620	9910043
763536994-stool2	PRJNA48479	SAMN00070431	American	27	35	M	CTR	3.4793	47044652	22288802
763536994-stool3	PRJNA48479	SAMN00081451	American	27	35	M	CTR	2.80729	48646656	11710027
763557224-stool3	PRJNA48479	SAMN00095348	American	23	34	F	CTR	2.11338	60038288	35945814
763577454-stool1	PRJNA48479	SAMN00035677	American	25	28	F	CTR	3.78008	45411462	18805267
763577454-stool2	PRJNA48479	SAMN00036283	American	25	28	F	CTR	3.79296	50313515	20536726
763597684-stool2	PRJNA48479	SAMN00040800	American	30	37	M	CTR	3.6888	45032396	16252853
763678604-stool1	PRJNA48479	SAMN00035453	American	32	25	M	CTR	3.70231	52377461	18287939
763678604-stool2	PRJNA48479	SAMN00040903	American	32	25	M	CTR	3.40026	60676368	20194463
763719065-stool3	PRJNA48479	SAMN00100110	American	33	25	F	CTR	1.54583	89957729	56418057
763721271-stool1	PRJNA48479	SAMN00082542	American	33	39	F	CTR	3.20014	96605826	34350567
763759525-stool1	PRJNA48479	SAMN00036408	American	25	23	F	CTR	2.38436	70894633	41429268
763759525-stool2	PRJNA48479	SAMN00063420	American	25	23	F	CTR	2.86294	35718391	18296078
763820215-stool1	PRJNA48479	SAMN00035531	American	21	25	F	CTR	2.00009	56571150	25027995
763820215-stool2	PRJNA48479	SAMN00078732	American	21	25	F	CTR	1.5946	57474724	36063350
763820215-stool3	PRJNA48479	SAMN00087502	American	21	25	F	CTR	2.38944	38002043	23324193
763840445-stool1	PRJNA48479	SAMN00035831	American	27	38	F	CTR	2.97231	57080332	29145208
763840445-stool2	PRJNA48479	SAMN00083300	American	27	38	F	CTR	3.51137	46881831	19122749
763860675-stool1	PRJNA48479	SAMN00036141	American	22	33	M	CTR	3.412	57491117	13367298
763860675-stool2	PRJNA48479	SAMN00070934	American	22	33	M	CTR	3.48961	50876273	22166325
763901136-stool1	PRJNA48479	SAMN00036351	American	27	28	F	CTR	3.31235	55047425	13296934
763901136-stool2	PRJNA48479	SAMN00083009	American	27	28	F	CTR	3.15154	54627481	17114816
763921366-stool3	PRJNA48479	SAMN00095092	American	23	27	F	CTR	3.53685	81297887	34594995
763961826-stool1	PRJNA48479	SAMN00035901	American	20	23	M	CTR	2.88667	46518631	27064832
763961826-stool2	PRJNA48479	SAMN00040248	American	20	23	M	CTR	2.95821	48984613	26293071
763982056-stool1	PRJNA48479	SAMN00036482	American	31	37	M	CTR	3.00981	33986351	17883468
763982056-stool2	PRJNA48479	SAMN00070308	American	31	37	M	CTR	2.733	37747579	20276055
763982056-stool3	PRJNA48479	SAMN00087253	American	31	37	M	CTR	2.6642	34919026	21563310
764002286-stool2	PRJNA48479	SAMN00037072	American	24	39	M	CTR	3.17329	54007885	21180249
764042746-stool1	PRJNA48479	SAMN00036587	American	19	27	F	CTR	2.28569	49244055	24781284
764042746-stool2	PRJNA48479	SAMN00083581	American	19	27	F	CTR	2.53875	62387603	35435659
764062976-stool1	PRJNA48479	SAMN00036197	American	26	20	F	CTR	3.12834	54341025	10083511
764062976-stool2	PRJNA48479	SAMN00084528	American	26	20	F	CTR	3.42911	64077782	27313396
764083206-stool1	PRJNA48479	SAMN00036649	American	26	35	M	CTR	3.6336	150513139	68569636
764143897-stool1	PRJNA48479	SAMN00036435	American	22	26	F	CTR	2.77374	52681882	13161063
764143897-stool2	PRJNA48479	SAMN00071891	American	22	26	F	CTR	3.065	52817822	24298396
764184357-stool2	PRJNA48479	SAMN00068879	American	27	23	F	CTR	3.24296	53407029	22107064
764224817-stool1	PRJNA48479	SAMN00037000	American	22	26	M	CTR	3.68974	55629385	18728387
764224817-stool2	PRJNA48479	SAMN00067053	American	22	26	M	CTR	1.90231	47962984	22207054
764285508-stool1	PRJNA48479	SAMN00036796	American	28	18	M	CTR	2.89713	62177204	36187493
764285508-stool2	PRJNA48479	SAMN00087669	American	28	18	M	CTR	2.97366	30677339	19820787
764305738-stool1	PRJNA48479	SAMN00037108	American	24	23	M	CTR	2.39137	146700064	72652804
764305738-stool2	PRJNA48479	SAMN00040202	American	24	23	M	CTR	2.66034	146408815	79070923
764325968-stool1	PRJNA48479	SAMN00037178	American	23	22	M	CTR	3.06852	50538443	25275880
764325968-stool2	PRJNA48479	SAMN00076268	American	23	22	M	CTR	3.11178	62355145	33956777
764366428-stool2	PRJNA48479	SAMN00094410	American	19	27	F	CTR	2.95746	86324415	41815605
764366428-stool3	PRJNA48479	SAMN00142997	American	19	27	F	CTR	2.96599	97558422	46663097
764447348-stool1	PRJNA48479	SAMN00037236	American	24	27	M	CTR	2.97314	43809763	19315886
764447348-stool2	PRJNA48479	SAMN00062637	American	24	27	M	CTR	2.90852	55934141	11023150
764467579-stool3	PRJNA48479	SAMN00095165	American	20	24	F	CTR	3.4709	78720058	36380299
764487809-stool1	PRJNA48479	SAMN00036881	American	25	26	M	CTR	3.70977	57646664	20699606
764487809-stool2	PRJNA48479	SAMN00071040	American	25	26	M	CTR	3.48638	60115148	23389947
764508039-stool1	PRJNA48479	SAMN00037274	American	26	21	M	CTR	2.21589	47083539	25967469
764508039-stool2	PRJNA48479	SAMN00087719	American	26	21	M	CTR	2.21301	96763758	50316708
764508039-stool3	PRJNA48479	SAMN00143208	American	26	21	M	CTR	2.99322	35092806	15771604
764588959-stool1	PRJNA48479	SAMN00037313	American	20	21	F	CTR	3.03219	59505326	15851226
764588959-stool2	PRJNA48479	SAMN00087096	American	20	21	F	CTR	3.22575	54168894	22194895
764649650-stool1	PRJNA48479	SAMN00037421	American	27	23	F	CTR	3.37063	15024853	5817267
764649650-stool2	PRJNA48479	SAMN00100025	American	27	23	F	CTR	3.26601	81422414	28640143
764669880-stool1	PRJNA48479	SAMN00037485	American	24	29	M	CTR	2.31927	54679437	33164582
764669880-stool2	PRJNA48479	SAMN00041005	American	24	29	M	CTR	2.59538	59189740	30276176
764811490-stool2	PRJNA48479	SAMN00062293	American	26	21	F	CTR	2.29874	36694936	20647046
764892411-stool2	PRJNA48479	SAMN00041128	American	25	23	M	CTR	3.14905	40785452	20430778
765013792-stool1	PRJNA48479	SAMN00039874	American	19	21	F	CTR	2.45603	26153831	5263022
765013792-stool2	PRJNA48479	SAMN00141722	American	19	21	F	CTR	1.37745	38027262	15011571
765034022-stool1	PRJNA48479	SAMN00040485	American	21	27	F	CTR	2.17958	64718339	38561986
765034022-stool2	PRJNA48479	SAMN00142559	American	21	27	F	CTR	2.78729	63516423	32663094
765074482-stool1	PRJNA48479	SAMN00037553	American	23	20	M	CTR	2.8023	66204065	15219793
765074482-stool2	PRJNA48479	SAMN00069173	American	23	20	M	CTR	3.71293	90184005	41467088
765074482-stool3	PRJNA48479	SAMN00142107	American	23	20	M	CTR	3.67936	43008341	20331328
765094712-stool1	PRJNA48479	SAMN00039793	American	24	19	M	CTR	2.45979	50070672	19841281
765094712-stool2	PRJNA48479	SAMN00076528	American	24	19	M	CTR	2.55796	62476502	30405624
765094712-stool3	PRJNA48479	SAMN00095238	American	24	19	M	CTR	2.96595	47968843	21874523
765135172-stool1	PRJNA48479	SAMN00040035	American	25	27	M	CTR	2.95023	59076576	31364717
765135172-stool3	PRJNA48479	SAMN00142634	American	25	27	M	CTR	2.96144	58680194	26916069
765155402-stool3	PRJNA48479	SAMN00143579	American	23	18	M	CTR	3.28317	84295645	36830076
765195863-stool3	PRJNA48479	SAMN00099936	American	20	40	F	CTR	3.45983	70443981	27770924
765216093-stool3	PRJNA48479	SAMN00143723	American	20	19	M	CTR	3.55604	41175751	17546171
765256553-stool3	PRJNA48479	SAMN00147413	American	20	18	F	CTR	3.61334	39501282	12373939
765276783-stool2	PRJNA48479	SAMN00147938	American	24	32	M	CTR	3.58076	47171691	20013717
765337473-stool2	PRJNA48479	SAMN00031604	American	24	23	F	CTR	3.17733	89293355	39581162
765337473-stool3	PRJNA48479	SAMN00146662	American	24	23	F	CTR	2.9124	3960580	1545361
765377934-stool3	PRJNA48479	SAMN00146356	American	29	35	F	CTR	2.82752	88364723	45912202
765519544-stool3	PRJNA48479	SAMN00146563	American	28	24	M	CTR	3.44042	80781088	38873473
765560005-stool1	PRJNA48479	SAMN00040615	American	22	21	M	CTR	2.71387	58359167	28966405
765620695-stool1	PRJNA48479	SAMN00040819	American	19	21	F	CTR	2.9347	62538537	33354875
765640925-stool1	PRJNA48479	SAMN00070761	American	34	39	F	CTR	3.23523	55552102	16835518
765640925-stool2	PRJNA48479	SAMN00146869	American	34	39	F	CTR	2.89111	73687781	23334642
765701615-stool1	PRJNA48479	SAMN00069968	American	25	39	M	CTR	3.58589	59852529	10890822
765701615-stool2	PRJNA48479	SAMN00143754	American	25	39	M	CTR	3.64221	32630727	9159130
809635352-stool1	PRJNA48479	SAMN00043742	American	24	26	F	CTR	3.6537	10330792	4515563
809635352-stool2	PRJNA48479	SAMN00082064	American	24	26	F	CTR	3.68882	55735938	22136273
809635352-stool3	PRJNA48479	SAMN00139730	American	24	26	F	CTR	3.04652	41794304	13538279
823052294-stool1	PRJNA48479	SAMN00069721	American	22	27	M	CTR	1.79442	65368949	24221899
823052294-stool3	PRJNA48479	SAMN00143093	American	22	27	M	CTR	2.8652	102677775	49370553
840279516-stool1	PRJNA48479	SAMN00063676	American	23	27	M	CTR	1.81296	42942907	18480290
857980665-stool3	PRJNA48479	SAMN00147641	American	28	32	F	CTR	3.40236	36925030	15851554
861967750-stool1	PRJNA48479	SAMN00068173	American	23	21	M	CTR	3.28762	48310351	23306837
863126187-stool3	PRJNA48479	SAMN00145981	American	21	26	M	CTR	3.31151	47392981	20383351
866653606-stool1	PRJNA48479	SAMN00082513	American	26	38	F	CTR	1.73967	30147373	18962807
alien-11-0-0	PRJEB8347	SAMEA3231299	German	NA	48	M	CTR	3.52946	30726071	16060122
alien-11-2-0	PRJEB8347	SAMEA3231300	German	NA	48	M	CTR	3.51228	28477149	14904095
alien-11-374-0	PRJEB8347	SAMEA3231304	German	NA	48	M	NA	NA	8618900	669470
alien-11-376-0	PRJEB8347	SAMEA3231305	German	NA	48	M	NA	NA	29549660	8356982
alien-11-377-0	PRJEB8347	SAMEA3231306	German	NA	48	M	NA	NA	25503165	18212516
alien-11-378-0	PRJEB8347	SAMEA3231307	German	NA	48	M	NA	NA	38542479	27437284
alien-11-380-0	PRJEB8347	SAMEA3231308	German	NA	48	M	NA	NA	45982635	29670962
alien-11-392-1	PRJEB8347	SAMEA3231309	German	NA	48	M	NA	NA	42791069	24972015
alien-11-392-2	PRJEB8347	SAMEA3231310	German	NA	48	M	NA	NA	24921616	15550290
alien-11-392-3	PRJEB8347	SAMEA3231311	German	NA	48	M	NA	NA	35319322	21706469
alien-11-60-0	PRJEB8347	SAMEA3231304	German	NA	48	M	CTR	3.61214	33723013	15410966
alien-11-600-0	PRJEB17632	SAMEA4545452	German	NA	48	M	NA	NA	37087035	15727592
alien-11-630-0	PRJEB8347	SAMEA3231317	German	NA	48	M	NA	NA	31760555	15678020
alien-11-632-0	PRJEB17632	SAMEA4545453	German	NA	48	M	NA	NA	30291155	16930852
alien-11-637-0	PRJEB17632	SAMEA4545454	German	NA	48	M	NA	NA	34297113	14666072
alien-11-7-0	PRJEB8347	SAMEA3231301	German	NA	48	M	CTR	3.60991	54773891	27048865
alien-11-773-0	PRJEB17632	SAMEA4545455	German	NA	48	M	NA	NA	45697212	14447643
alien-11-877-0	PRJEB17632	SAMEA4545456	German	NA	48	M	NA	NA	32800880	17290439
alien-11-881-0	PRJEB17632	SAMEA4545457	German	NA	48	M	NA	NA	36100955	17875327
alien-11-883-0	PRJEB17632	SAMEA4545458	German	NA	48	M	NA	NA	26080155	12187324
alien-11-895-0	PRJEB17632	SAMEA4545459	German	NA	48	M	NA	NA	31298178	13840804
alien-11-898-0	PRJEB17632	SAMEA4545460	German	NA	48	M	NA	NA	24776727	10785146
alien-11-902-0	PRJEB17632	SAMEA4545461	German	NA	48	M	NA	NA	25893780	12243125
alien-11-904-0	PRJEB17632	SAMEA4545462	German	NA	48	M	NA	NA	31243168	14268203
alien-11-918-0	PRJEB17632	SAMEA4545463	German	NA	48	M	NA	NA	29874080	13668102
alien2-11-0-0	PRJEB17632	SAMEA4545464	German	NA	49	F	CTR	4.03257	36131835	8854957
alien3-11-0-0	PRJEB17632	SAMEA4545465	German	NA	19	M	CTR	3.40389	33903593	18666561
alien4-11-0-0	PRJEB17632	SAMEA4545466	German	NA	15	M	CTR	3.43096	39324348	15369213
BGI001A	SRP011011	SAMN00791908	Chinese	17.29	28	F	CTR	1.52007	22929030	11078562
BGI002A	SRP011011	SAMN00791909	Chinese	26.3	21	F	CTR	3.91379	22061839	5417792
BGI003A	SRP011011	SAMN00791910	Chinese	18.75	27	F	CTR	3.1077	24775760	9828310
BGI-06A	SRP011011	SAMN00791901	Chinese	26.73	28	M	CTR	2.29114	24940375	12527279
BGI089A	SRP011011	SAMN00791911	Chinese	26.83	28	M	CTR	3.03313	25426167	10332475
BGI-15A	SRP011011	SAMN00791902	Chinese	16.87	26	F	CTR	3.86423	10193459	4065769
BGI-17A	SRP011011	SAMN00791903	Chinese	23.92	27	F	CTR	3.80939	9761426	3486931
BGI-27A	SRP011011	SAMN00791904	Chinese	17.26	27	F	CTR	3.15309	26208723	12316989
BGI-28A	SRP011011	SAMN00791905	Chinese	26.3	27	M	CTR	3.40192	20020191	8655263
BGI-33A	SRP011011	SAMN00791906	Chinese	17.4	27	F	CTR	2.81935	18573150	6251375
BGI-34A	SRP011011	SAMN00791907	Chinese	17.69	29	F	CTR	3.5462	23911470	12381525
bugkiller-11-0-0	PRJEB17632	SAMEA4545467	German	NA	NA	NA	NA	NA	28509821	8549827
bugkiller-11-2-0	PRJEB17632	SAMEA4545468	German	NA	NA	NA	NA	NA	35715174	13876904
bugkiller-11-392-1	PRJEB17632	SAMEA4545469	German	NA	NA	NA	NA	NA	32627167	6653830
bugkiller-11-392-2	PRJEB17632	SAMEA4545470	German	NA	NA	NA	NA	NA	31808161	7821314
bugkiller-11-392-3	PRJEB17632	SAMEA4545471	German	NA	NA	NA	NA	NA	21787173	4241021
bugkiller-11-60-0	PRJEB17632	SAMEA4545472	German	NA	NA	NA	NA	NA	25665806	6769322
bugkiller-11-600-0	PRJEB17632	SAMEA4545473	German	NA	NA	NA	NA	NA	21926541	5766293
bugkiller-11-7-0	PRJEB17632	SAMEA4545474	German	NA	NA	NA	NA	NA	70071422	21627532
bugkiller-11-773-0	PRJEB17632	SAMEA4545475	German	NA	NA	NA	NA	NA	40719810	13998454
bugkiller-11-918-0	PRJEB17632	SAMEA4545476	German	NA	NA	NA	NA	NA	37947713	9938339
CCIS00146684ST-4-0	PRJEB6070	SAMEA2467039	French	25	72	F	CTR	4.09963	40978848	11287184
CCIS00281083ST-3-0	PRJEB6070	SAMEA2466896	French	32	53	M	CTR	2.57106	30212673	11250613
CCIS02124300ST-4-0	PRJEB6070	SAMEA2466965	French	23	35	M	CTR	3.93811	61619403	16624428
CCIS02379307ST-4-0	PRJEB6070	SAMEA2467005	French	28	67	M	NA	3.86327	31395423	2360047
CCIS02856720ST-4-0	PRJEB6070	SAMEA2467013	French	27	74	M	CTR	3.80302	39690244	16934971
CCIS03473770ST-4-0	PRJEB6070	SAMEA2466911	French	24	29	M	CTR	4.4673	26357635	8714748
CCIS03857607ST-4-0	PRJEB6070	SAMEA2467031	French	23	61	M	CTR	3.71103	34008690	5928658
CCIS05314658ST-4-0	PRJEB6070	SAMEA2467021	French	24	65	F	CTR	4.13464	33322834	13139389
CCIS06260551ST-3-0	PRJEB6070	SAMEA2466915	French	24	58	M	NA	3.16474	21559622	3401026
CCIS07277498ST-4-0	PRJEB6070	SAMEA2467028	French	NA	63	M	CTR	3.80342	35570649	13510276
CCIS07539127ST-4-0	PRJEB6070	SAMEA2467036	French	22	77	F	CTR	4.30577	36571638	10742078
CCIS07648107ST-4-0	PRJEB6070	SAMEA2467014	French	21	62	F	CTR	3.75482	35393467	14264912
CCIS08668806ST-3-0	PRJEB6070	SAMEA2466919	French	26	63	M	NA	3.49172	13868349	4064631
CCIS09568613ST-4-0	PRJEB6070	SAMEA2467035	French	21	67	M	CTR	4.22673	40734713	12408844
CCIS10706551ST-3-0	PRJEB6070	SAMEA2466912	French	24	25	M	CTR	3.46329	38074911	10750061
CCIS10793554ST-4-0	PRJEB6070	SAMEA2466967	French	26	64	M	NA	4.06938	21509258	8250520
CCIS11015875ST-4-0	PRJEB6070	SAMEA2466993	French	26	62	M	NA	3.93053	30709155	8204849
CCIS11019776ST-4-0	PRJEB6070	SAMEA2466962	French	22	58	M	NA	3.29381	31955334	5428882
CCIS11354283ST-4-0	PRJEB6070	SAMEA2467025	French	27	67	M	CTR	3.85789	34686387	12204789
CCIS11362406ST-4-0	PRJEB6070	SAMEA2466940	French	26	44	F	CTR	4.01828	57053737	19154785
CCIS11558985ST-4-0	PRJEB6070	SAMEA2467010	French	NA	56	F	CTR	3.34461	22049209	6630547
CCIS12370844ST-4-0	PRJEB6070	SAMEA2467000	French	39	81	F	NA	3.36234	70417917	599086
CCIS12656533ST-4-0	PRJEB6070	SAMEA2466973	French	30	51	M	NA	3.49879	24523658	7910361
CCIS13047523ST-4-0	PRJEB6070	SAMEA2467011	French	22	70	M	CTR	3.11403	33364456	19911133
CCIS14449628ST-4-0	PRJEB6070	SAMEA2466941	French	20	59	F	NA	3.6905	29445746	11869740
CCIS15704761ST-4-0	PRJEB6070	SAMEA2467009	French	NA	56	F	NA	2.1373	24487759	8310243
CCIS15794887ST-4-0	PRJEB6070	SAMEA2466888	French	18	37	F	CTR	4.06876	27298196	5858956
CCIS16326685ST-4-0	PRJEB6070	SAMEA2466961	French	29	46	F	CTR	3.51659	30545339	10380441
CCIS16383318ST-4-0	PRJEB6070	SAMEA2467017	French	24	61	F	CTR	4.01269	41875042	10975003
CCIS16561622ST-4-0	PRJEB6070	SAMEA2466890	French	26	54	M	CTR	3.9852	46624520	13896050
CCIS17669415ST-4-0	PRJEB6070	SAMEA2466904	French	37	72	F	NA	3.49015	66038992	7876214
CCIS19142497ST-3-0	PRJEB6070	SAMEA2466893	French	23	68	M	NA	3.9272	21316087	3735302
CCIS20795251ST-4-0	PRJEB6070	SAMEA2467027	French	23	71	F	CTR	3.9746	30157502	9548197
CCIS21126322ST-4-0	PRJEB6070	SAMEA2466903	French	25	59	M	CTR	4.05131	46799795	10986855
CCIS21278152ST-4-0	PRJEB6070	SAMEA2466942	French	25	63	M	NA	4.0489	31207120	6848475
CCIS22275061ST-4-0	PRJEB6070	SAMEA2466910	French	29	62	M	NA	3.6177	51026255	15466502
CCIS22416007ST-4-0	PRJEB6070	SAMEA2466997	French	24	82	M	NA	3.50948	48686087	19471675
CCIS22906510ST-20-0	PRJEB6070	SAMEA2467003	French	23	77	M	NA	3.80492	45232891	19452831
CCIS22958137ST-20-0	PRJEB6070	SAMEA2466957	French	26	60	M	NA	3.75432	51910002	13246840
CCIS23164343ST-4-0	PRJEB6070	SAMEA2467030	French	23	62	M	CTR	3.33214	36800581	14656638
CCIS24254057ST-4-0	PRJEB6070	SAMEA2466987	French	24	69	F	NA	2.70657	71850413	35208324
CCIS24898163ST-4-0	PRJEB6070	SAMEA2466929	French	31	59	M	NA	3.20983	7356675	3102324
CCIS25399172ST-4-0	PRJEB6070	SAMEA2466943	French	27	60	M	NA	4.03061	16551740	2835411
CCIS27304052ST-3-0	PRJEB6070	SAMEA2466887	French	20	52	F	CTR	4.08607	29997883	9239643
CCIS27927933ST-4-0	PRJEB6070	SAMEA2466900	French	24	72	M	CTR	2.2236	53112597	22946507
CCIS28384594ST-4-0	PRJEB6070	SAMEA2466939	French	24	89	M	NA	3.47123	29109926	7848695
CCIS29210128ST-4-0	PRJEB6070	SAMEA2466907	French	27	64	M	CTR	3.2835	27456867	12555088
CCIS29688262ST-20-0	PRJEB6070	SAMEA2466933	French	25	50	M	CTR	3.15177	42846335	19204613
CCIS31434951ST-20-0	PRJEB6070	SAMEA2466971	French	24	66	M	NA	3.87806	15759707	4497962
CCIS32105356ST-4-0	PRJEB6070	SAMEA2466959	French	30	53	M	NA	3.39813	29648566	8682569
CCIS32452666ST-4-0	PRJEB6070	SAMEA2466897	French	26	68	M	CTR	4.17603	28880965	10189500
CCIS33816588ST-4-0	PRJEB6070	SAMEA2466972	French	21	64	M	NA	3.9156	35381203	7754366
CCIS34055159ST-4-0	PRJEB6070	SAMEA2466944	French	29	80	M	NA	2.87911	25774572	15035379
CCIS34604008ST-4-0	PRJEB6070	SAMEA2467015	French	27	63	F	CTR	3.69392	38043780	14719798
CCIS35092938ST-4-0	PRJEB6070	SAMEA2466953	French	21	62	F	NA	4.00846	26202884	7670267
CCIS35100175ST-4-0	PRJEB6070	SAMEA2466996	French	40	73	M	NA	4.23403	29080906	6649092
CCIS36699628ST-4-0	PRJEB6070	SAMEA2467018	French	25	68	F	CTR	3.16075	35838285	14242678
CCIS36797902ST-4-0	PRJEB6070	SAMEA2467024	French	25	63	M	CTR	3.39522	23528252	7047394
CCIS37250421ST-4-0	PRJEB6070	SAMEA2466952	French	21	59	F	NA	3.64989	29717533	11015723
CCIS38765456ST-20-0	PRJEB6070	SAMEA2466984	French	22	79	F	NA	4.2556	48339808	8666382
CCIS40244499ST-3-0	PRJEB6070	SAMEA2466916	French	32	87	F	NA	3.31911	36750364	14475905
CCIS41222843ST-4-0	PRJEB6070	SAMEA2466931	French	24	73	F	NA	3.75012	48045970	19674706
CCIS41288781ST-4-0	PRJEB6070	SAMEA2466998	French	19	74	F	NA	3.36453	23888011	10088706
CCIS41548810ST-4-0	PRJEB6070	SAMEA2466947	French	19	78	M	NA	3.99842	30055758	8700680
CCIS41692898ST-4-0	PRJEB6070	SAMEA2467037	French	28	67	F	CTR	3.91045	40951902	16524585
CCIS41806458ST-4-0	PRJEB6070	SAMEA2466974	French	NA	59	F	NA	3.61326	33603144	12215900
CCIS44093303ST-4-0	PRJEB6070	SAMEA2467038	French	20	62	F	CTR	2.73393	38839813	22271263
CCIS44676181ST-4-0	PRJEB6070	SAMEA2466905	French	21	48	F	NA	3.66142	22248626	6979889
CCIS44743950ST-4-0	PRJEB6070	SAMEA2466966	French	22	66	M	NA	3.56072	45424203	23153169
CCIS44757994ST-4-0	PRJEB6070	SAMEA2466989	French	37	75	M	NA	3.30656	28735375	9507654
CCIS45571137ST-3-0	PRJEB6070	SAMEA2466901	French	20	55	F	CTR	3.40175	24623996	5445683
CCIS45793747ST-4-0	PRJEB6070	SAMEA2466979	French	25	67	M	CTR	3.98597	45169469	16784238
CCIS46047672ST-4-0	PRJEB6070	SAMEA2467002	French	24	65	M	NA	3.31377	25857020	7289956
CCIS46467422ST-4-0	PRJEB6070	SAMEA2467007	French	22	54	F	NA	2.71814	7156723	4140243
CCIS47284573ST-4-0	PRJEB6070	SAMEA2466976	French	25	67	M	NA	4.20014	21408081	7080062
CCIS47745468ST-4-0	PRJEB6070	SAMEA2466895	French	27	63	M	NA	3.58758	40635154	13254139
CCIS48174381ST-4-0	PRJEB6070	SAMEA2467041	French	25	66	M	CTR	3.63257	27129335	9767094
CCIS48507077ST-4-0	PRJEB6070	SAMEA2466958	French	32	72	F	NA	3.33527	32057254	16210513
CCIS48579360ST-4-0	PRJEB6070	SAMEA2467006	French	23	52	F	NA	3.90323	24913825	5528880
CCIS48725289ST-4-0	PRJEB6070	SAMEA2466908	French	21	62	F	NA	4.16047	20463195	6271210
CCIS50003399ST-4-0	PRJEB6070	SAMEA2467023	French	28	66	F	CTR	3.52635	33927026	16223342
CCIS50148151ST-4-0	PRJEB6070	SAMEA2466954	French	15	87	F	NA	3.53927	31024363	13529707
CCIS50369211ST-20-0	PRJEB6070	SAMEA2466920	French	33	53	F	NA	2.62947	11076392	5251594
CCIS50471204ST-4-0	PRJEB6070	SAMEA2467026	French	23	61	F	CTR	3.98298	43097480	19705552
CCIS50561855ST-4-0	PRJEB6070	SAMEA2466950	French	26	60	F	NA	2.97152	21776480	7998298
CCIS51595129ST-4-0	PRJEB6070	SAMEA2467034	French	22	63	F	CTR	3.9415	31816484	8380343
CCIS51667829ST-4-0	PRJEB6070	SAMEA2466899	French	26	63	M	NA	4.05891	44973153	16672427
CCIS52234160ST-4-0	PRJEB6070	SAMEA2466949	French	28	64	M	NA	3.92957	29237640	8982824
CCIS52370277ST-4-0	PRJEB6070	SAMEA2467004	French	25	53	M	NA	3.63124	30187883	15402554
CCIS53043478ST-4-0	PRJEB6070	SAMEA2466963	French	22	72	M	NA	4.05693	23904338	5844518
CCIS53355328ST-4-0	PRJEB6070	SAMEA2466930	French	NA	76	M	NA	3.69132	23094796	5963926
CCIS53557295ST-4-0	PRJEB6070	SAMEA2466975	French	24	45	M	NA	3.75465	17133191	6820831
CCIS54027808ST-4-0	PRJEB6070	SAMEA2467008	French	33	52	M	NA	3.53043	24887527	8981404
CCIS55230578ST-4-0	PRJEB6070	SAMEA2466986	French	30	64	M	NA	4.21173	34963481	10772707
CCIS55531770ST-4-0	PRJEB6070	SAMEA2466994	French	24	45	F	NA	3.92559	17004183	5778805
CCIS56503244ST-3-0	PRJEB6070	SAMEA2466906	French	21	68	M	NA	4.2475	19644743	4642522
CCIS58234805ST-4-0	PRJEB6070	SAMEA2466926	French	26	70	F	NA	3.11244	32183027	6460634
CCIS59132091ST-4-0	PRJEB6070	SAMEA2466968	French	23	80	F	NA	3.46857	55872011	20373094
CCIS59903910ST-4-0	PRJEB6070	SAMEA2466999	French	34	76	F	NA	3.39895	32893748	13284414
CCIS61287323ST-4-0	PRJEB6070	SAMEA2466938	French	25	76	M	NA	3.79894	44339713	16876596
CCIS62605362ST-3-0	PRJEB6070	SAMEA2466955	French	23	56	F	NA	4.05197	78989868	19469754
CCIS62794166ST-4-0	PRJEB6070	SAMEA2466991	French	23	68	M	NA	3.93275	21293874	8780336
CCIS63448910ST-4-0	PRJEB6070	SAMEA2467032	French	34	61	F	CTR	2.5607	32976415	14719319
CCIS63468405ST-4-0	PRJEB6070	SAMEA2467016	French	25	69	F	CTR	3.77215	36216428	14927322
CCIS63910149ST-4-0	PRJEB6070	SAMEA2466982	French	23	49	F	CTR	4.06267	21312689	5987751
CCIS64773582ST-4-0	PRJEB6070	SAMEA2466913	French	23	63	F	CTR	3.99067	47633500	18049225
CCIS64785924ST-20-0	PRJEB6070	SAMEA2466909	French	25	59	F	CTR	3.68504	6779346	2519962
CCIS65479369ST-4-0	PRJEB6070	SAMEA2466990	French	25	69	F	NA	3.26892	20721974	5210671
CCIS70398272ST-4-0	PRJEB6070	SAMEA2466995	French	24	55	M	NA	3.99643	42078594	12766297
CCIS71301801ST-4-0	PRJEB6070	SAMEA2466928	French	24	50	F	NA	3.33315	50745775	20953703
CCIS71578391ST-4-0	PRJEB6070	SAMEA2467022	French	25	70	M	CTR	3.7045	39873048	10387015
CCIS72607085ST-4-0	PRJEB6070	SAMEA2467001	French	26	74	F	NA	3.04495	24779644	10479663
CCIS74239020ST-4-0	PRJEB6070	SAMEA2467020	French	24	62	M	CTR	4.28096	32480584	8911217
CCIS74726977ST-3-0	PRJEB6070	SAMEA2466889	French	24	66	M	NA	3.91993	81197288	12788387
CCIS76563044ST-4-0	PRJEB6070	SAMEA2466977	French	36	68	M	NA	3.82379	41576659	12798605
CCIS76845094ST-20-0	PRJEB6070	SAMEA2466946	French	20	44	M	NA	3.6278	80950790	37489601
CCIS77100899ST-4-0	PRJEB6070	SAMEA2466918	French	26	73	M	NA	3.73837	36966865	15733437
CCIS77252613ST-4-0	PRJEB6070	SAMEA2466992	French	26	65	M	NA	3.95113	46596719	10547218
CCIS78100604ST-4-0	PRJEB6070	SAMEA2467040	French	30	64	F	CTR	3.4608	41835917	20462182
CCIS78318719ST-4-0	PRJEB6070	SAMEA2466988	French	30	69	F	NA	3.93924	32678860	5353830
CCIS79210440ST-3-0	PRJEB6070	SAMEA2466891	French	30	65	M	CTR	4.21866	27337219	7806411
CCIS80834637ST-4-0	PRJEB6070	SAMEA2466981	French	28	60	F	CTR	3.31088	50761784	22106774
CCIS81139242ST-4-0	PRJEB6070	SAMEA2466902	French	20	64	F	CTR	3.39252	40199353	14413744
CCIS81710917ST-20-0	PRJEB6070	SAMEA2466960	French	20	49	M	NA	3.33104	55777968	20347237
CCIS81735969ST-20-0	PRJEB6070	SAMEA2466935	French	26	68	M	NA	3.69596	39081469	15993425
CCIS81887263ST-4-0	PRJEB6070	SAMEA2466932	French	27	59	M	NA	4.3387	47061109	13769850
CCIS82146115ST-4-0	PRJEB6070	SAMEA2466970	French	24	51	M	NA	3.60665	52453508	22569259
CCIS82507866ST-3-0	PRJEB6070	SAMEA2466892	French	24	57	M	CTR	3.92018	27978947	10471978
CCIS82944710ST-20-0	PRJEB6070	SAMEA2466985	French	22	38	F	CTR	3.47344	4677388	2109993
CCIS83445808ST-4-0	PRJEB6070	SAMEA2466951	French	29	66	M	NA	4.30902	24048943	5928143
CCIS83574003ST-4-0	PRJEB6070	SAMEA2466924	French	24	60	M	NA	3.37453	43247252	19496487
CCIS83870198ST-4-0	PRJEB6070	SAMEA2466937	French	24	48	F	NA	3.78724	42113752	14615990
CCIS84543192ST-4-0	PRJEB6070	SAMEA2466983	French	28	45	F	NA	3.46917	21110827	6849069
CCIS85214191ST-3-0	PRJEB6070	SAMEA2466917	French	22	63	M	NA	2.77426	35785475	17765543
CCIS87116798ST-4-0	PRJEB6070	SAMEA2466934	French	20	85	F	NA	3.86215	57277178	5621971
CCIS87167916ST-4-0	PRJEB6070	SAMEA2466922	French	30	79	M	NA	3.11453	30309494	4770973
CCIS87252800ST-4-0	PRJEB6070	SAMEA2466956	French	17	73	M	NA	3.45134	14403710	6360469
CCIS87290971ST-4-0	PRJEB6070	SAMEA2466914	French	29	71	M	NA	3.87461	31817180	12821439
CCIS87605453ST-4-0	PRJEB6070	SAMEA2466936	French	26	73	F	NA	3.31454	44114843	22749807
CCIS88007743ST-4-0	PRJEB6070	SAMEA2467033	French	23	67	F	CTR	3.62966	33774848	17953465
CCIS88317640ST-4-0	PRJEB6070	SAMEA2467042	French	27	74	M	CTR	3.91812	38369016	14622242
CCIS90164298ST-4-0	PRJEB6070	SAMEA2467029	French	23	84	M	CTR	4.12184	35082575	6511015
CCIS90166425ST-4-0	PRJEB6070	SAMEA2466945	French	23	78	F	NA	3.92786	37655772	9361441
CCIS90443472ST-4-0	PRJEB6070	SAMEA2466925	French	30	63	M	NA	4.42042	39890834	8650945
CCIS90903952ST-3-0	PRJEB6070	SAMEA2466921	French	22	71	F	NA	3.55312	31542138	11717343
CCIS91228662ST-4-0	PRJEB6070	SAMEA2466927	French	31	63	M	NA	4.05785	51681603	18760300
CCIS93040568ST-20-0	PRJEB6070	SAMEA2466978	French	30	65	M	CTR	3.33604	7088963	3022147
CCIS94417875ST-3-0	PRJEB6070	SAMEA2466898	French	25	59	F	CTR	3.84995	27467072	4224297
CCIS94496512ST-4-0	PRJEB6070	SAMEA2466923	French	28	64	M	NA	3.02478	23024801	9785471
CCIS94603952ST-4-0	PRJEB6070	SAMEA2467012	French	21	80	F	CTR	3.92032	37585209	16052862
CCIS95097901ST-4-0	PRJEB6070	SAMEA2466980	French	24	52	M	CTR	3.551	27548389	11902225
CCIS95409808ST-4-0	PRJEB6070	SAMEA2467019	French	21	63	F	CTR	3.65917	38170530	9877401
CCIS96387239ST-4-0	PRJEB6070	SAMEA2466969	French	20	66	M	NA	2.88903	19056956	7155291
CCIS98482370ST-3-0	PRJEB6070	SAMEA2466894	French	30	53	F	CTR	3.64214	28461195	6731090
CCIS98512455ST-4-0	PRJEB6070	SAMEA2466948	French	29	63	M	NA	3.93429	32953533	8466590
CCIS98832363ST-4-0	PRJEB6070	SAMEA2466964	French	25	55	F	NA	4.18168	40459663	10845671
CCMD11006829ST-21-0	PRJEB6070	SAMEA2467066	German	35	42	F	NA	3.71111	47090184	17289856
CCMD12232071ST-21-0	PRJEB6070	SAMEA2467077	German	28	75	M	NA	3.78436	37076498	11939131
CCMD13071240ST-21-0	PRJEB6070	SAMEA2467065	German	23	66	F	NA	3.60981	34602603	11490149
CCMD13934959ST-21-0	PRJEB6070	SAMEA2467064	German	27	56	M	NA	3.49921	36751217	8801538
CCMD14479708ST-21-0	PRJEB6070	SAMEA2467063	German	26	74	M	NA	3.69288	35149203	9991272
CCMD18872694ST-21-0	PRJEB6070	SAMEA2467078	German	25	63	M	NA	3.90655	29818005	11768790
CCMD19497912ST-21-0	PRJEB6070	SAMEA2467062	German	32	53	F	NA	2.97574	34828144	8006216
CCMD23101338ST-21-0	PRJEB6070	SAMEA2467061	German	28	69	M	NA	3.92283	47176681	15734248
CCMD25511638ST-21-0	PRJEB6070	SAMEA2467060	German	24	72	F	NA	3.45075	35495199	9530737
CCMD25963797ST-21-0	PRJEB6070	SAMEA2467072	German	22	62	M	NA	3.5761	45303443	12549945
CCMD26709089ST-21-0	PRJEB6070	SAMEA2467059	German	26	66	M	NA	3.00997	44048799	24787119
CCMD26925580ST-21-0	PRJEB6070	SAMEA2467058	German	27	42	M	NA	3.72458	30328242	10895532
CCMD34381688ST-21-0	PRJEB6070	SAMEA2467057	German	22	41	M	NA	3.47138	32661693	7114890
CCMD35802077ST-21-0	PRJEB6070	SAMEA2467056	German	30	71	M	NA	3.94963	34090453	12882848
CCMD40701343ST-21-0	PRJEB6070	SAMEA2467068	German	28	65	M	NA	3.07114	59567577	29925193
CCMD42428553ST-21-0	PRJEB6070	SAMEA2467055	German	22	87	M	NA	4.12788	32871710	6468960
CCMD45988061ST-21-0	PRJEB6070	SAMEA2467073	German	27	62	F	NA	3.83553	42713370	4948244
CCMD46222674ST-21-0	PRJEB6070	SAMEA2467054	German	24	59	M	NA	4.16539	38169442	9031425
CCMD46947453ST-21-0	PRJEB6070	SAMEA2467080	German	24	69	M	NA	3.8843	38810293	13681239
CCMD48236717ST-21-0	PRJEB6070	SAMEA2467053	German	32	58	F	NA	2.96805	42164278	16220478
CCMD50071957ST-21-0	PRJEB6070	SAMEA2467076	German	22	35	F	NA	4.15514	29697553	11866603
CCMD51864103ST-21-0	PRJEB6070	SAMEA2467070	German	25	58	M	NA	3.52154	37301719	14647623
CCMD60079086ST-21-0	PRJEB6070	SAMEA2467052	German	22	73	F	NA	3.78036	28518661	9008405
CCMD63399960ST-21-0	PRJEB6070	SAMEA2467067	German	28	51	M	NA	3.98644	39935428	12429565
CCMD64503764ST-21-0	PRJEB6070	SAMEA2467051	German	31	66	M	NA	3.67927	40513145	13321119
CCMD64776337ST-21-0	PRJEB6070	SAMEA2467050	German	26	79	F	NA	3.90068	38453271	13051749
CCMD72895164ST-21-0	PRJEB6070	SAMEA2467049	German	27	34	M	NA	3.83364	39695186	13463023
CCMD74930188ST-21-0	PRJEB6070	SAMEA2467048	German	30	67	M	NA	3.39988	32088877	14435487
CCMD79987997ST-21-0	PRJEB6070	SAMEA2467047	German	25	70	M	NA	2.54395	36988370	18024778
CCMD82866709ST-21-0	PRJEB6070	SAMEA2467046	German	26	77	F	NA	4.10236	31536042	6527067
CCMD86114146ST-21-0	PRJEB6070	SAMEA2467074	German	23	68	M	NA	3.3692	37750231	6415858
CCMD86707194ST-21-0	PRJEB6070	SAMEA2467045	German	31	53	F	NA	3.66443	38782131	15139070
CCMD87156761ST-21-0	PRJEB6070	SAMEA2467044	German	28	55	M	NA	3.66675	33978757	10759572
CCMD88272491ST-21-0	PRJEB6070	SAMEA2467043	German	28	72	M	NA	3.19328	37406433	15471795
CCMD90311071ST-21-0	PRJEB6070	SAMEA2467075	German	22	43	F	NA	3.88367	33430305	13201820
CCMD93344354ST-21-0	PRJEB6070	SAMEA2467069	German	30	51	M	NA	3.38575	39032332	15639516
CCMD95433940ST-21-0	PRJEB6070	SAMEA2467071	German	30	49	F	NA	3.5684	64342141	21375596
CCMD96553385ST-21-0	PRJEB6070	SAMEA2467079	German	28	90	M	NA	2.63287	37973396	21709417
daisy-11-0-0	PRJEB17632	SAMEA4545477	German	NA	NA	NA	NA	NA	32517266	15920296
daisy-11-2-0	PRJEB17632	SAMEA4545478	German	NA	NA	NA	NA	NA	27260123	14959960
daisy-11-386-0	PRJEB17632	SAMEA4545479	German	NA	NA	NA	NA	NA	43128924	26171636
daisy-11-388-0	PRJEB17632	SAMEA4545480	German	NA	NA	NA	NA	NA	47101883	28559462
daisy-11-389-0	PRJEB17632	SAMEA4545481	German	NA	NA	NA	NA	NA	25718960	15349677
daisy-11-390-0	PRJEB17632	SAMEA4545482	German	NA	NA	NA	NA	NA	37704880	21881945
daisy-11-392-0	PRJEB17632	SAMEA4545483	German	NA	NA	NA	NA	NA	42082720	24229334
daisy-11-403-0	PRJEB17632	SAMEA4545484	German	NA	NA	NA	NA	NA	25657744	14969732
daisy-11-60-0	PRJEB17632	SAMEA4545485	German	NA	NA	NA	NA	NA	32630056	17150997
daisy-11-7-0	PRJEB17632	SAMEA4545486	German	NA	NA	NA	NA	NA	23234243	11815897
DLF001	SRP008047	SAMN00715131	Chinese	19.83	59	F	T2D	2.48864	16484868	10184257
DLF002	SRP008047	SAMN00715132	Chinese	17.58	43	F	T2D	3.28898	10113344	5044927
DLF003	SRP008047	SAMN00715133	Chinese	20.31	46	F	T2D	3.74617	13366668	3567684
DLF004	SRP008047	SAMN00715134	Chinese	19.78	25	F	T2D	2.93609	14566243	6736752
DLF005	SRP008047	SAMN00715135	Chinese	18.43	60	F	T2D	3.8306	16128472	5478750
DLF006	SRP008047	SAMN00715136	Chinese	16	71	F	T2D	3.50463	14123647	6005522
DLF007	SRP008047	SAMN00715137	Chinese	19.69	62	F	T2D	2.43188	15945556	9800081
DLF008	SRP008047	SAMN00715138	Chinese	19.4	54	F	T2D	2.57894	14707473	9447245
DLF009	SRP008047	SAMN00715204	Chinese	18.49	53	F	T2D	2.9383	11717563	5753465
DLF010	SRP008047	SAMN00715139	Chinese	19.29	51	F	T2D	3.85051	13678730	3173765
DLF012	SRP008047	SAMN00715205	Chinese	19.47	52	F	T2D	1.92448	16495029	9440970
DLF013	SRP008047	SAMN00715206	Chinese	19.63	49	F	T2D	3.54204	12543315	5897769
DLF014	SRP008047	SAMN00715207	Chinese	19.98	61	F	T2D	2.38502	15389106	5918959
DLM001	SRP008047	SAMN00715208	Chinese	20.24	46	M	T2D	3.79083	15810718	6802401
DLM002	SRP008047	SAMN00715140	Chinese	17.73	29	M	T2D	3.84211	14540544	5219301
DLM003	SRP008047	SAMN00715141	Chinese	20.8	41	M	T2D	3.42547	15300119	5162487
DLM004	SRP008047	SAMN00715142	Chinese	20.2	38	M	T2D	2.67593	14625689	7997425
DLM005	SRP008047	SAMN00715143	Chinese	19.72	35	M	T2D	3.69005	14006004	4979852
DLM006	SRP008047	SAMN00715144	Chinese	18.59	28	M	T2D	3.12522	14959756	3725790
DLM007	SRP008047	SAMN00715145	Chinese	20.05	43	M	T2D	3.63169	11579452	5241419
DLM008	SRP008047	SAMN00715146	Chinese	19.59	38	M	T2D	3.63224	16275603	1117164
DLM009	SRP008047	SAMN00715147	Chinese	20.05	30	M	T2D	2.17204	16733665	7977049
DLM010	SRP008047	SAMN00715209	Chinese	19.03	37	M	T2D	2.92427	16629686	8500384
DLM011	SRP008047	SAMN00715148	Chinese	20.05	49	M	T2D	2.83144	14652739	9264490
DLM012	SRP008047	SAMN00715210	Chinese	20.57	55	M	T2D	2.24416	12826374	5582304
DLM013	SRP008047	SAMN00715211	Chinese	18.37	51	M	T2D	3.08327	16968264	5310611
DLM014	SRP008047	SAMN00715212	Chinese	20.31	48	M	T2D	3.63749	15184331	6024072
DLM015	SRP008047	SAMN00715213	Chinese	21.11	56	M	T2D	2.98664	17203714	9341218
DLM016	SRP008047	SAMN00715214	Chinese	20.9	70	M	T2D	3.33092	16661950	7536686
DLM017	SRP008047	SAMN00715215	Chinese	18.83	52	M	T2D	3.07549	15727181	8274472
DLM018	SRP008047	SAMN00715216	Chinese	20.07	49	M	T2D	3.40219	14207612	4784581
DLM019	SRP008047	SAMN00715217	Chinese	20.08	47	M	T2D	3.8563	14523344	3366315
DLM020	SRP008047	SAMN00715218	Chinese	20.62	41	M	T2D	2.83971	15946969	10062745
DLM021	SRP008047	SAMN00715219	Chinese	18.21	58	M	T2D	3.00124	14251222	8013134
DLM022	SRP008047	SAMN00715220	Chinese	19.84	53	M	T2D	3.9824	23126091	6635944
DLM023	SRP008047	SAMN00715221	Chinese	20.81	45	M	T2D	3.4182	16585540	6865859
DLM024	SRP008047	SAMN00715222	Chinese	20.57	39	M	T2D	1.3199	17048999	5722569
DLM027	SRP008047	SAMN00715223	Chinese	21.6	70	M	T2D	2.39154	17690463	7726566
DLM028	SRP008047	SAMN00715224	Chinese	20.42	63	M	T2D	3.49607	16135441	6925615
DOF002	SRP008047	SAMN00715149	Chinese	25.3	56	F	T2D	4.05829	12678182	4195054
DOF003	SRP008047	SAMN00715225	Chinese	26.71	59	F	T2D	3.46976	16851078	7897750
DOF004	SRP008047	SAMN00715226	Chinese	25.39	63	F	T2D	3.25444	16564373	8824767
DOF006	SRP008047	SAMN00715227	Chinese	26.04	51	F	T2D	2.3291	18406211	13257895
DOF007	SRP008047	SAMN00715150	Chinese	25.78	70	F	T2D	2.45846	17664827	8364637
DOF008	SRP008047	SAMN00715228	Chinese	25.84	40	F	T2D	3.05479	14517157	6715292
DOF009	SRP008047	SAMN00715151	Chinese	27.64	68	F	T2D	3.56111	13531143	7167314
DOF010	SRP008047	SAMN00715152	Chinese	27.78	62	F	T2D	3.17287	12514470	4866234
DOF011	SRP008047	SAMN00715153	Chinese	27.06	48	F	T2D	2.49164	12427077	3848172
DOF012	SRP008047	SAMN00715154	Chinese	27.15	61	F	T2D	2.55406	15050035	7533725
DOF013	SRP008047	SAMN00715155	Chinese	25.97	53	F	T2D	2.88803	14614295	6630206
DOF014	SRP008047	SAMN00715156	Chinese	29.79	63	F	T2D	3.21083	13932471	5628122
DOM001	SRP008047	SAMN00715229	Chinese	25.26	59	M	T2D	3.52206	14494571	6622803
DOM003	SRP008047	SAMN00715230	Chinese	25.16	53	M	T2D	2.11951	15866324	6741621
DOM005	SRP008047	SAMN00715157	Chinese	25.31	49	M	T2D	2.40164	16217898	10026852
DOM008	SRP008047	SAMN00715231	Chinese	25.39	75	M	T2D	2.61362	14230437	8749485
DOM010	SRP008047	SAMN00715232	Chinese	25.75	74	M	T2D	3.27138	19266689	10006744
DOM012	SRP008047	SAMN00715158	Chinese	25.69	57	M	T2D	3.84285	14254831	3223117
DOM013	SRP008047	SAMN00715233	Chinese	26.82	36	M	T2D	3.19827	20972138	6892526
DOM014	SRP008047	SAMN00715159	Chinese	25.39	71	M	T2D	3.75713	12819883	3345589
DOM015	SRP008047	SAMN00715234	Chinese	25.35	68	M	T2D	2.92268	14280554	5556706
DOM016	SRP008047	SAMN00715235	Chinese	27.58	39	M	T2D	3.08496	16470495	9408395
DOM017	SRP008047	SAMN00715160	Chinese	27.72	41	M	T2D	3.14981	16685516	8664592
DOM018	SRP008047	SAMN00715236	Chinese	25.5	68	M	T2D	2.91062	15778907	7521340
DOM019	SRP008047	SAMN00715237	Chinese	25.31	53	M	T2D	3.51526	17069547	7611094
DOM020	SRP008047	SAMN00715161	Chinese	25.65	43	M	T2D	3.19089	9919003	4838793
DOM021	SRP008047	SAMN00715162	Chinese	25.71	72	M	T2D	2.86162	17151788	8165608
DOM022	SRP008047	SAMN00715238	Chinese	27.43	31	M	T2D	3.22274	18409210	6838179
DOM023	SRP008047	SAMN00715163	Chinese	25.51	39	M	T2D	2.55204	15408898	7967332
DOM024	SRP008047	SAMN00715164	Chinese	25.39	42	M	T2D	3.16349	14644924	4843962
DOM025	SRP008047	SAMN00715165	Chinese	25.39	62	M	T2D	3.57614	13959324	4652526
DOM026	SRP008047	SAMN00715239	Chinese	27.28	36	M	T2D	2.66791	17781607	10290190
donald1-11-0-0	PRJEB17632	SAMEA4545487	German	NA	36	M	CTR	3.91021	37652455	13381687
donald1-11-30-0	PRJEB17632	SAMEA4545488	German	NA	36	M	CTR	3.18172	38120512	17066331
donald1-11-7-0	PRJEB17632	SAMEA4545489	German	NA	36	M	CTR	3.90418	24802783	8632788
donald2-11-0-0	PRJEB17632	SAMEA4545490	German	NA	36	F	CTR	3.62728	22524758	6092543
donald2-11-30-0	PRJEB17632	SAMEA4545491	German	NA	36	F	CTR	3.83877	29976899	10259687
donald2-11-7-0	PRJEB17632	SAMEA4545492	German	NA	36	F	CTR	3.79181	18233833	5636408
donald3-11-0-0	PRJEB17632	SAMEA4545493	German	NA	7	M	CTR	3.67311	34294571	16681358
donald3-11-30-0	PRJEB17632	SAMEA4545494	German	NA	7	M	CTR	3.91415	25185951	11356812
donald3-11-7-0	PRJEB17632	SAMEA4545495	German	NA	7	M	CTR	3.7656	35911017	13737486
donald4-11-0-0	PRJEB17632	SAMEA4545496	German	NA	7	M	CTR	3.51561	38341613	17917984
donald4-11-30-0	PRJEB17632	SAMEA4545497	German	NA	7	M	CTR	2.74269	30513469	8120108
donald4-11-7-0	PRJEB17632	SAMEA4545498	German	NA	7	M	CTR	2.94498	75112059	27784820
donald5-11-0-0	PRJEB17632	SAMEA4545499	German	NA	8	M	CTR	3.16982	33845297	4433373
donald5-11-30-0	PRJEB17632	SAMEA4545500	German	NA	8	M	CTR	3.79922	40898801	17272026
donald5-11-7-0	PRJEB17632	SAMEA4545501	German	NA	8	M	CTR	3.88346	33113185	12537573
ED10A	SRP011011	SAMN00993243	Chinese	22.84	63	M	T2D	3.50386	39944562	6301863
ED11A	SRP011011	SAMN00993244	Chinese	21.01	65	M	T2D	1.65963	49854302	30251327
ED12A	SRP011011	SAMN00791912	Chinese	28.33	73	M	T2D	2.86883	22300925	11687759
ED13A	SRP011011	SAMN00791913	Chinese	27.55	48	M	T2D	2.04944	31746633	10720554
ED14A	SRP011011	SAMN00791914	Chinese	28.73	46	M	T2D	3.6013	16750373	7319914
ED15A	SRP011011	SAMN00791915	Chinese	26.56	43	M	T2D	2.50222	19893100	10125918
ED16A	SRP011011	SAMN00993245	Chinese	21.72	50	M	T2D	3.29523	38831533	4819055
ED19A	SRP011011	SAMN00791916	Chinese	33.63	44	M	T2D	1.967	25295350	14879842
ED20A	SRP011011	SAMN00791917	Chinese	26.3	49	M	T2D	3.0444	19393361	9240344
ED50A	SRP011011	SAMN00791918	Chinese	22.41	46	M	T2D	2.3285	30960797	8671469
ED9A	SRP011011	SAMN00791919	Chinese	27.04	58	M	T2D	3.47763	24809712	11019650
halbarad-11-0-0	PRJEB17632	SAMEA4545502	German	NA	NA	NA	NA	NA	39327672	13472842
halbarad-11-2-0	PRJEB17632	SAMEA4545503	German	NA	NA	NA	NA	NA	26266809	8918720
halbarad-11-392-0	PRJEB17632	SAMEA4545504	German	NA	NA	NA	NA	NA	41360276	16879268
halbarad-11-60-0	PRJEB17632	SAMEA4545505	German	NA	NA	NA	NA	NA	25686	10999
halbarad-11-7-0	PRJEB17632	SAMEA4545506	German	NA	NA	NA	NA	NA	70153221	19798783
halbarad-11-773-0	PRJEB17632	SAMEA4545507	German	NA	NA	NA	NA	NA	33795323	12975933
HT14A	SRP011011	SAMN00993240	Chinese	20.58	78	M	T2D	2.48157	29224177	10096467
HT25A	SRP011011	SAMN00993241	Chinese	20.78	65	F	T2D	3.12451	32727590	9996783
HT8A	SRP011011	SAMN00993242	Chinese	25.3	65	F	T2D	3.00496	28029397	15685807
MH0002	PRJEB4336	SAMEA2155030	Danish	27.3	59	F	CTR	3.69303	23140534	7450604
MH0003	PRJEB4336	SAMEA2149557	Danish	33.2	69	M	CTR	3.82071	24762843	7139067
MH0006	PRJEB4336	SAMEA1970465	Danish	22.4	59	F	CTR	3.47081	80160450	19507260
MH0009	PRJEB4336	SAMEA2144299	Danish	29	64	M	CTR	3.96763	24043079	3089856
MH0011	PRJEB4336	SAMEA2159553	Danish	22.3	59	F	CTR	4.17766	27866830	4443121
MH0012	PRJEB4336	SAMEA2161876	Danish	32.1	49	F	CTR	3.82708	91355724	9734260
MH0014	PRJEB4336	SAMEA1970897	Danish	38.5	54	F	CTR	4.0342	25673416	7291340
MH0016	PRJEB4336	SAMEA2149603	Danish	30.5	49	F	CTR	3.58691	22776856	7643563
MH0020	PRJEB4336	SAMEA1964270	Danish	33.2	64	F	CTR	3.26643	19490548	7555159
MH0021	PRJEB4336	SAMEA2162138	Danish	25.4	49	F	CTR	4.00176	13091139	3365144
MH0024	PRJEB4336	SAMEA2162297	Danish	22.7	59	F	CTR	3.57869	18926734	3638421
MH0025	PRJEB4336	SAMEA2148374	Danish	34.2	49	F	CTR	4.24459	20273693	4760852
MH0026	PRJEB4336	SAMEA2161309	Danish	37.3	49	F	CTR	3.3259	18576779	4325261
MH0028	PRJEB4336	SAMEA2155745	Danish	22.7	44	F	CTR	3.88698	21651607	4336103
MH0030	PRJEB4336	SAMEA2153837	Danish	35.2	59	M	CTR	3.60553	18841544	1672874
MH0031	PRJEB4336	SAMEA2150187	Danish	22.3	69	M	CTR	3.80022	18000932	2352283
MH0032	PRJEB4336	SAMEA2163271	Danish	35.3	69	M	CTR	2.71989	19558274	5939962
MH0033	PRJEB4336	SAMEA2146321	Danish	32	59	F	CTR	3.97732	18889789	4528886
MH0034	PRJEB4336	SAMEA2154082	Danish	40	54	M	CTR	2.16153	14569366	4989316
MH0035	PRJEB4336	SAMEA2162530	Danish	22.7	49	M	CTR	4.00683	19934803	4068161
MH0036	PRJEB4336	SAMEA2155132	Danish	30.7	64	M	CTR	3.58937	20686252	3547700
MH0037	PRJEB4336	SAMEA2143295	Danish	24	44	M	CTR	3.70606	20359818	5069480
MH0038	PRJEB4336	SAMEA2142583	Danish	22	54	F	CTR	3.57724	19865657	4360160
MH0039	PRJEB4336	SAMEA2156186	Danish	23.1	59	M	CTR	3.90611	20176974	5765483
MH0040	PRJEB4336	SAMEA2152602	Danish	20.9	67	F	CTR	4.08905	19121911	4356942
MH0041	PRJEB4336	SAMEA2149030	Danish	23.2	59	M	CTR	3.65854	21089879	7493651
MH0042	PRJEB4336	SAMEA2152768	Danish	24.5	49	M	CTR	3.75517	17959673	3200349
MH0043	PRJEB4336	SAMEA2147983	Danish	23.7	69	M	CTR	3.95301	21413162	5352489
MH0044	PRJEB4336	SAMEA2148558	Danish	24.5	64	M	CTR	3.60491	19141723	6414338
MH0045	PRJEB4336	SAMEA1972002	Danish	25.1	59	M	CTR	3.45624	20744631	6145626
MH0046	PRJEB4336	SAMEA2148024	Danish	23.7	54	M	CTR	3.79211	16921214	3204317
MH0047	PRJEB4336	SAMEA2152315	Danish	30.4	69	F	CTR	3.38555	13444516	2637904
MH0048	PRJEB4336	SAMEA2155432	Danish	19.4	54	F	CTR	3.88997	12988367	2436562
MH0049	PRJEB4336	SAMEA2157043	Danish	35.5	44	F	CTR	2.91371	15286563	4516065
MH0050	PRJEB4336	SAMEA2149568	Danish	25.1	49	M	CTR	3.86337	22726993	5290900
MH0051	PRJEB4336	SAMEA2143176	Danish	23.2	69	F	CTR	3.88727	12653208	3408971
MH0052	PRJEB4336	SAMEA2146472	Danish	33.2	49	F	CTR	4.33018	14259639	2628445
MH0053	PRJEB4336	SAMEA2155953	Danish	32.7	49	F	CTR	4.02042	20847625	2674319
MH0054	PRJEB4336	SAMEA2146778	Danish	20.3	49	M	CTR	3.96392	20189544	3873351
MH0055	PRJEB4336	SAMEA2148733	Danish	30.3	59	M	CTR	3.82692	21401733	3891881
MH0056	PRJEB4336	SAMEA2150283	Danish	25.3	54	M	CTR	4.29863	22452855	3933180
MH0057	PRJEB4336	SAMEA2150839	Danish	33	54	F	CTR	3.34773	18762163	4888480
MH0058	PRJEB4336	SAMEA2152254	Danish	22	54	F	CTR	4.15044	23343059	7215911
MH0059	PRJEB4336	SAMEA2155215	Danish	33.3	59	M	CTR	4.34242	20266075	5728184
MH0060	PRJEB4336	SAMEA2161608	Danish	23.5	64	M	CTR	3.67018	20199879	3040255
MH0061	PRJEB4336	SAMEA2148063	Danish	30	69	F	CTR	3.16007	17514128	5924442
MH0062	PRJEB4336	SAMEA2150866	Danish	37.5	49	F	CTR	3.62922	18094242	4739229
MH0063	PRJEB4336	SAMEA2151035	Danish	30.2	59	M	CTR	3.81609	19152293	3185480
MH0064	PRJEB4336	SAMEA2162348	Danish	23.2	54	F	CTR	3.35443	18098262	5279323
MH0065	PRJEB4336	SAMEA2150814	Danish	28.2	59	M	CTR	4.20723	15756963	2552758
MH0066	PRJEB4336	SAMEA2154930	Danish	20.8	44	F	CTR	4.10441	16806484	3335939
MH0067	PRJEB4336	SAMEA2162460	Danish	21.1	54	M	CTR	3.54767	18316410	5312836
MH0068	PRJEB4336	SAMEA2153740	Danish	29	54	F	CTR	3.05274	19219802	9272152
MH0069	PRJEB4336	SAMEA2143745	Danish	36.7	59	F	CTR	4.0109	31902791	8701035
MH0070	PRJEB4336	SAMEA2160621	Danish	22.7	49	M	CTR	4.09728	19807712	4704032
MH0071	PRJEB4336	SAMEA2151258	Danish	25.4	45	F	CTR	3.75237	20691767	4485466
MH0072	PRJEB4336	SAMEA2148905	Danish	40.2	64	F	CTR	3.16871	13170131	4373337
MH0073	PRJEB4336	SAMEA2144640	Danish	32.5	54	M	CTR	3.62295	17398680	5792568
MH0074	PRJEB4336	SAMEA2161216	Danish	20.5	49	F	CTR	3.20375	20152061	5330450
MH0075	PRJEB4336	SAMEA2159541	Danish	30.6	64	M	CTR	3.89708	19884430	5431424
MH0076	PRJEB4336	SAMEA2155055	Danish	34.8	69	F	CTR	4.24765	15281846	3858597
MH0077	PRJEB4336	SAMEA2157853	Danish	24.9	49	F	CTR	4.06941	21277293	4945051
MH0078	PRJEB4336	SAMEA2158480	Danish	36.9	49	F	CTR	2.9431	12972474	3154580
MH0079	PRJEB4336	SAMEA2152664	Danish	20	65	F	CTR	3.90431	13646188	2219274
MH0080	PRJEB4336	SAMEA2153887	Danish	18.6	60	F	CTR	3.79587	22428766	7116982
MH0081	PRJEB4336	SAMEA2152904	Danish	38	50	F	CTR	4.02656	20288916	4770648
MH0082	PRJEB4336	SAMEA2149318	Danish	22.6	60	F	CTR	3.80857	21186203	6199424
MH0083	PRJEB4336	SAMEA2151468	Danish	30.6	55	F	CTR	3.88783	22997829	5493706
MH0084	PRJEB4336	SAMEA2154726	Danish	31.7	64	M	CTR	2.16921	22809232	7014571
MH0085	PRJEB4336	SAMEA2149627	Danish	36.5	59	F	CTR	3.08348	22477318	9056739
MH0086	PRJEB4336	SAMEA2163052	Danish	21.6	60	F	CTR	4.17826	26159082	8313583
MH0087	PRJEB4336	SAMEA2147589	Danish	23	55	F	CTR	2.32125	31381240	19131176
MH0088	PRJEB4336	SAMEA1964852	Danish	31.6	59	M	CTR	3.42465	31727705	12543000
MH0089	PRJEB4336	SAMEA1969126	Danish	22.5	55	F	CTR	3.55933	29064869	8474209
MH0090	PRJEB4336	SAMEA2151677	Danish	28.2	64	F	CTR	4.34535	27130689	6418250
MH0091	PRJEB4336	SAMEA2150876	Danish	31.1	50	F	CTR	3.496	31117465	11956262
MH0092	PRJEB4336	SAMEA2159429	Danish	35.5	50	M	CTR	3.67884	41447550	14757914
MH0093	PRJEB4336	SAMEA2163504	Danish	34.5	49	F	CTR	3.24389	29180727	12734050
MH0094	PRJEB4336	SAMEA2155310	Danish	33.5	49	F	CTR	3.90799	33886823	10617093
MH0095	PRJEB4336	SAMEA2157192	Danish	38.7	64	M	CTR	3.60672	27395894	9262208
MH0096	PRJEB4336	SAMEA2146731	Danish	40.2	64	F	CTR	3.8142	32956831	5159455
MH0097	PRJEB4336	SAMEA1964695	Danish	34.7	53	F	CTR	3.60237	28308959	5771976
MH0098	PRJEB4336	SAMEA2151391	Danish	23.9	55	M	CTR	4.02194	37433227	10788838
MH0099	PRJEB4336	SAMEA1966821	Danish	32.4	59	M	CTR	4.03764	29002150	7248863
MH0100	PRJEB4336	SAMEA2146682	Danish	30.2	64	F	CTR	4.32175	35016740	5797004
MH0101	PRJEB4336	SAMEA2150909	Danish	32.3	69	M	CTR	3.44757	28765065	6232224
MH0102	PRJEB4336	SAMEA2145068	Danish	31.3	49	M	CTR	4.2224	28954263	6254844
MH0103	PRJEB4336	SAMEA2147216	Danish	30	59	F	CTR	3.41109	31428905	11204076
MH0104	PRJEB4336	SAMEA2144588	Danish	28.9	53	F	CTR	3.68583	38429954	5540633
MH0105	PRJEB4336	SAMEA2162880	Danish	32.5	54	M	CTR	3.05343	31541828	12996641
MH0106	PRJEB4336	SAMEA2153557	Danish	30.1	44	F	CTR	3.01494	40498535	18954883
MH0107	PRJEB4336	SAMEA2149539	Danish	19.6	60	F	CTR	3.86123	39929138	8330821
MH0108	PRJEB4336	SAMEA1969417	Danish	34	54	F	CTR	2.52098	32538682	15955739
MH0109	PRJEB4336	SAMEA2158408	Danish	29.6	49	M	CTR	2.88597	32640213	16849736
MH0110	PRJEB4336	SAMEA2147022	Danish	31.6	54	M	CTR	2.84533	32796824	16413541
MH0111	PRJEB4336	SAMEA2146320	Danish	31.1	44	F	CTR	3.93137	30691436	8659693
MH0113	PRJEB4336	SAMEA2146908	Danish	23.1	55	M	CTR	3.95874	27254244	8136075
MH0114	PRJEB4336	SAMEA2147384	Danish	31.4	45	M	CTR	2.78034	30735051	19280674
MH0115	PRJEB4336	SAMEA2163248	Danish	23.9	59	F	CTR	4.24507	27358769	6821960
MH0116	PRJEB4336	SAMEA2154992	Danish	30.9	59	M	CTR	4.01733	30983315	10853786
MH0117	PRJEB4336	SAMEA2160045	Danish	34	54	F	CTR	4.05329	29400248	4410935
MH0118	PRJEB4336	SAMEA2142846	Danish	31.5	54	M	CTR	3.93545	29286514	4642069
MH0119	PRJEB4336	SAMEA2154516	Danish	42.9	70	F	CTR	2.73216	31629163	14979820
MH0120	PRJEB4336	SAMEA2156362	Danish	30.7	54	M	CTR	3.66171	29691724	7250815
MH0121	PRJEB4336	SAMEA2148265	Danish	35.1	59	F	CTR	2.92532	29531619	16226809
MH0122	PRJEB4336	SAMEA2153010	Danish	30.5	65	M	CTR	3.47988	30424917	14133495
MH0123	PRJEB4336	SAMEA2158454	Danish	31.5	64	M	CTR	4.04553	28774743	10738795
MH0124	PRJEB4336	SAMEA2158100	Danish	33.7	49	M	CTR	4.39962	27501377	4575809
MH0125	PRJEB4336	SAMEA2147070	Danish	22.1	65	F	CTR	3.81066	29863695	11098815
MH0126	PRJEB4336	SAMEA2152065	Danish	21.2	60	F	CTR	4.49689	28041304	3391898
MH0127	PRJEB4336	SAMEA2162259	Danish	32.3	55	M	CTR	3.36511	26097425	11397486
MH0128	PRJEB4336	SAMEA2163351	Danish	36.5	59	M	CTR	3.27908	30304563	12070611
MH0129	PRJEB4336	SAMEA2160437	Danish	28.9	44	M	CTR	4.2096	27195436	8413770
MH0130	PRJEB4336	SAMEA2144578	Danish	33.3	54	M	CTR	2.90234	29801427	10460200
MH0131	PRJEB4336	SAMEA2159102	Danish	31.2	60	M	CTR	3.54272	30498811	6132121
MH0132	PRJEB4336	SAMEA2154452	Danish	24	55	M	CTR	4.02917	29491398	5766359
MH0133	PRJEB4336	SAMEA2142848	Danish	22.7	45	F	CTR	3.21997	29341452	13024870
MH0134	PRJEB4336	SAMEA2144525	Danish	32.1	59	F	CTR	3.50752	28039826	11398773
MH0135	PRJEB4336	SAMEA2158521	Danish	22.6	70	M	CTR	3.9579	27327256	7067036
MH0136	PRJEB4336	SAMEA2155636	Danish	30.9	65	M	CTR	3.81349	28876069	11848657
MH0137	PRJEB4336	SAMEA2162200	Danish	30.2	54	F	CTR	3.71652	26261992	8351484
MH0138	PRJEB4336	SAMEA2157909	Danish	31.1	59	M	CTR	1.90464	30138088	9434752
MH0139	PRJEB4336	SAMEA2145301	Danish	27.6	40	F	CTR	3.49135	35845012	20908077
MH0140	PRJEB4336	SAMEA2147587	Danish	31.3	49	M	CTR	3.73314	35131435	15687458
MH0141	PRJEB4336	SAMEA2147114	Danish	30.5	64	F	CTR	3.62729	35290143	7880811
MH0142	PRJEB4336	SAMEA2156675	Danish	29.4	63	F	CTR	3.8093	33407185	6257913
MH0143	PRJEB4336	SAMEA2163575	Danish	28.7	59	F	CTR	4.11999	33882969	3964650
MH0144	PRJEB4336	SAMEA2159408	Danish	30.9	49	F	CTR	3.9691	35084350	9176809
MH0145	PRJEB4336	SAMEA2157747	Danish	25.7	60	F	CTR	4.2546	33209583	7400702
MH0146	PRJEB4336	SAMEA2152204	Danish	25.7	49	F	CTR	3.22278	28768674	13488580
MH0147	PRJEB4336	SAMEA2151838	Danish	35.9	49	F	CTR	3.96134	30990355	9198706
MH0148	PRJEB4336	SAMEA2161222	Danish	42	53	F	CTR	3.90529	32300828	11703228
MH0149	PRJEB4336	SAMEA1969178	Danish	22.4	50	F	CTR	3.56802	29225883	7705452
MH0150	PRJEB4336	SAMEA1964687	Danish	36.6	64	F	CTR	3.67493	33717903	14807620
MH0151	PRJEB4336	SAMEA2161021	Danish	23	45	M	CTR	3.51382	31484643	5280093
MH0152	PRJEB4336	SAMEA1967891	Danish	34.6	59	M	CTR	3.42832	30246440	4825008
MH0153	PRJEB4336	SAMEA2162862	Danish	32.3	50	F	CTR	3.96258	30295240	7911362
MH0154	PRJEB4336	SAMEA2145582	Danish	36.1	59	F	CTR	3.95199	29640799	6556009
MH0155	PRJEB4336	SAMEA2147092	Danish	31.8	64	M	CTR	2.78899	29624730	10197812
MH0156	PRJEB4336	SAMEA2145648	Danish	36.1	49	F	CTR	2.68602	29715833	15185787
MH0157	PRJEB4336	SAMEA2148549	Danish	38.6	40	M	CTR	3.88648	28937955	5585826
MH0158	PRJEB4336	SAMEA2143980	Danish	30.4	65	F	CTR	3.7453	29487410	8667104
MH0159	PRJEB4336	SAMEA2150447	Danish	34	64	F	CTR	3.90315	29214351	7292896
MH0160	PRJEB4336	SAMEA2157793	Danish	31.8	54	M	CTR	3.67704	28046934	9022035
MH0161	PRJEB4336	SAMEA2149271	Danish	22	55	M	CTR	3.32109	33213424	13139971
MH0162	PRJEB4336	SAMEA2162182	Danish	33.5	44	M	CTR	3.98517	34230967	13281757
MH0163	PRJEB4336	SAMEA2156906	Danish	32.7	60	M	CTR	4.13676	30518309	6055296
MH0164	PRJEB4336	SAMEA2148105	Danish	25.2	45	M	CTR	2.03455	31434016	13675813
MH0165	PRJEB4336	SAMEA2155373	Danish	37.2	59	M	CTR	3.97034	31306682	9785577
MH0166	PRJEB4336	SAMEA2154893	Danish	32	70	M	CTR	2.84889	27597042	13060919
MH0167	PRJEB4336	SAMEA2154920	Danish	41.9	49	F	CTR	2.97865	29071856	9992866
MH0168	PRJEB4336	SAMEA2145758	Danish	41.2	59	M	CTR	4.03012	29328918	7275451
MH0169	PRJEB4336	SAMEA2162231	Danish	25.8	50	M	CTR	3.78463	30762729	9288407
MH0170	PRJEB4336	SAMEA2158269	Danish	32.6	50	M	CTR	3.74887	34879504	13744580
MH0172	PRJEB4336	SAMEA2152125	Danish	31.3	54	M	CTR	3.90175	32837917	10566004
MH0173	PRJEB4336	SAMEA2157273	Danish	29.2	65	M	CTR	3.59124	33181101	11526342
MH0174	PRJEB4336	SAMEA2142594	Danish	36.2	49	F	CTR	4.0734	32481852	7458236
MH0175	PRJEB4336	SAMEA2154047	Danish	24.5	50	F	CTR	3.61139	32364599	3723330
MH0176	PRJEB4336	SAMEA2150563	Danish	31.4	64	M	CTR	3.7666	30860044	9613342
MH0177	PRJEB4336	SAMEA2151606	Danish	33.9	39	M	CTR	3.86965	26952330	7219430
MH0178	PRJEB4336	SAMEA2155689	Danish	21.9	59	F	CTR	3.07358	31922199	14651513
MH0179	PRJEB4336	SAMEA2159561	Danish	24.4	60	F	CTR	2.83438	32930966	9505775
MH0180	PRJEB4336	SAMEA2159891	Danish	30.1	44	M	CTR	3.7368	29584040	9238812
MH0181	PRJEB4336	SAMEA2147991	Danish	22.7	55	F	CTR	4.07925	34865810	6249146
MH0182	PRJEB4336	SAMEA2142793	Danish	37.7	59	F	CTR	3.04948	37134669	18842132
MH0183	PRJEB4336	SAMEA2157028	Danish	23.3	55	F	CTR	3.98115	38186957	12187796
MH0184	PRJEB4336	SAMEA2151034	Danish	41.3	59	F	CTR	3.75047	33776114	14515161
MH0185	PRJEB4336	SAMEA2144623	Danish	31.3	60	F	CTR	3.73599	36856640	16296327
MH0186	PRJEB4336	SAMEA2142525	Danish	34.8	39	F	CTR	2.81502	37155162	15773141
MH0187	PRJEB4336	SAMEA2159202	Danish	36.7	50	F	CTR	3.34718	33498718	11404832
MH0188	PRJEB4336	SAMEA2143633	Danish	32.1	50	F	CTR	3.52552	45352754	16955182
MH0189	PRJEB4336	SAMEA2152938	Danish	43.5	70	M	CTR	3.37972	35244933	2037711
MH0191	PRJEB4336	SAMEA2158190	Danish	31.1	50	M	CTR	3.7652	37739154	9385886
MH0192	PRJEB5224	SAMEA2338623	Danish	36	45	F	T2D	3.74635	31477109	9086205
MH0193	PRJEB4336	SAMEA2157917	Danish	24.5	54	F	CTR	3.70254	41757456	12377018
MH0195	PRJEB4336	SAMEA2144980	Danish	30.9	56	F	CTR	3.24057	44205566	17076858
MH0196	PRJEB4336	SAMEA2146477	Danish	46.6	60	F	CTR	4.06422	47436990	14665177
MH0197	PRJEB4336	SAMEA2152373	Danish	23.9	46	M	CTR	3.79147	46179717	7700292
MH0198	PRJEB4336	SAMEA2153397	Danish	35.4	60	F	CTR	3.73083	48135588	13096478
MH0199	PRJEB4336	SAMEA2149636	Danish	45.7	50	M	CTR	3.46386	53130089	31534053
MH0200	PRJEB4336	SAMEA2146107	Danish	24.8	65	F	CTR	4.25807	38064943	6317472
MH0203	PRJEB4336	SAMEA2150726	Danish	22.8	49	F	CTR	4.09147	49297727	15880598
MH0204	PRJEB4336	SAMEA2154015	Danish	37.2	54	F	CTR	4.10264	51591248	15506190
MH0205	PRJEB4336	SAMEA2159529	Danish	41.2	55	F	CTR	3.60846	43017400	17331904
MH0206	PRJEB4336	SAMEA1965149	Danish	25	51	M	CTR	4.15325	48618100	14342791
MH0211	PRJEB4336	SAMEA2161372	Danish	32.7	55	F	CTR	3.4649	58248445	29960727
MH0212	PRJEB4336	SAMEA2154150	Danish	23.5	55	F	CTR	3.3039	49921018	24188628
MH0217	PRJEB4336	SAMEA2159974	Danish	33.4	50	F	CTR	3.88635	37742920	10493589
MH0220	PRJEB4336	SAMEA2159881	Danish	37.2	56	F	CTR	4.16913	46108841	10096092
MH0221	PRJEB5224	SAMEA2338624	Danish	24.1	60	F	T2D	2.29104	30465028	18740843
MH0222	PRJEB5224	SAMEA2338625	Danish	38.9	69	M	T2D	4.24028	31606611	7258537
MH0224	PRJEB4336	SAMEA2155902	Danish	22.3	50	F	CTR	3.58262	46251952	12134534
MH0227	PRJEB4336	SAMEA2161897	Danish	32	54	F	CTR	2.80492	58873731	30099736
MH0229	PRJEB4336	SAMEA2157850	Danish	30.2	54	F	CTR	3.98659	53377648	11910787
MH0230	PRJEB4336	SAMEA2146600	Danish	32.4	61	F	CTR	3.52641	38445841	15343226
MH0233	PRJEB4336	SAMEA2151633	Danish	31.6	66	F	CTR	2.24798	36553821	19901626
MH0234	PRJEB5224	SAMEA2338626	Danish	36.1	66	F	T2D	3.91814	34378193	12524008
MH0236	PRJEB4336	SAMEA2147326	Danish	37.5	61	M	CTR	3.1045	44484778	18859921
MH0238	PRJEB5224	SAMEA2338627	Danish	28.6	71	M	T2D	4.14036	31117299	6580899
MH0239	PRJEB4336	SAMEA2143074	Danish	34.3	71	F	CTR	2.99288	51586818	22724410
MH0243	PRJEB4336	SAMEA2153005	Danish	34.4	71	M	CTR	2.73744	44242112	16301126
MH0244	PRJEB4336	SAMEA2156032	Danish	32.7	51	M	CTR	3.05009	45943655	20391081
MH0245	PRJEB5224	SAMEA2338628	Danish	27.9	65	F	T2D	4.25542	30032466	8280546
MH0246	PRJEB5224	SAMEA2338629	Danish	40.8	50	M	T2D	3.46354	31751214	13901272
MH0247	PRJEB4336	SAMEA2146552	Danish	22.5	50	F	CTR	3.62388	52278871	16421077
MH0250	PRJEB4336	SAMEA2153852	Danish	23.3	55	F	CTR	4.15051	51321657	14661698
MH0251	PRJEB4336	SAMEA1965858	Danish	24.7	61	F	CTR	3.51871	58660154	24695302
MH0252	PRJEB5224	SAMEA2338630	Danish	34.4	65	M	T2D	4.42627	34045201	5421932
MH0253	PRJEB4336	SAMEA2144396	Danish	33.8	56	F	CTR	4.26773	37598941	9695060
MH0257	PRJEB4336	SAMEA2151383	Danish	30.7	70	F	CTR	3.43155	47411503	12404515
MH0259	PRJEB5224	SAMEA2338631	Danish	22.8	71	M	T2D	4.01238	32214941	8307203
MH0260	PRJEB5224	SAMEA2338632	Danish	22.8	70	M	T2D	3.16329	40633083	15182345
MH0261	PRJEB5224	SAMEA2338633	Danish	32.4	65	F	T2D	2.18066	30800446	12248638
MH0262	PRJEB5224	SAMEA2338634	Danish	24.3	71	M	T2D	3.99404	29582757	3862013
MH0264	PRJEB5224	SAMEA2338635	Danish	39	65	F	T2D	2.7756	31420220	13908155
MH0265	PRJEB5224	SAMEA2338636	Danish	50.1	55	M	T2D	4.05485	34497534	7335758
MH0266	PRJEB5224	SAMEA2338637	Danish	25.9	60	M	T2D	3.39175	37888045	17723529
MH0267	PRJEB4336	SAMEA2158769	Danish	30.2	60	M	CTR	4.04467	47386632	9913515
MH0268	PRJEB5224	SAMEA2338638	Danish	36.2	40	M	T2D	3.83959	36043987	14394292
MH0270	PRJEB5224	SAMEA2338639	Danish	39.3	61	M	T2D	4.04339	29481195	10299372
MH0271	PRJEB5224	SAMEA2338640	Danish	27.3	51	F	NA	3.67083	29795705	11242521
MH0272	PRJEB4336	SAMEA2156714	Danish	21.2	60	M	CTR	3.92816	46357368	14671863
MH0274	PRJEB4336	SAMEA2152591	Danish	24.4	56	M	CTR	3.54613	57608296	29122519
MH0275	PRJEB4336	SAMEA2161311	Danish	24.1	45	M	CTR	3.55408	49927801	17937135
MH0276	PRJEB4336	SAMEA2152443	Danish	30.2	61	M	CTR	4.05678	46499721	8871884
MH0277	PRJEB4336	SAMEA2153898	Danish	20.3	71	F	CTR	1.0093	53566268	37137190
MH0280	PRJEB5224	SAMEA2338641	Danish	35	71	M	T2D	4.19857	35760387	8565671
MH0281	PRJEB5224	SAMEA2338642	Danish	24	65	F	T2D	3.69454	33354236	8863984
MH0283	PRJEB5224	SAMEA2338643	Danish	32.8	56	M	T2D	2.32452	33440014	10966356
MH0284	PRJEB5224	SAMEA2338644	Danish	45.7	55	M	T2D	3.51496	35772999	11648572
MH0286	PRJEB4336	SAMEA2151439	Danish	24.5	56	M	CTR	3.48485	37889837	5982181
MH0287	PRJEB4336	SAMEA2152531	Danish	35.1	56	F	CTR	3.60793	46882316	25410165
MH0288	PRJEB4336	SAMEA2158039	Danish	21.1	55	M	CTR	3.88797	43471621	11229177
MH0289	PRJEB4336	SAMEA1972188	Danish	30.6	50	F	CTR	3.00082	53760631	31598804
MH0290	PRJEB5224	SAMEA2338645	Danish	28.4	50	M	T2D	3.9299	29548986	9138997
MH0292	PRJEB4336	SAMEA2161657	Danish	22.1	50	F	CTR	3.51794	37650404	12835829
MH0293	PRJEB5224	SAMEA2338646	Danish	39.9	51	M	T2D	3.89173	29922024	8844520
MH0297	PRJEB5224	SAMEA2338647	Danish	31.7	50	F	T2D	3.40182	31518581	14567139
MH0298	PRJEB5224	SAMEA2338648	Danish	27.5	70	F	T2D	4.22063	27456681	7458300
MH0299	PRJEB5224	SAMEA2338649	Danish	32.4	50	M	T2D	2.41804	28668474	11008560
MH0301	PRJEB5224	SAMEA2338650	Danish	35.5	66	M	T2D	3.58795	27891187	12121871
MH0302	PRJEB4336	SAMEA2152063	Danish	23.6	71	F	CTR	2.53213	44150139	21618839
MH0303	PRJEB5224	SAMEA2338651	Danish	30.4	55	M	T2D	4.23067	29579862	4376686
MH0305	PRJEB4336	SAMEA2156577	Danish	33	60	F	CTR	3.23662	35922734	12537609
MH0307	PRJEB4336	SAMEA1971210	Danish	19.5	45	F	CTR	3.58183	44658629	15488056
MH0308	PRJEB5224	SAMEA2338652	Danish	24.6	66	F	T2D	4.09932	33943507	7562985
MH0309	PRJEB5224	SAMEA2338653	Danish	22.8	66	M	T2D	3.86198	33242744	8564038
MH0310	PRJEB5224	SAMEA2338654	Danish	25.7	70	M	T2D	3.44145	34989892	16736373
MH0311	PRJEB5224	SAMEA2338655	Danish	37.6	66	F	T2D	3.25782	32309395	17715157
MH0313	PRJEB4336	SAMEA2160902	Danish	33.5	61	F	CTR	2.84752	35706602	15737449
MH0314	PRJEB5224	SAMEA2338656	Danish	33.7	61	F	T2D	3.9307	31032242	9780306
MH0315	PRJEB5224	SAMEA2338657	Danish	33.1	65	M	T2D	4.04558	31907519	10112025
MH0316	PRJEB4336	SAMEA2159032	Danish	37	65	F	CTR	3.97776	43923477	15597407
MH0318	PRJEB4336	SAMEA2158542	Danish	18.1	55	M	CTR	4.08092	44162665	7813355
MH0319	PRJEB5224	SAMEA2338658	Danish	28.8	66	F	T2D	3.65105	32895841	11545034
MH0321	PRJEB4336	SAMEA2149794	Danish	34.9	55	M	CTR	2.90219	44948630	15394914
MH0322	PRJEB4336	SAMEA2162573	Danish	21.9	71	F	CTR	2.58661	44751404	20693485
MH0323	PRJEB5224	SAMEA2338659	Danish	25.3	61	M	T2D	3.80764	31822358	7033943
MH0325	PRJEB5224	SAMEA2338660	Danish	47.9	60	F	T2D	3.73335	30070685	9994616
MH0326	PRJEB5224	SAMEA2338661	Danish	24.6	60	M	T2D	3.92076	36167067	10508085
MH0327	PRJEB5224	SAMEA2338662	Danish	19.6	65	F	T2D	3.14023	29458044	16274357
MH0328	PRJEB5224	SAMEA2338663	Danish	23.2	59	M	T2D	4.01	28873995	6489031
MH0329	PRJEB5224	SAMEA2338664	Danish	19.2	66	M	T2D	4.11646	34621891	7132398
MH0330	PRJEB5224	SAMEA2338665	Danish	22.4	65	M	T2D	4.31671	33904810	9151007
MH0332	PRJEB5224	SAMEA2338666	Danish	24.7	60	M	T2D	2.8894	35681826	16484957
MH0333	PRJEB4336	SAMEA2153251	Danish	32.4	56	F	CTR	3.18739	39956033	15534715
MH0334	PRJEB5224	SAMEA2338667	Danish	22.9	58	F	T2D	3.55609	32045337	8514419
MH0335	PRJEB5224	SAMEA2338668	Danish	21.6	62	F	T2D	3.04567	29777077	14331389
MH0336	PRJEB5224	SAMEA2338669	Danish	24.3	68	M	T2D	3.57865	29238474	11044379
MH0337	PRJEB5224	SAMEA2338670	Danish	25	61	M	T2D	3.50927	30492122	9054846
MH0338	PRJEB5224	SAMEA2338671	Danish	32	66	M	T2D	4.08368	32330192	4413901
MH0339	PRJEB5224	SAMEA2338672	Danish	21.3	50	M	NA	4.0741	37040797	9946321
MH0340	PRJEB5224	SAMEA2338673	Danish	25.3	68	F	T2D	3.94123	34114937	11556041
MH0341	PRJEB5224	SAMEA2338674	Danish	51.7	50	F	T2D	2.46092	38461885	24094525
MH0342	PRJEB5224	SAMEA2338675	Danish	31.6	64	M	T2D	3.33975	37722994	19853276
MH0343	PRJEB5224	SAMEA2338676	Danish	24.2	64	F	T2D	3.87328	32894223	9846457
MH0345	PRJEB5224	SAMEA2338677	Danish	21.2	66	F	T2D	3.51716	39394371	13826330
MH0346	PRJEB5224	SAMEA2338678	Danish	34.9	64	F	NA	3.46786	33390525	8091463
MH0347	PRJEB5224	SAMEA2338679	Danish	26.3	49	F	T2D	3.65905	27774976	7827890
MH0348	PRJEB5224	SAMEA2338680	Danish	25.5	62	M	T2D	3.44059	28291409	7849340
MH0349	PRJEB5224	SAMEA2338681	Danish	22.9	68	M	T2D	3.63713	32141080	10242255
MH0350	PRJEB5224	SAMEA2338682	Danish	36.8	61	M	T2D	4.1141	31730743	11651233
MH0351	PRJEB5224	SAMEA2338683	Danish	25.8	54	F	T2D	3.27639	31339907	9202612
MH0354	PRJEB5224	SAMEA2338684	Danish	32.6	63	M	T2D	3.64653	34160799	7393154
MH0355	PRJEB5224	SAMEA2338685	Danish	20.6	53	F	NA	4.41232	43055239	7060735
MH0356	PRJEB5224	SAMEA2338686	Danish	29.2	34	F	T2D	4.0922	35140263	10945026
MH0357	PRJEB5224	SAMEA2338687	Danish	22.7	55	M	T2D	3.90426	33846772	4266440
MH0358	PRJEB5224	SAMEA2338688	Danish	22.9	62	M	T2D	3.16942	32506482	15653554
MH0359	PRJEB5224	SAMEA2338689	Danish	22.3	50	F	T2D	3.59975	32084613	11939916
MH0360	PRJEB5224	SAMEA2338690	Danish	24.8	65	M	T2D	3.52273	33969988	13004003
MH0361	PRJEB5224	SAMEA2338691	Danish	23.1	61	F	T2D	3.67909	38919973	16657992
MH0362	PRJEB5224	SAMEA2338692	Danish	24.7	48	F	NA	3.88694	37143015	9904606
MH0363	PRJEB5224	SAMEA2338693	Danish	22.1	66	M	T2D	3.45706	36555060	10353217
MH0364	PRJEB5224	SAMEA2338694	Danish	28.5	50	F	NA	3.93378	34037344	10094652
MH0365	PRJEB5224	SAMEA2338695	Danish	24.1	37	M	NA	3.35641	31925354	14331217
MH0366	PRJEB5224	SAMEA2338696	Danish	22.6	43	F	T2D	3.29708	30132116	4521813
MH0367	PRJEB5224	SAMEA2338697	Danish	24.4	52	F	T2D	3.87155	37308938	10618202
MH0368	PRJEB5224	SAMEA2338698	Danish	24.7	53	M	NA	3.88695	33446837	11096130
MH0369	PRJEB5224	SAMEA2338699	Danish	24.7	55	M	NA	3.79282	35513547	7189327
MH0370	PRJEB5224	SAMEA2338700	Danish	21.8	70	F	T2D	2.40573	35464143	10612441
MH0371	PRJEB5224	SAMEA2338701	Danish	29.5	65	M	NA	4.23519	37607785	12090297
MH0372	PRJEB5224	SAMEA2338702	Danish	30.2	64	F	T2D	3.57383	34826129	11415324
MH0373	PRJEB5224	SAMEA2338703	Danish	26.2	46	M	NA	3.56179	34190131	6188886
MH0374	PRJEB5224	SAMEA2338704	Danish	34.5	57	M	NA	3.99655	35272143	6371347
MH0375	PRJEB5224	SAMEA2338705	Danish	19.8	51	F	NA	3.5587	28090409	9848219
MH0376	PRJEB5224	SAMEA2338706	Danish	26.3	63	F	NA	4.04059	32744631	8416841
MH0377	PRJEB5224	SAMEA2338707	Danish	22.1	50	M	NA	4.10432	33690184	8888005
MH0378	PRJEB5224	SAMEA2338708	Danish	23.8	44	M	NA	3.87157	40634927	11360640
MH0379	PRJEB5224	SAMEA2338709	Danish	30.3	64	F	T2D	3.87042	36081099	14330966
MH0381	PRJEB5224	SAMEA2338710	Danish	28	53	M	NA	4.17216	29949818	8561950
MH0382	PRJEB5224	SAMEA2338711	Danish	32.7	50	F	T2D	3.45403	31229475	6406387
MH0383	PRJEB5224	SAMEA2338712	Danish	33.1	58	F	T2D	3.29055	34013422	14589638
MH0384	PRJEB5224	SAMEA2338713	Danish	24	63	F	NA	3.41612	37160928	15317028
MH0385	PRJEB5224	SAMEA2338714	Danish	34.4	41	M	NA	3.95694	37097337	7754792
MH0386	PRJEB5224	SAMEA2338715	Danish	25.7	55	M	NA	4.1538	33401562	8941984
MH0387	PRJEB5224	SAMEA2338716	Danish	24.6	47	M	NA	2.90278	35091453	18238461
MH0388	PRJEB5224	SAMEA2338717	Danish	28.4	49	M	NA	3.67698	31454080	13946890
MH0389	PRJEB5224	SAMEA2338718	Danish	24.1	45	M	NA	4.06927	33198807	7689169
MH0390	PRJEB5224	SAMEA2338719	Danish	20.9	51	F	NA	4.20992	31997529	5012967
MH0391	PRJEB5224	SAMEA2338720	Danish	31.1	40	F	NA	4.27095	28128765	8629347
MH0392	PRJEB5224	SAMEA2338721	Danish	23.4	51	M	T2D	4.12052	37455693	8512365
MH0393	PRJEB5224	SAMEA2338722	Danish	27.5	60	F	NA	3.22237	32911651	14640755
MH0394	PRJEB5224	SAMEA2338723	Danish	37.7	62	M	T2D	3.64873	36353715	11918619
MH0395	PRJEB5224	SAMEA2338724	Danish	37.6	53	F	NA	3.99538	38884918	12194523
MH0396	PRJEB5224	SAMEA2338725	Danish	35.1	64	M	NA	3.8718	32589818	10148848
MH0397	PRJEB5224	SAMEA2338726	Danish	31.1	52	F	NA	4.08143	35087520	8452712
MH0398	PRJEB5224	SAMEA2338727	Danish	31.3	60	M	T2D	4.42914	32150873	8618782
MH0399	PRJEB5224	SAMEA2338728	Danish	21.9	47	F	NA	4.35568	40188076	10367157
MH0400	PRJEB5224	SAMEA2338729	Danish	32.1	62	M	T2D	3.63475	33914478	5472915
MH0401	PRJEB5224	SAMEA2338730	Danish	31.5	51	M	T2D	3.27626	31969863	11127112
MH0402	PRJEB5224	SAMEA2338731	Danish	27.1	56	M	NA	4.23297	31469810	5088294
MH0403	PRJEB4336	SAMEA2142970	Danish	35.4	61	M	CTR	4.00561	43663041	15067166
MH0404	PRJEB4336	SAMEA2149228	Danish	23.5	62	M	CTR	3.5348	40055183	9995028
MH0405	PRJEB4336	SAMEA2147036	Danish	23.4	57	M	CTR	3.33489	42831645	13113982
MH0406	PRJEB4336	SAMEA2160490	Danish	33.7	45	F	CTR	3.74501	46148585	16361837
MH0407	PRJEB4336	SAMEA2158468	Danish	30.6	61	M	CTR	4.14476	46505755	8660323
MH0408	PRJEB4336	SAMEA2145365	Danish	20.1	67	M	CTR	4.27681	47873192	13163047
MH0409	PRJEB4336	SAMEA2152521	Danish	23.4	72	M	CTR	3.82126	42259920	11816763
MH0410	PRJEB4336	SAMEA2155520	Danish	31.2	46	F	CTR	3.57742	40465065	17020607
MH0411	PRJEB4336	SAMEA2159162	Danish	31.6	56	M	CTR	3.87247	46528573	14036033
MH0412	PRJEB4336	SAMEA1972381	Danish	36.7	62	F	CTR	4.08274	43367649	14011162
MH0413	PRJEB4336	SAMEA2143863	Danish	31.3	51	M	CTR	4.08384	40219013	11050396
MH0414	PRJEB4336	SAMEA1967319	Danish	36.9	66	M	CTR	2.4575	38571218	15361127
MH0415	PRJEB4336	SAMEA2160616	Danish	23.3	62	M	CTR	4.39754	39800792	7737537
MH0416	PRJEB4336	SAMEA2154561	Danish	29	51	M	CTR	4.02204	45588638	17127960
MH0417	PRJEB4336	SAMEA2144555	Danish	32	67	M	CTR	4.03503	49189219	11606627
MH0418	PRJEB4336	SAMEA2144304	Danish	34.5	56	M	CTR	3.87038	44036535	15161463
MH0419	PRJEB4336	SAMEA2162811	Danish	23.5	57	F	CTR	3.41041	50585153	14562705
MH0420	PRJEB4336	SAMEA2154036	Danish	19	62	F	CTR	2.94748	42705982	19398346
MH0421	PRJEB4336	SAMEA2151703	Danish	30.4	51	M	CTR	3.32632	44156041	11956602
MH0422	PRJEB4336	SAMEA2151007	Danish	31.1	66	F	CTR	4.17561	39629520	7057091
MH0423	PRJEB4336	SAMEA2155093	Danish	30.7	56	M	CTR	2.85485	41072144	8287626
MH0424	PRJEB4336	SAMEA2145815	Danish	21.8	62	F	CTR	3.86435	39398193	13520111
MH0425	PRJEB4336	SAMEA2162844	Danish	20.8	62	F	CTR	3.52819	46210248	24046908
MH0426	PRJEB4336	SAMEA2150234	Danish	40.2	47	F	CTR	3.58105	45475023	18614829
MH0427	PRJEB4336	SAMEA2144223	Danish	34.4	51	M	CTR	2.57478	46106857	10765783
MH0428	PRJEB4336	SAMEA2155512	Danish	25.2	57	M	CTR	3.778	49757398	7103003
MH0429	PRJEB4336	SAMEA2157977	Danish	31.9	61	F	CTR	3.79466	32369301	12049053
MH0430	PRJEB4336	SAMEA2159338	Danish	30.3	61	F	CTR	4.21876	32309661	4733440
MH0431	PRJEB4336	SAMEA2161597	Danish	34.9	50	F	CTR	3.9601	44401562	10253785
MH0432	PRJEB4336	SAMEA2146009	Danish	19.9	57	M	CTR	3.5051	45778877	20061164
MH0433	PRJEB4336	SAMEA2155758	Danish	34	71	M	CTR	3.86529	42220010	12858449
MH0434	PRJEB4336	SAMEA2155134	Danish	23.6	72	F	CTR	4.10575	47061160	11929929
MH0435	PRJEB4336	SAMEA2148094	Danish	29.5	46	M	CTR	3.4972	52849450	15572404
MH0436	PRJEB4336	SAMEA2160152	Danish	38.3	56	M	CTR	3.39436	50988558	14611634
MH0437	PRJEB4336	SAMEA2142349	Danish	20.2	57	F	CTR	4.10092	49149917	6647208
MH0438	PRJEB4336	SAMEA2156850	Danish	22.7	52	F	CTR	4.18336	48018485	10976789
MH0439	PRJEB4336	SAMEA2149241	Danish	23.3	52	M	CTR	4.14381	48838357	11620440
MH0440	PRJEB4336	SAMEA2151010	Danish	32.1	60	F	CTR	3.28776	48188349	12706078
MH0441	PRJEB4336	SAMEA2160998	Danish	34.9	61	M	CTR	3.87387	44983947	11739836
MH0442	PRJEB4336	SAMEA2152064	Danish	36.4	66	M	CTR	4.2245	49322870	9485905
MH0443	PRJEB4336	SAMEA2162475	Danish	39.1	51	M	CTR	3.67757	48517153	14654369
MH0444	PRJEB4336	SAMEA2149068	Danish	31.9	51	M	CTR	2.77737	49206072	25438065
MH0445	PRJEB4336	SAMEA2148412	Danish	20.8	62	F	CTR	4.01476	45810115	11596832
MH0446	PRJEB4336	SAMEA2163432	Danish	31.4	62	M	CTR	3.97977	58095518	14230387
MH0447	PRJEB4336	SAMEA2157972	Danish	24	46	M	CTR	4.19068	54410320	13146916
MH0448	PRJEB4336	SAMEA2155255	Danish	24	61	F	CTR	4.16272	44890535	7793101
MH0450	PRJEB4336	SAMEA2163583	Danish	40.7	40	F	CTR	4.22467	45803365	12068654
MH0451	PRJEB4336	SAMEA2162036	Danish	33.3	60	F	CTR	4.19417	42814697	14840604
MH0452	PRJEB4336	SAMEA2158062	Danish	35.4	50	F	CTR	4.00133	49790225	17522529
MH0453	PRJEB4336	SAMEA1970858	Danish	32.9	70	M	CTR	3.54526	43208150	9766786
MH0454	PRJEB4336	SAMEA2154620	Danish	22.9	61	M	CTR	4.35861	44339539	9691981
MH0455	PRJEB4336	SAMEA2162640	Danish	31.3	61	F	CTR	3.37154	48883263	23324128
MH0456	PRJEB4336	SAMEA2149983	Danish	25.2	56	F	CTR	3.66663	43914609	17491614
MH0457	PRJEB4336	SAMEA2156486	Danish	23.7	61	M	CTR	4.33876	47372645	16340724
MH0458	PRJEB4336	SAMEA2148755	Danish	33.4	50	M	CTR	3.58696	43667857	17824215
MH0462	PRJEB4336	SAMEA2150168	Danish	36.2	67	F	CTR	3.39542	52092054	26590297
mickey1-11-0-0	PRJEB17632	SAMEA4545508	German	NA	38	M	CTR	4.08183	25030092	7136675
mickey1-11-30-0	PRJEB17632	SAMEA4545509	German	NA	38	M	CTR	4.17805	22361276	6762626
mickey1-11-7-0	PRJEB17632	SAMEA4545510	German	NA	38	M	CTR	4.15291	20538860	5605967
mickey2-11-0-0	PRJEB17632	SAMEA4545511	German	NA	38	F	CTR	4.22142	36573742	9585947
mickey2-11-30-0	PRJEB17632	SAMEA4545512	German	NA	38	F	CTR	4.15416	33390604	8963683
mickey2-11-7-0	PRJEB17632	SAMEA4545513	German	NA	38	F	CTR	4.3158	33623134	10375809
mickey3-11-0-0	PRJEB17632	SAMEA4545514	German	NA	6	F	CTR	3.31622	33889887	1961275
mickey3-11-30-0	PRJEB17632	SAMEA4545515	German	NA	6	F	CTR	4.1704	25240298	10880047
mickey3-11-7-0	PRJEB17632	SAMEA4545516	German	NA	6	F	CTR	3.68673	21843443	6588437
mickey4-11-0-0	PRJEB17632	SAMEA4545517	German	NA	6	F	CTR	3.87615	37464572	14692296
mickey4-11-30-0	PRJEB17632	SAMEA4545518	German	NA	6	F	CTR	3.80135	23416912	10770358
mickey4-11-7-0	PRJEB17632	SAMEA4545519	German	NA	6	F	CTR	3.87521	31105604	12813771
mickey5-11-0-0	PRJEB17632	SAMEA4545520	German	NA	4	F	CTR	3.2828	21806625	10057796
mickey5-11-30-0	PRJEB17632	SAMEA4545521	German	NA	4	F	CTR	3.98613	26464268	10871052
mickey5-11-7-0	PRJEB17632	SAMEA4545522	German	NA	4	F	CTR	3.24959	24401113	4738593
N001A	SRP011011	SAMN00791920	Chinese	23.88	52	M	CTR	3.49627	18028229	9402687
N002A	SRP011011	SAMN00791921	Chinese	24.61	53	M	CTR	2.54795	18335427	6972825
N003A	SRP011011	SAMN00791922	Chinese	25.4	48	M	CTR	2.74124	18144526	8501754
N005A	SRP011011	SAMN00791923	Chinese	23.03	53	F	CTR	2.81867	20500581	12598897
N006A	SRP011011	SAMN00791924	Chinese	26.67	53	F	CTR	3.22632	23874668	11099261
N009A	SRP011011	SAMN00791925	Chinese	22.34	60	M	CTR	3.16238	24554624	4289928
N011A	SRP011011	SAMN00791926	Chinese	20.76	69	M	CTR	3.46652	20554872	7179450
N013A	SRP011011	SAMN00791927	Chinese	25.07	61	F	CTR	3.26854	22613216	7727438
N017A	SRP011011	SAMN00791928	Chinese	24.97	44	F	CTR	3.46282	14756949	6447531
N020A	SRP011011	SAMN00791929	Chinese	19.23	56	F	CTR	3.80308	22776335	5435748
N021A	SRP011011	SAMN00791930	Chinese	19.48	54	F	CTR	3.17074	22229793	8503744
N022A	SRP011011	SAMN00791931	Chinese	17.4	41	F	CTR	4.05926	20222037	5455550
N024A	SRP011011	SAMN00791932	Chinese	25.39	55	F	CTR	3.14072	24004195	13711401
N025A	SRP011011	SAMN00791933	Chinese	21.08	50	F	CTR	3.14384	23343414	8359658
N026A	SRP011011	SAMN00791934	Chinese	15.57	39	M	CTR	3.43652	21283242	7139942
N027A	SRP011011	SAMN00791935	Chinese	31.4	40	M	CTR	2.07444	17875979	7223224
N028A	SRP011011	SAMN00791936	Chinese	21.56	55	F	T2D	3.13468	21453611	7610322
N029A	SRP011011	SAMN00791937	Chinese	22.22	54	F	CTR	2.8493	23018641	11993665
N031A	SRP011011	SAMN00791938	Chinese	24.34	67	F	CTR	1.84935	21373180	10304264
N032A	SRP011011	SAMN00791939	Chinese	24.02	67	M	CTR	2.3875	24552202	12777704
N033A	SRP011011	SAMN00791940	Chinese	22.68	38	M	CTR	0.908197	16968514	6013280
N034A	SRP011011	SAMN00791941	Chinese	21.08	45	F	CTR	2.84515	22143038	10528441
N035A	SRP011011	SAMN00791942	Chinese	23.88	56	M	CTR	2.79537	14147154	7015232
N037A	SRP011011	SAMN00791943	Chinese	26.67	53	F	CTR	4.19166	22428007	6110562
N038A	SRP011011	SAMN00791944	Chinese	26	52	F	CTR	3.23914	22278802	10194012
N039A	SRP011011	SAMN00791945	Chinese	21.55	55	M	CTR	3.33752	17561811	8831560
N040A	SRP011011	SAMN00791946	Chinese	23.81	52	F	CTR	2.75687	22354486	14130521
N042A	SRP011011	SAMN00791947	Chinese	24.68	47	M	CTR	3.03031	21752465	12078234
N043A	SRP011011	SAMN00791948	Chinese	25.64	55	F	CTR	3.05803	22503223	12736614
N044A	SRP011011	SAMN00791949	Chinese	24.22	50	M	CTR	2.7921	8728238	4052927
N046A	SRP011011	SAMN00791950	Chinese	26.99	56	F	CTR	2.16703	36266397	23846394
N047A	SRP011011	SAMN00791951	Chinese	22.06	58	F	CTR	3.07223	22613058	12723638
N049A	SRP011011	SAMN00791952	Chinese	24.46	70	M	CTR	3.08054	26944263	15266476
N051A	SRP011011	SAMN00791953	Chinese	20.2	60	F	CTR	2.02126	20258592	13124124
N052A	SRP011011	SAMN00791954	Chinese	29.64	46	F	CTR	2.4259	26314680	7696717
N056A	SRP011011	SAMN00791955	Chinese	23.73	61	F	CTR	2.82648	16311024	6989266
N062A	SRP011011	SAMN00791956	Chinese	20.02	40	M	CTR	2.31472	23106587	8535187
N064A	SRP011011	SAMN00791957	Chinese	16.65	43	F	CTR	3.91064	16779952	6982234
N066A	SRP011011	SAMN00791958	Chinese	21.33	60	F	CTR	3.59786	24101858	3372309
N074A	SRP011011	SAMN00791959	Chinese	24.84	52	F	CTR	3.46441	20812644	9180858
N075A	SRP011011	SAMN00791960	Chinese	24.02	74	M	CTR	3.5459	22032980	9492745
N079A	SRP011011	SAMN00791961	Chinese	23.36	54	M	CTR	3.36754	23439026	9228006
N082A	SRP011011	SAMN00791962	Chinese	29.38	57	M	CTR	3.52355	18145701	6857924
N083A	SRP011011	SAMN00791963	Chinese	20.81	56	F	CTR	2.77294	18031560	11185634
N084A	SRP011011	SAMN00791964	Chinese	26.77	53	M	CTR	3.166	25649511	9672629
N085A	SRP011011	SAMN00791965	Chinese	20.45	59	M	CTR	3.06915	25727551	6531389
N086A	SRP011011	SAMN00791966	Chinese	24.62	57	M	CTR	3.08959	20294543	10829775
N087A	SRP011011	SAMN00791967	Chinese	25.6	50	M	CTR	3.02633	23592715	10773941
N088A	SRP011011	SAMN00791968	Chinese	23.43	62	M	CTR	3.90577	24224345	9209430
N089A	SRP011011	SAMN00791969	Chinese	18.31	50	F	CTR	3.81877	17525810	9332467
N103A	SRP011011	SAMN00791970	Chinese	23.36	55	M	CTR	3.45194	18614413	4544379
N104A	SRP011011	SAMN00791971	Chinese	20.32	63	M	CTR	3.53781	17636772	7925212
NG-5425_137	PRJEB1786	SAMEA1906453	Swedish	23.2	70.05	F	CTR	4.09659	3027036	642233
NG-5425_249	PRJEB1786	SAMEA1906494	Swedish	23.1	70.31	F	NA	3.93542	3679946	1013572
NG-5425_286	PRJEB1786	SAMEA1906428	Swedish	23	69.54	F	T2D	4.06857	4062863	1512652
NG-5425_297	PRJEB1786	SAMEA1906445	Swedish	22	69.32	F	T2D	4.22505	2914433	706585
NG-5425_342	PRJEB1786	SAMEA1906562	Swedish	22.3	70.91	F	NA	4.30556	2988398	932095
NG-5425_470	PRJEB1786	SAMEA1906549	Swedish	23.7	70.85	F	T2D	4.04401	3151422	835306
NG-5425_475	PRJEB1786	SAMEA1906566	Swedish	23	70.52	F	T2D	3.69645	4512305	1425479
NG-5425_485	PRJEB1786	SAMEA1906507	Swedish	23.4	69.97	F	NA	3.89436	4114755	1121506
NG-5425_550	PRJEB1786	SAMEA1906439	Swedish	22.9	70.03	F	T2D	3.20207	4023871	2178913
NG-5636_112	PRJEB1786	SAMEA1906447	Swedish	24.9	69.92	F	NA	3.71808	8342144	2630017
NG-5636_118	PRJEB1786	SAMEA1906463	Swedish	32.7	70.02	F	CTR	4.08901	14178985	4134289
NG-5636_121	PRJEB1786	SAMEA1906460	Swedish	29.7	69.27	F	CTR	4.07024	10884933	3100940
NG-5636_126	PRJEB1786	SAMEA1906474	Swedish	18.6	69.48	F	CTR	3.93781	12688493	2810521
NG-5636_127	PRJEB1786	SAMEA1906525	Swedish	26.6	70.01	F	CTR	4.04408	10698632	3299107
NG-5636_131	PRJEB1786	SAMEA1906532	Swedish	26.5	69.89	F	NA	3.87114	11106580	2355318
NG-5636_141	PRJEB1786	SAMEA1906551	Swedish	25.1	69.42	F	CTR	3.98672	8744290	2899208
NG-5636_143	PRJEB1786	SAMEA1906449	Swedish	28.8	69.49	F	CTR	4.12909	12684878	4307566
NG-5636_144	PRJEB1786	SAMEA1906425	Swedish	24	69.79	F	NA	3.59987	19489423	4885268
NG-5636_146	PRJEB1786	SAMEA1906486	Swedish	36.9	69.53	F	CTR	3.63177	10386615	3575544
NG-5636_153	PRJEB1786	SAMEA1906459	Swedish	21.6	70.24	F	CTR	3.89545	16698969	5870604
NG-5636_155	PRJEB1786	SAMEA1906481	Swedish	21.5	70.34	F	CTR	4.02169	16360900	5283512
NG-5636_158	PRJEB1786	SAMEA1906451	Swedish	31.2	68.98	F	T2D	3.69241	17650643	6857304
NG-5636_186	PRJEB1786	SAMEA1906466	Swedish	23.6	70.7	F	NA	3.9105	12625458	4432475
NG-5636_187	PRJEB1786	SAMEA1906443	Swedish	24.6	70.06	F	CTR	4.34011	19227657	5132705
NG-5636_193	PRJEB1786	SAMEA1906427	Swedish	24.2	70.21	F	CTR	4.00265	21115987	3822409
NG-5636_194	PRJEB1786	SAMEA1906563	Swedish	21.9	70.85	F	CTR	3.69382	18767966	7237303
NG-5636_195	PRJEB1786	SAMEA1906520	Swedish	28.4	71.1	F	CTR	3.51661	16785192	5289333
NG-5636_198	PRJEB1786	SAMEA1906538	Swedish	26.1	69.03	F	CTR	3.80387	17142677	4474300
NG-5636_200	PRJEB1786	SAMEA1906526	Swedish	29.2	69.43	F	NA	4.3057	16272240	3946885
NG-5636_205	PRJEB1786	SAMEA1906543	Swedish	24.9	70.02	F	T2D	3.12769	12843057	6860471
NG-5636_224	PRJEB1786	SAMEA1906458	Swedish	26.5	69.87	F	CTR	4.30966	8724061	2567601
NG-5636_225	PRJEB1786	SAMEA1906487	Swedish	26.1	70.21	F	CTR	4.02779	9095849	2728709
NG-5636_227	PRJEB1786	SAMEA1906415	Swedish	24	69.7	F	NA	4.2234	8213818	2554003
NG-5636_229	PRJEB1786	SAMEA1906430	Swedish	27.4	69.36	F	NA	3.61681	8905279	2820463
NG-5636_231	PRJEB1786	SAMEA1906448	Swedish	25.7	70.43	F	CTR	3.61494	10608848	2739731
NG-5636_235	PRJEB1786	SAMEA1906572	Swedish	36.4	69.32	F	T2D	3.55507	6614922	2392260
NG-5636_239	PRJEB1786	SAMEA1906555	Swedish	25.1	71	F	NA	3.97081	8852638	2000712
NG-5636_243	PRJEB1786	SAMEA1906567	Swedish	26.9	70.03	F	NA	3.7426	11726142	4615481
NG-5636_244	PRJEB1786	SAMEA1906497	Swedish	32.8	69.49	F	T2D	3.25209	12504490	5609150
NG-5636_248	PRJEB1786	SAMEA1906533	Swedish	31.3	69.98	F	T2D	3.73315	11219841	4562312
NG-5636_258	PRJEB1786	SAMEA1906546	Swedish	34.2	69.18	F	T2D	3.37621	11759613	5042713
NG-5636_263	PRJEB1786	SAMEA1906472	Swedish	25.1	69.91	F	T2D	3.17375	10353080	3414623
NG-5636_264	PRJEB1786	SAMEA1906491	Swedish	24	69.78	F	CTR	3.93167	7199347	2155740
NG-5636_268	PRJEB1786	SAMEA1906417	Swedish	25.1	69.89	F	CTR	3.76434	10348097	3769638
NG-5636_269	PRJEB1786	SAMEA1906438	Swedish	32.1	70.07	F	CTR	3.66801	8599554	3630275
NG-5636_278	PRJEB1786	SAMEA1906581	Swedish	33.9	70.27	F	NA	4.41018	12154049	2547294
NG-5636_288	PRJEB1786	SAMEA1906550	Swedish	26.1	70.24	F	CTR	3.57319	11247721	4035129
NG-5636_290	PRJEB1786	SAMEA1906575	Swedish	23.8	70.96	F	NA	3.33098	10381035	4879046
NG-5636_299	PRJEB1786	SAMEA1906429	Swedish	26.1	70.67	F	NA	3.72245	10049715	2599850
NG-5636_304	PRJEB1786	SAMEA1906452	Swedish	29.1	70.21	F	NA	2.95105	12449028	6295541
NG-5636_305	PRJEB1786	SAMEA1906536	Swedish	21.5	70.56	F	NA	3.99316	12287266	5128900
NG-5636_312	PRJEB1786	SAMEA1906542	Swedish	26.7	70.46	F	NA	3.2966	62353186	27221058
NG-5636_317	PRJEB1786	SAMEA1906527	Swedish	26	70.57	F	NA	3.70607	55742995	16671097
NG-5636_327	PRJEB1786	SAMEA1906516	Swedish	30.9	70.15	F	NA	3.84177	11845016	2674879
NG-5636_330	PRJEB1786	SAMEA1906573	Swedish	29.6	70.16	F	NA	3.87194	8611489	1735992
NG-5636_332	PRJEB1786	SAMEA1906552	Swedish	29.2	71.12	F	NA	3.48779	15484922	5246112
NG-5636_334	PRJEB1786	SAMEA1906465	Swedish	25.9	70.25	F	T2D	3.28042	9223033	3713619
NG-5636_344	PRJEB1786	SAMEA1906489	Swedish	41.8	70.15	F	T2D	3.5386	8845814	3903916
NG-5636_347	PRJEB1786	SAMEA1906485	Swedish	24.7	71.1	F	NA	3.58823	11189607	2681607
NG-5636_349	PRJEB1786	SAMEA1906416	Swedish	19.6	70.84	F	NA	3.7145	10480485	3208094
NG-5636_350	PRJEB1786	SAMEA1906434	Swedish	28.2	70.35	F	NA	3.82393	12398423	2993531
NG-5636_353	PRJEB1786	SAMEA1906558	Swedish	29.1	69.58	F	T2D	4.20224	10951214	3225011
NG-5636_354	PRJEB1786	SAMEA1906582	Swedish	32.9	70.19	F	NA	3.05838	12260027	4039173
NG-5636_356	PRJEB1786	SAMEA1906496	Swedish	27.1	70.45	F	NA	3.47706	12105305	6271685
NG-5636_365	PRJEB1786	SAMEA1906490	Swedish	24.8	71.39	F	CTR	3.54628	11740136	3880245
NG-5636_367	PRJEB1786	SAMEA1906457	Swedish	32.3	70.91	F	NA	3.53829	9783231	5391302
NG-5636_370	PRJEB1786	SAMEA1906437	Swedish	28	70.14	F	T2D	3.28722	13345401	4223147
NG-5636_372	PRJEB1786	SAMEA1906419	Swedish	39.7	71.58	F	NA	3.24266	13284039	5375561
NG-5636_378	PRJEB1786	SAMEA1906571	Swedish	21.4	71.57	F	T2D	4.22744	11566451	2428206
NG-5636_380	PRJEB1786	SAMEA1906580	Swedish	30.6	71.24	F	T2D	3.90608	8081851	2706516
NG-5636_381	PRJEB1786	SAMEA1906560	Swedish	25.8	70.42	F	CTR	4.088	12504722	4567659
NG-5636_384	PRJEB1786	SAMEA1906541	Swedish	32.8	71.04	F	NA	3.82638	11055501	3931846
NG-5636_389	PRJEB1786	SAMEA1906505	Swedish	27.1	69.08	F	T2D	3.85452	11491598	4100594
NG-5636_393	PRJEB1786	SAMEA1906518	Swedish	29.5	70.59	F	NA	3.70765	7548264	2294626
NG-5636_395	PRJEB1786	SAMEA1906578	Swedish	30.4	70.96	F	NA	3.8147	10697320	4227393
NG-5636_397	PRJEB1786	SAMEA1906561	Swedish	27.4	71.31	F	NA	3.13324	9133611	2024389
NG-5636_398	PRJEB1786	SAMEA1906435	Swedish	24.8	70.55	F	T2D	3.69049	9715414	3735391
NG-5636_420	PRJEB1786	SAMEA1906423	Swedish	25.6	69.02	F	NA	3.45014	10549190	3389677
NG-5636_421	PRJEB1786	SAMEA1906482	Swedish	44.6	70.39	F	T2D	3.44469	17399585	5822323
NG-5636_422	PRJEB1786	SAMEA1906450	Swedish	25.9	71.01	F	T2D	4.01509	24676725	7212569
NG-5636_424	PRJEB1786	SAMEA1906470	Swedish	35.1	70.14	F	CTR	3.86706	12614436	3433824
NG-5636_432	PRJEB1786	SAMEA1906537	Swedish	27.8	71.01	F	NA	3.71834	13794985	5070010
NG-5636_434	PRJEB1786	SAMEA1906512	Swedish	25.8	69.74	F	T2D	3.52721	18228147	6456209
NG-5636_436	PRJEB1786	SAMEA1906469	Swedish	27.2	71.25	F	T2D	4.0718	16769178	3663540
NG-5636_439	PRJEB1786	SAMEA1906456	Swedish	31.8	70.97	F	T2D	3.19926	17236576	8040298
NG-5636_441	PRJEB1786	SAMEA1906480	Swedish	27.5	70.42	F	NA	3.39415	18547065	7932858
NG-5636_446	PRJEB1786	SAMEA1906421	Swedish	31.7	68.96	F	T2D	3.77912	7658625	2507965
NG-5636_451	PRJEB1786	SAMEA1906441	Swedish	20.4	71.11	F	CTR	3.47807	11780215	4694135
NG-5636_456	PRJEB1786	SAMEA1906568	Swedish	23.7	70.55	F	CTR	3.8693	24948735	4802597
NG-5636_457	PRJEB1786	SAMEA1906547	Swedish	28.3	71.01	F	NA	3.66213	23561291	10587222
NG-5636_458	PRJEB1786	SAMEA1906529	Swedish	33	70.11	F	T2D	3.88612	25643549	7104828
NG-5636_462	PRJEB1786	SAMEA1906540	Swedish	29.4	70.78	F	T2D	4.0866	19798725	4565216
NG-5636_463	PRJEB1786	SAMEA1906522	Swedish	31	71.02	F	CTR	3.69884	13806944	4669427
NG-5636_468	PRJEB1786	SAMEA1906583	Swedish	33.7	70.72	F	T2D	3.14638	16030718	3855861
NG-5636_472	PRJEB1786	SAMEA1906559	Swedish	33.3	70.2	F	NA	3.38716	18885310	7430400
NG-5636_476	PRJEB1786	SAMEA1906553	Swedish	30.2	71.12	F	T2D	3.99037	21333844	6489594
NG-5636_478	PRJEB1786	SAMEA1906442	Swedish	36.6	70.16	F	T2D	3.63373	18109633	5236052
NG-5636_479	PRJEB1786	SAMEA1906431	Swedish	28.8	71.38	F	CTR	3.98313	13382022	3452959
NG-5636_483	PRJEB1786	SAMEA1906479	Swedish	23.7	71.36	F	T2D	3.7728	20594595	9737484
NG-5636_484	PRJEB1786	SAMEA1906455	Swedish	30.9	71.36	F	T2D	3.83776	17974606	6469430
NG-5636_487	PRJEB1786	SAMEA1906534	Swedish	21.2	71.21	F	NA	4.00017	18826472	4324990
NG-5636_488	PRJEB1786	SAMEA1906498	Swedish	19.9	70.12	F	NA	4.38589	17470803	4058586
NG-5636_495	PRJEB1786	SAMEA1906523	Swedish	29.1	69.47	F	T2D	4.00102	17305385	5483859
NG-5636_497	PRJEB1786	SAMEA1906495	Swedish	23.8	70.22	F	T2D	4.33711	16400220	3800981
NG-5636_51	PRJEB1786	SAMEA1906468	Swedish	28.8	69.06	F	NA	3.67397	9673784	4256618
NG-5636_517	PRJEB1786	SAMEA1906444	Swedish	27.5	71.16	F	T2D	3.69613	17245232	5824191
NG-5636_524	PRJEB1786	SAMEA1906436	Swedish	28.5	70.9	F	T2D	3.86098	14704036	4232689
NG-5636_526	PRJEB1786	SAMEA1906422	Swedish	26.1	71.39	F	T2D	3.93647	16716429	3160677
NG-5636_529	PRJEB1786	SAMEA1906574	Swedish	27.1	69.98	F	T2D	3.28954	19104115	7464314
NG-5636_53	PRJEB1786	SAMEA1906539	Swedish	21.3	70.25	F	CTR	4.20474	12222411	3359890
NG-5636_530	PRJEB1786	SAMEA1906557	Swedish	28.1	70.08	F	T2D	3.67126	14859974	5691425
NG-5636_536	PRJEB1786	SAMEA1906524	Swedish	33	70.78	F	T2D	3.57327	16769708	6969883
NG-5636_54	PRJEB1786	SAMEA1906477	Swedish	21.1	69.88	F	NA	3.89667	11898191	3320108
NG-5636_543	PRJEB1786	SAMEA1906426	Swedish	27.6	71.47	F	T2D	4.09966	16486055	5365606
NG-5636_547	PRJEB1786	SAMEA1906440	Swedish	24.3	70.68	F	NA	4.09416	15701389	4843852
NG-5636_551	PRJEB1786	SAMEA1906548	Swedish	21.9	71.16	F	T2D	3.80921	18914942	6461887
NG-5636_552	PRJEB1786	SAMEA1906570	Swedish	19.9	70.52	F	T2D	3.91376	11172573	2911128
NG-5636_558	PRJEB1786	SAMEA1906577	Swedish	25.5	71.03	F	NA	3.88556	13845632	4002001
NG-5636_561	PRJEB1786	SAMEA1906514	Swedish	21.9	71.29	F	T2D	2.82748	17289760	8332846
NG-5636_563	PRJEB1786	SAMEA1906545	Swedish	29.9	69.97	F	T2D	3.74916	13394971	4802146
NG-5636_577	PRJEB1786	SAMEA1906531	Swedish	26.6	70.86	F	T2D	3.96443	9684470	2883252
NG-5636_58	PRJEB1786	SAMEA1906503	Swedish	31.9	70.23	F	CTR	3.86459	11676486	4071378
NG-5636_584	PRJEB1786	SAMEA1906565	Swedish	21.6	70.63	F	CTR	4.2962	10495181	2830002
NG-5636_587	PRJEB1786	SAMEA1906424	Swedish	27.5	70.71	F	T2D	4.4867	9345435	1575537
NG-5636_589	PRJEB1786	SAMEA1906446	Swedish	29	71.49	F	T2D	3.62573	11064165	3838274
NG-5636_59	PRJEB1786	SAMEA1906484	Swedish	18.2	69.41	F	CTR	3.60192	11011693	2847038
NG-5636_591	PRJEB1786	SAMEA1906462	Swedish	25	71.71	F	T2D	4.02462	13506943	4142750
NG-5636_598	PRJEB1786	SAMEA1906528	Swedish	29.9	71.24	F	T2D	3.85989	11798692	3424921
NG-5636_60	PRJEB1786	SAMEA1906535	Swedish	27.9	69.15	F	NA	4.00275	12658770	3589649
NG-5636_600	PRJEB1786	SAMEA1906501	Swedish	24.8	71.28	F	NA	3.29321	11136770	4640903
NG-5636_602	PRJEB1786	SAMEA1906535	Swedish	30	71.65	F	T2D	3.85782	12827783	4448597
NG-5636_604	PRJEB1786	SAMEA1906579	Swedish	28.9	71.63	F	T2D	2.56751	14218047	7711364
NG-5636_614	PRJEB1786	SAMEA1906432	Swedish	20.6	71.26	F	CTR	3.70398	7181266	2171948
NG-5636_617	PRJEB1786	SAMEA1906433	Swedish	23.1	71.84	F	CTR	4.28005	4490463	1372287
NG-5636_618	PRJEB1786	SAMEA1906420	Swedish	21.8	71.53	F	CTR	3.84306	7932397	3121517
NG-5636_628	PRJEB1786	SAMEA1906556	Swedish	25.8	71.44	F	CTR	4.23885	6543302	1392770
NG-5636_638	PRJEB1786	SAMEA1906564	Swedish	22.4	71.17	F	NA	4.19791	5230840	1719130
NG-5636_640	PRJEB1786	SAMEA1906510	Swedish	25	71.25	F	NA	3.02	11677541	1813284
NG-5636_643	PRJEB1786	SAMEA1906530	Swedish	27.4	70.47	F	CTR	4.1975	7142238	1551307
NG-5636_646	PRJEB1786	SAMEA1906544	Swedish	31.9	71.4	F	NA	3.09556	6743979	2499743
NG-5636_655	PRJEB1786	SAMEA1906464	Swedish	27.1	71.45	F	CTR	3.53784	5806879	2689401
NG-5636_77	PRJEB1786	SAMEA1906493	Swedish	33.2	69.67	F	CTR	4.22135	12175954	2862244
NG-5636_80	PRJEB1786	SAMEA1906418	Swedish	27.5	70.33	F	CTR	3.99095	8058264	2102925
NG-5636_88	PRJEB1786	SAMEA1906569	Swedish	21.1	69.7	F	CTR	4.06472	11952693	3046374
NG-5636_92	PRJEB1786	SAMEA1906576	Swedish	22.6	69.74	F	CTR	3.39454	9657714	4440009
NLF001	SRP008047	SAMN00715166	Chinese	17.94	31	F	CTR	3.01551	14624657	7680996
NLF002	SRP008047	SAMN00715167	Chinese	17.97	34	F	CTR	3.00576	12698327	4050492
NLF005	SRP008047	SAMN00715168	Chinese	19.33	44	F	CTR	3.81378	16078364	5418924
NLF006	SRP008047	SAMN00715169	Chinese	17.8	27	F	CTR	3.32058	13166977	2476236
NLF007	SRP008047	SAMN00715170	Chinese	20.57	39	F	CTR	4.01276	15711889	3750142
NLF008	SRP008047	SAMN00715240	Chinese	18.03	26	F	CTR	2.86011	16604958	8293209
NLF009	SRP008047	SAMN00715171	Chinese	18.99	27	F	CTR	3.58338	13857277	6582667
NLF010	SRP008047	SAMN00715172	Chinese	20.17	35	F	CTR	2.34071	14485318	9194659
NLF011	SRP008047	SAMN00715173	Chinese	18.52	25	F	CTR	3.28776	14914957	6672010
NLF012	SRP008047	SAMN00715241	Chinese	19.53	27	F	CTR	3.41133	14945093	7755571
NLF013	SRP008047	SAMN00715242	Chinese	18.2	32	F	CTR	3.5309	15357174	5447707
NLF014	SRP008047	SAMN00715174	Chinese	18.67	37	F	CTR	2.7687	15792076	10164348
NLF015	SRP008047	SAMN00715243	Chinese	19.15	59	F	CTR	2.64607	16841201	10312166
NLM001	SRP008047	SAMN00715175	Chinese	19.14	32	M	CTR	3.48164	12567625	3579359
NLM002	SRP008047	SAMN00715244	Chinese	18.72	23	M	CTR	1.65813	18922785	2880121
NLM003	SRP008047	SAMN00715176	Chinese	19.49	23	M	CTR	2.57196	13285572	7994278
NLM004	SRP008047	SAMN00715245	Chinese	19.35	24	M	CTR	3.56967	18459824	3954830
NLM005	SRP008047	SAMN00715177	Chinese	19.13	42	M	CTR	2.99079	14096497	7320603
NLM006	SRP008047	SAMN00715246	Chinese	19.03	24	M	CTR	3.42684	19106857	8880180
NLM007	SRP008047	SAMN00715247	Chinese	19.92	22	M	CTR	2.45639	15990196	10031983
NLM008	SRP008047	SAMN00715178	Chinese	19.57	22	M	CTR	2.96675	14846931	7021429
NLM009	SRP008047	SAMN00715179	Chinese	18.37	24	M	CTR	1.7847	14527228	7006893
NLM010	SRP008047	SAMN00715248	Chinese	19.96	23	M	CTR	3.30645	17240760	8315944
NLM015	SRP008047	SAMN00715180	Chinese	18.07	23	M	CTR	3.29708	14165178	5782387
NLM016	SRP008047	SAMN00715181	Chinese	19.47	23	M	CTR	1.62473	14596725	3660902
NLM017	SRP008047	SAMN00715182	Chinese	19.16	23	M	CTR	2.63406	30446371	15347113
NLM021	SRP008047	SAMN00715249	Chinese	18.59	25	M	CTR	3.67518	18092945	7119797
NLM022	SRP008047	SAMN00715250	Chinese	19.84	29	M	CTR	3.41408	14597480	6694327
NLM023	SRP008047	SAMN00715183	Chinese	19.38	38	M	CTR	3.19768	30488526	16640113
NLM024	SRP008047	SAMN00715251	Chinese	19.38	23	M	CTR	1.78144	15857411	6615230
NLM025	SRP008047	SAMN00715184	Chinese	17.29	19	M	CTR	3.15312	15643225	2830196
NLM026	SRP008047	SAMN00715252	Chinese	20.66	24	M	CTR	3.83431	17427203	5371345
NLM027	SRP008047	SAMN00715253	Chinese	19.36	22	M	CTR	2.86386	17679661	8697512
NLM028	SRP008047	SAMN00715254	Chinese	19.05	21	M	CTR	2.9844	17247457	10001399
NLM029	SRP008047	SAMN00715255	Chinese	19.44	25	M	CTR	3.44678	17052003	5275928
NLM031	SRP008047	SAMN00715256	Chinese	20.31	33	M	CTR	3.32554	16002004	7340695
NLM032	SRP008047	SAMN00715257	Chinese	19.49	39	M	CTR	3.73079	18884400	8129626
NOF001	SRP008047	SAMN00715185	Chinese	25.51	45	F	CTR	3.7828	12134066	4807208
NOF002	SRP008047	SAMN00715186	Chinese	26.56	51	F	CTR	2.6961	15645016	7434449
NOF004	SRP008047	SAMN00715187	Chinese	25.07	33	F	CTR	3.61148	12087225	5532115
NOF005	SRP008047	SAMN00715258	Chinese	25.39	32	F	CTR	3.25591	17515718	10172060
NOF006	SRP008047	SAMN00715188	Chinese	26.13	35	F	CTR	2.84403	12886376	7424606
NOF007	SRP008047	SAMN00715189	Chinese	24.89	32	F	CTR	2.82325	16461696	9288256
NOF008	SRP008047	SAMN00715259	Chinese	26.71	30	F	CTR	3.71688	17001054	7120601
NOF009	SRP008047	SAMN00715190	Chinese	25.24	26	F	CTR	2.62439	16318675	11213011
NOF010	SRP008047	SAMN00715260	Chinese	24.89	40	F	CTR	3.19799	16508814	8149661
NOF011	SRP008047	SAMN00715191	Chinese	25.39	30	F	CTR	3.54355	13433348	7276704
NOF012	SRP008047	SAMN00715261	Chinese	25.81	38	F	CTR	3.04459	15721518	5705612
NOF013	SRP008047	SAMN00715192	Chinese	25.48	41	F	CTR	3.34861	14631147	5244402
NOF014	SRP008047	SAMN00715193	Chinese	25.59	42	F	CTR	3.78	20062419	5980460
NOM001	SRP008047	SAMN00715262	Chinese	26.45	48	M	CTR	2.00604	14758677	7266816
NOM002	SRP008047	SAMN00715263	Chinese	28.3	68	M	CTR	3.07848	18348846	3836640
NOM004	SRP008047	SAMN00715194	Chinese	29.06	32	M	CTR	2.27454	15827502	10299405
NOM005	SRP008047	SAMN00715264	Chinese	25.4	46	M	CTR	3.35714	13453661	6336062
NOM007	SRP008047	SAMN00715195	Chinese	23.66	72	M	CTR	3.65677	15111791	3694443
NOM008	SRP008047	SAMN00715196	Chinese	26.57	54	M	CTR	2.59436	19484302	11700129
NOM009	SRP008047	SAMN00715265	Chinese	25.18	33	M	CTR	3.49888	16196454	6600076
NOM010	SRP008047	SAMN00715266	Chinese	25.71	30	M	CTR	3.20787	16377769	8257120
NOM012	SRP008047	SAMN00715197	Chinese	25.71	32	M	CTR	3.58477	14599582	4453892
NOM013	SRP008047	SAMN00715198	Chinese	26.22	42	M	CTR	3.65895	14694910	5006988
NOM014	SRP008047	SAMN00715267	Chinese	25.1	41	M	CTR	2.48049	16031893	9142028
NOM015	SRP008047	SAMN00715268	Chinese	25.73	32	M	CTR	3.03177	11973941	7392345
NOM016	SRP008047	SAMN00715269	Chinese	24.77	37	M	CTR	3.45708	11881027	6137233
NOM017	SRP008047	SAMN00715270	Chinese	27.24	39	M	CTR	2.03138	17630789	7565858
NOM018	SRP008047	SAMN00715199	Chinese	25	43	M	CTR	3.38831	21903926	10699886
NOM019	SRP008047	SAMN00715271	Chinese	25.47	26	M	CTR	3.74087	11636691	4050788
NOM020	SRP008047	SAMN00715272	Chinese	25.21	24	M	CTR	2.1433	18075857	9531152
NOM022	SRP008047	SAMN00715200	Chinese	26.73	23	M	CTR	2.76215	20742122	6863861
NOM023	SRP008047	SAMN00715201	Chinese	27.12	46	M	CTR	2.69523	14319742	8153992
NOM025	SRP008047	SAMN00715273	Chinese	25.59	28	M	CTR	2.7787	11845334	7331974
NOM026	SRP008047	SAMN00715202	Chinese	25.71	52	M	CTR	3.44661	17490498	6631404
NOM027	SRP008047	SAMN00715274	Chinese	25.71	38	M	CTR	1.87041	16824792	6260926
NOM028	SRP008047	SAMN00715275	Chinese	26.57	47	M	CTR	3.12021	12719765	6690129
NOM029	SRP008047	SAMN00715203	Chinese	32.58	14	M	CTR	2.93282	17022238	10032222
O2.CD1-0	PRJEB5224	SAMEA2338732	Spanish	21.4844	42	F	NA	3.83381	42148367	17950279
O2.CD1-0-PT	PRJEB5224	SAMEA2338733	Spanish	24.54	24	M	NA	3.24494	37994059	22972033
O2.CD2-0	PRJEB5224	SAMEA2338734	Spanish	18.5901	32	F	NA	1.62468	33078421	10884929
O2.CD2-0-PT	PRJEB5224	SAMEA2338735	Spanish	26.09	36	M	NA	2.76039	45601016	27710342
O2.CD3-0-PT	PRJEB5224	SAMEA2338736	Spanish	23.05	56	F	NA	3.32038	34081539	12190388
O2.UC1-0	PRJEB1220	SAMEA2042741	Spanish	31.0204	37	M	NA	3.42826	18774044	3956414
O2.UC1-1	PRJEB5224	SAMEA2338737	Spanish	31.0204	37	M	NA	3.3787	32240586	11070903
O2.UC11-0	PRJEB1220	SAMEA2042743	Spanish	18.6851	34	F	NA	2.6692	14075574	3189292
O2.UC11-1	PRJEB5224	SAMEA2338738	Spanish	18.6851	34	F	NA	3.54138	39985835	17067358
O2.UC11-2	PRJEB1220	SAMEA2042744	Spanish	18.6851	34	F	NA	3.34656	34812098	12604593
O2.UC1-2	PRJEB1220	SAMEA2042742	Spanish	31.0204	37	M	NA	3.94478	32256071	9453021
O2.UC12-0	PRJEB1220	SAMEA2042745	Spanish	21.6049	43	M	NA	3.89207	12723487	2677971
O2.UC12-1	PRJEB5224	SAMEA2338739	Spanish	21.6049	43	M	NA	3.74899	35140008	7209109
O2.UC12-2	PRJEB1220	SAMEA2042828	Spanish	21.6049	43	M	NA	3.60751	34117488	6981685
O2.UC13-0	PRJEB1220	SAMEA2042829	Spanish	23.3844	68	F	NA	3.9574	16424446	3520161
O2.UC13-1	PRJEB5224	SAMEA2338740	Spanish	23.3844	68	F	NA	4.30561	45895035	9664746
O2.UC13-2	PRJEB1220	SAMEA2042832	Spanish	32.6531	31	M	NA	4.08865	31853541	7090913
O2.UC14-0	PRJEB1220	SAMEA2042831	Spanish	32.6531	31	M	NA	3.51625	7849549	2276293
O2.UC14-1	PRJEB5224	SAMEA2338741	Spanish	32.6531	31	M	NA	3.55957	32511193	11843437
O2.UC14-2	PRJEB1220	SAMEA2042830	Spanish	23.3844	68	F	NA	4.24512	32082607	8431181
O2.UC15-0	PRJEB5224	SAMEA2338742	Spanish	18.2531	26	F	NA	2.65378	35889118	21858021
O2.UC15-1	PRJEB5224	SAMEA2338743	Spanish	18.2531	26	F	NA	3.47235	26706693	9465876
O2.UC15-2	PRJEB5224	SAMEA2338744	Spanish	18.2531	26	F	NA	3.18464	34780461	13910441
O2.UC16-0	PRJEB1220	SAMEA2042833	Spanish	26.4236	47	M	NA	3.03674	16782397	2282540
O2.UC16-1	PRJEB5224	SAMEA2338745	Spanish	26.4236	47	M	NA	3.3709	40598227	5981739
O2.UC16-2	PRJEB1220	SAMEA2042834	Spanish	26.4236	47	M	NA	3.33264	33124542	6943238
O2.UC17-0	PRJEB1220	SAMEA2042835	Spanish	21.875	56	F	NA	2.1777	17057826	6682146
O2.UC17-1	PRJEB5224	SAMEA2338746	Spanish	21.875	56	F	NA	2.63715	33353847	17082194
O2.UC17-2	PRJEB1220	SAMEA2042836	Spanish	21.875	56	F	NA	3.45569	27471104	13581808
O2.UC18-0	PRJEB1220	SAMEA2042839	Spanish	24.1588	42	M	NA	2.16902	17399107	7450174
O2.UC18-1	PRJEB5224	SAMEA2338747	Spanish	25.7255	48	M	NA	3.93102	46461164	15789699
O2.UC18-2	PRJEB1220	SAMEA2042838	Spanish	25.7255	48	M	NA	4.19607	29639724	7667314
O2.UC19-0	PRJEB1220	SAMEA2042837	Spanish	25.7255	48	M	NA	3.98574	15647933	3502194
O2.UC19-1	PRJEB5224	SAMEA2338748	Spanish	24.1588	42	M	NA	2.76011	29007783	13783522
O2.UC19-2	PRJEB1220	SAMEA1972440	Spanish	24.1588	42	M	NA	3.06693	31706805	14386635
O2.UC2-0	PRJEB1220	SAMEA2042840	Spanish	24.0238	46	M	NA	3.58793	29070368	10176985
O2.UC20-0	PRJEB1220	SAMEA2042842	Spanish	24.0346	51	F	NA	3.62992	15593038	5075303
O2.UC20-1	PRJEB5224	SAMEA2338749	Spanish	24.0346	51	F	NA	3.87086	32733257	12160172
O2.UC20-2	PRJEB1220	SAMEA2042911	Spanish	24.0346	51	F	NA	3.71591	29533830	12113310
O2.UC2-1	PRJEB5224	SAMEA2338750	Spanish	24.0238	46	M	NA	3.90557	34376584	12045162
O2.UC21-0	PRJEB1220	SAMEA2042912	Spanish	30.4611	49	F	NA	3.53106	10591602	1919039
O2.UC21-1	PRJEB5224	SAMEA2338751	Spanish	30.4611	49	F	NA	3.68631	34778462	15331255
O2.UC21-2	PRJEB1220	SAMEA2042913	Spanish	30.4611	49	F	NA	3.83516	27899852	12200692
O2.UC2-2	PRJEB1220	SAMEA2042841	Spanish	24.0238	46	M	NA	3.80711	33440947	15610249
O2.UC22-0	PRJEB1220	SAMEA2042914	Spanish	25.3934	44	M	NA	3.53659	17997425	6215769
O2.UC22-1	PRJEB5224	SAMEA2338752	Spanish	25.3934	44	M	NA	3.79456	28903397	11760980
O2.UC22-2	PRJEB1220	SAMEA1968361	Spanish	25.3934	44	M	NA	3.76957	29612776	14133392
O2.UC23-0	PRJEB1220	SAMEA2042915	Spanish	28.1625	41	F	NA	3.46124	13493943	4637746
O2.UC23-1	PRJEB5224	SAMEA2338753	Spanish	28.1625	41	F	NA	3.75455	12662525	3542826
O2.UC23-2	PRJEB1220	SAMEA2042916	Spanish	28.1625	41	F	NA	3.86251	32392090	10237354
O2.UC24-0	PRJEB1220	SAMEA2042917	Spanish	28.764	55	F	NA	3.10084	17815129	4660526
O2.UC24-1	PRJEB5224	SAMEA2338754	Spanish	28.764	55	F	NA	3.19213	35901347	10926759
O2.UC24-2	PRJEB1220	SAMEA2042918	Spanish	28.764	55	F	NA	4.04962	27366505	4463455
O2.UC26-0	PRJEB1220	SAMEA2042919	Spanish	23.9995	41	M	NA	2.54589	31980598	22852838
O2.UC26-1	PRJEB5224	SAMEA2338755	Spanish	23.9995	41	M	NA	2.35992	37167411	27581331
O2.UC26-2	PRJEB1220	SAMEA2042920	Spanish	23.9995	41	M	NA	2.50674	30932568	22717533
O2.UC27-0	PRJEB1220	SAMEA2042921	Spanish	23.3377	52	F	NA	3.68926	29577793	10780846
O2.UC27-1	PRJEB5224	SAMEA2338756	Spanish	23.3377	52	F	NA	3.4906	29227869	10993794
O2.UC27-2	PRJEB1220	SAMEA1972463	Spanish	23.3377	52	F	NA	3.62994	26216111	9706491
O2.UC28-0	PRJEB5224	SAMEA2338757	Spanish	23.634	39	F	NA	4.1421	38938883	8796223
O2.UC28-1	PRJEB5224	SAMEA2338758	Spanish	23.634	39	F	NA	4.14378	30331407	11819890
O2.UC28-2	PRJEB5224	SAMEA2338759	Spanish	23.634	39	F	NA	4.14548	35135516	7327465
O2.UC29-0	PRJEB1220	SAMEA2042922	Spanish	26.0375	55	F	NA	2.8156	28806819	3483966
O2.UC29-1	PRJEB5224	SAMEA2338760	Spanish	26.0375	55	F	NA	3.12375	30933892	5225918
O2.UC29-2	PRJEB1220	SAMEA2042923	Spanish	26.0375	55	F	NA	3.38506	27767395	3928313
O2.UC3-0	PRJEB1220	SAMEA2042924	Spanish	18.9036	41	F	NA	4.08138	29201436	11238428
O2.UC30-0	PRJEB1220	SAMEA2042981	Spanish	23.3067	51	M	NA	3.73077	30044780	9189847
O2.UC30-1	PRJEB5224	SAMEA2338761	Spanish	23.3067	51	M	NA	3.64405	38807459	13866103
O2.UC30-2	PRJEB1220	SAMEA2042982	Spanish	23.3067	51	M	NA	3.77469	33284549	11216856
O2.UC3-1	PRJEB5224	SAMEA2338762	Spanish	18.9036	41	F	NA	3.79488	35783725	17705493
O2.UC31-0	PRJEB1220	SAMEA2042983	Spanish	22.7147	30	M	NA	4.00495	32529052	10977257
O2.UC31-1	PRJEB5224	SAMEA2338763	Spanish	22.7147	30	M	NA	3.99441	35233249	10857801
O2.UC31-2	PRJEB1220	SAMEA2042984	Spanish	22.7147	30	M	NA	3.89934	32954543	8950384
O2.UC3-2	PRJEB1220	SAMEA2042980	Spanish	18.9036	41	F	NA	3.96235	28445213	14738762
O2.UC32-0	PRJEB1220	SAMEA2042985	Spanish	26.7759	54	F	NA	3.71621	29593793	12907137
O2.UC32-1	PRJEB5224	SAMEA2338764	Spanish	26.7759	54	F	NA	3.58257	35061835	15489172
O2.UC32-2	PRJEB1220	SAMEA2042986	Spanish	26.7759	54	F	NA	3.6468	31697849	13641741
O2.UC34-0	PRJEB1220	SAMEA2042987	Spanish	24.974	64	F	NA	2.25252	31195995	16504044
O2.UC34-2	PRJEB1220	SAMEA2042988	Spanish	24.974	64	F	NA	2.67988	31889562	19223897
O2.UC35-0	PRJEB1220	SAMEA1964348	Spanish	30.2978	39	F	NA	4.13577	26763962	9643334
O2.UC35-1	PRJEB5224	SAMEA2338765	Spanish	30.2978	39	F	NA	3.97985	36122511	14490763
O2.UC35-2	PRJEB1220	SAMEA2042990	Spanish	30.2978	39	F	NA	3.9327	30544828	11161822
O2.UC36-0	PRJEB5224	SAMEA2338766	Spanish	26.3656	43	M	NA	3.58861	42309935	18601658
O2.UC36-1	PRJEB5224	SAMEA2338767	Spanish	26.3656	43	M	NA	3.36977	32166358	18470104
O2.UC36-2	PRJEB1220	SAMEA2042991	Spanish	26.3656	43	M	NA	3.52002	30954745	14316528
O2.UC37-0	PRJEB1220	SAMEA2042992	Spanish	23.3091	44	F	NA	3.40059	29841494	11633536
O2.UC37-1	PRJEB5224	SAMEA2338768	Spanish	23.3091	44	F	NA	3.39484	47141972	17441520
O2.UC37-2	PRJEB1220	SAMEA2042993	Spanish	23.3091	44	F	NA	3.72979	32793669	12310367
O2.UC38-0	PRJEB1220	SAMEA2042994	Spanish	31.0137	55	M	NA	2.94467	29177204	13281322
O2.UC38-1	PRJEB5224	SAMEA2338769	Spanish	31.0137	55	M	NA	3.33911	40564152	19726804
O2.UC38-2	PRJEB1220	SAMEA2042995	Spanish	31.0137	55	M	NA	2.91938	32070677	14274993
O2.UC4-0	PRJEB1220	SAMEA2043040	Spanish	28.5375	57	F	NA	3.76497	16794160	3099523
O2.UC40-0	PRJEB1220	SAMEA2043042	Spanish	22.6627	35	M	NA	4.19006	28555388	9796432
O2.UC40-1	PRJEB5224	SAMEA2338770	Spanish	22.6627	35	M	NA	4.29526	41887536	8840468
O2.UC40-2	PRJEB1220	SAMEA2043043	Spanish	22.6627	35	M	NA	4.47119	30543980	8332424
O2.UC4-1	PRJEB5224	SAMEA2338771	Spanish	28.5375	57	F	NA	3.79633	41895671	12598442
O2.UC41-0	PRJEB1220	SAMEA2043044	Spanish	29.34	43	F	NA	4.09831	29473075	8906766
O2.UC41-1	PRJEB5224	SAMEA2338772	Spanish	29.34	43	F	NA	3.78919	43215576	18874804
O2.UC41-2	PRJEB1220	SAMEA2043045	Spanish	29.34	43	F	NA	4.06689	14770605	4356287
O2.UC4-2	PRJEB1220	SAMEA2043041	Spanish	28.5375	57	F	NA	4.07343	33297473	8684141
O2.UC43-0	PRJEB1220	SAMEA1971886	Spanish	20.2449	24	M	NA	2.8459	28130675	6604216
O2.UC43-1	PRJEB5224	SAMEA2338773	Spanish	20.2449	24	M	NA	2.54634	38876779	8076235
O2.UC43-2	PRJEB1220	SAMEA2043046	Spanish	20.2449	24	M	NA	2.12824	26561961	7507412
O2.UC44-0	PRJEB1220	SAMEA2043048	Spanish	30.2978	45	F	NA	4.42154	30451670	9174545
O2.UC44-1	PRJEB5224	SAMEA2338774	Spanish	30.2978	45	F	NA	4.11565	39131179	11825402
O2.UC44-2	PRJEB1220	SAMEA2043049	Spanish	30.2978	45	F	NA	4.33675	74752542	19582204
O2.UC46-0	PRJEB1220	SAMEA2043050	Spanish	35.6237	32	M	NA	3.62021	30135908	11217384
O2.UC46-1	PRJEB5224	SAMEA2338775	Spanish	35.6237	32	M	NA	3.56937	45538442	17298753
O2.UC46-2	PRJEB1220	SAMEA1965906	Spanish	35.6237	32	M	NA	3.86533	32127158	13011651
O2.UC47-0	PRJEB1220	SAMEA2043051	Spanish	21.4844	29	F	NA	4.08731	28476499	8247221
O2.UC47-1	PRJEB5224	SAMEA2338776	Spanish	21.4844	29	F	NA	3.97343	35462423	9303407
O2.UC47-2	PRJEB1220	SAMEA1964914	Spanish	21.4844	29	F	NA	3.48969	26790699	6943177
O2.UC48-0	PRJEB1220	SAMEA2043052	Spanish	18.8189	46	F	NA	3.80175	80918496	27646402
O2.UC48-1	PRJEB5224	SAMEA2338777	Spanish	18.8189	46	F	NA	3.77212	52619958	18651067
O2.UC48-2	PRJEB1220	SAMEA1968035	Spanish	18.8189	46	F	NA	3.86833	30170289	14056050
O2.UC49-0	PRJEB1220	SAMEA2041923	Spanish	23.0469	22	F	CTR	3.37766	77292080	40559189
O2.UC49-2	PRJEB1220	SAMEA2041924	Spanish	23.0469	NA	F	CTR	3.79659	29429664	11076486
O2.UC5-0	PRJEB1220	SAMEA2041925	Spanish	20.9366	40	F	NA	3.4816	28425013	14734630
O2.UC50-0	PRJEB1220	SAMEA2041927	Spanish	22.6757	24	M	CTR	4.07261	79636117	29776703
O2.UC50-2	PRJEB1220	SAMEA2041928	Spanish	22.6757	NA	M	CTR	3.81264	77426836	33616346
O2.UC5-1	PRJEB5224	SAMEA2338778	Spanish	20.9366	40	F	NA	3.10209	37311777	19597528
O2.UC51-0	PRJEB1220	SAMEA2041930	Spanish	17.5697	32	F	CTR	4.04077	29690543	11200793
O2.UC51-2	PRJEB1220	SAMEA2041931	Spanish	17.5697	NA	F	CTR	4.03778	60841520	21502481
O2.UC5-2	PRJEB1220	SAMEA2041926	Spanish	20.9366	40	F	NA	3.38079	22727352	11106985
O2.UC52-0	PRJEB1220	SAMEA2041932	Spanish	19.7777	32	F	CTR	3.63933	31196663	9788809
O2.UC52-2	PRJEB1220	SAMEA2041933	Spanish	19.7777	NA	F	CTR	3.99572	29241155	9708473
O2.UC53-0	PRJEB1220	SAMEA2041934	Spanish	27.7778	21	M	CTR	3.74251	75714343	35263072
O2.UC53-2	PRJEB1220	SAMEA2041935	Spanish	27.7778	NA	M	CTR	3.57633	30134619	11935380
O2.UC54-0	PRJEB1220	SAMEA2041936	Spanish	21.1589	20	M	CTR	3.34148	27971884	14704705
O2.UC54-2	PRJEB1220	SAMEA2041937	Spanish	21.1589	NA	M	CTR	3.38458	28518462	10486094
O2.UC55-0	PRJEB1220	SAMEA2041938	Spanish	19.5556	44	F	CTR	4.07475	30479522	9108502
O2.UC55-2	PRJEB1220	SAMEA2041939	Spanish	19.5556	NA	F	CTR	3.7797	32379077	13845474
O2.UC56-0	PRJEB1220	SAMEA1964895	Spanish	26.2346	29	M	CTR	3.65729	32749639	17018309
O2.UC56-2	PRJEB1220	SAMEA2042000	Spanish	26.2346	NA	M	CTR	3.55256	29696464	15055367
O2.UC57-0	PRJEB1220	SAMEA2042001	Spanish	23.1481	29	M	CTR	4.27521	28503690	5064222
O2.UC57-2	PRJEB1220	SAMEA2042002	Spanish	23.1481	NA	M	CTR	3.78521	29770327	8847484
O2.UC58-0	PRJEB1220	SAMEA2042003	Spanish	26.6667	42	F	CTR	4.3049	28456077	7215248
O2.UC58-2	PRJEB1220	SAMEA2042004	Spanish	26.6667	NA	F	CTR	4.2321	29022929	6581195
O2.UC59-0	PRJEB1220	SAMEA2042005	Spanish	23.6614	41	M	CTR	3.74707	29485663	12376458
O2.UC59-2	PRJEB1220	SAMEA2042006	Spanish	23.6614	NA	M	CTR	3.56683	29457118	14545550
O2.UC6-0	PRJEB5224	SAMEA2338779	Spanish	25.2801	50	M	NA	3.02657	38097420	15161842
O2.UC60-0	PRJEB1220	SAMEA2042007	Spanish	27.4286	35	M	CTR	3.90864	27436123	5288585
O2.UC60-2	PRJEB1220	SAMEA2042009	Spanish	27.4286	NA	M	CTR	3.98961	28735278	6074806
O2.UC6-1	PRJEB5224	SAMEA2338780	Spanish	25.2801	50	M	NA	3.28457	38235583	16059095
O2.UC6-2	PRJEB5224	SAMEA2338781	Spanish	25.2801	50	M	NA	3.36703	31731238	14111891
O2.UC7-0	PRJEB5224	SAMEA2338782	Spanish	19.8347	25	F	NA	3.85092	33394335	15673627
O2.UC7-1	PRJEB5224	SAMEA2338783	Spanish	19.8347	25	F	NA	4.13357	29849681	8669992
O2.UC8-0	PRJEB5224	SAMEA2338784	Spanish	20.202	25	F	NA	3.40712	31190037	13912127
O2.UC8-1	PRJEB5224	SAMEA2338785	Spanish	20.202	25	F	NA	3.62985	31113489	13936521
O2.UC8-2	PRJEB5224	SAMEA2338786	Spanish	20.202	25	F	NA	3.99051	32098528	12577131
O2.UC9-0	PRJEB1220	SAMEA2042010	Spanish	24.2382	52	F	NA	3.95285	29706476	11276610
O2.UC9-1	PRJEB5224	SAMEA2338787	Spanish	24.2382	52	F	NA	3.74981	38076756	17091102
O2.UC9-2	PRJEB1220	SAMEA2042011	Spanish	24.2382	52	F	NA	3.99339	30248799	11959179
peacemaker-11-0-0	PRJEB17632	SAMEA4545523	German	NA	36	M	CTR	3.63513	75689689	36282809
peacemaker-11-2-0	PRJEB17632	SAMEA4545524	German	NA	36	M	CTR	3.67334	63976517	27984735
peacemaker-11-392-1	PRJEB17632	SAMEA4545525	German	NA	NA	NA	NA	NA	37144089	17722350
peacemaker-11-392-2	PRJEB17632	SAMEA4545526	German	NA	NA	NA	NA	NA	10391516	4820163
peacemaker-11-392-3	PRJEB17632	SAMEA4545527	German	NA	NA	NA	NA	NA	31235371	13771399
peacemaker-11-60-0	PRJEB17632	SAMEA4545528	German	NA	36	M	CTR	3.63282	45599750	21338914
peacemaker-11-600-0	PRJEB17632	SAMEA4545529	German	NA	38	M	CTR	3.56249	28876969	13483899
peacemaker-11-7-0	PRJEB17632	SAMEA4545530	German	NA	36	M	CTR	3.76176	79313654	37172610
peacemaker-11-773-0	PRJEB17632	SAMEA4545531	German	NA	NA	NA	NA	NA	47667131	21386329
peacemaker-11-918-0	PRJEB17632	SAMEA4545532	German	NA	NA	NA	NA	NA	31057947	13818310
peacemaker2-11-0-0	PRJEB17632	SAMEA4545533	German	NA	38	F	CTR	3.75595	30962155	13339409
peacemaker3-11-0-0	PRJEB17632	SAMEA4545534	German	NA	7	M	CTR	3.82192	28564724	12885301
peacemaker4-11-0-0	PRJEB17632	SAMEA4545535	German	NA	5	F	CTR	3.68569	31616952	16743093
pluto1-11-0-0	PRJEB17632	SAMEA4545536	German	NA	40	M	CTR	3.68107	39176762	14004652
pluto1-11-30-0	PRJEB17632	SAMEA4545537	German	NA	40	M	CTR	4.23332	47376344	14181472
pluto1-11-7-0	PRJEB17632	SAMEA4545538	German	NA	40	M	CTR	4.06531	37931593	10645703
pluto2-11-0-0	PRJEB17632	SAMEA4545539	German	NA	NA	F	CTR	2.55881	36511951	18592414
pluto2-11-30-0	PRJEB17632	SAMEA4545540	German	NA	NA	F	CTR	3.73226	36430411	17212886
pluto2-11-7-0	PRJEB17632	SAMEA4545541	German	NA	NA	F	CTR	2.60442	37126432	18049834
pluto3-11-0-0	PRJEB17632	SAMEA4545542	German	NA	6	M	CTR	3.48333	55178806	30025265
pluto3-11-30-0	PRJEB17632	SAMEA4545543	German	NA	6	M	CTR	3.30764	43117836	22614072
pluto3-11-7-0	PRJEB17632	SAMEA4545544	German	NA	6	M	CTR	3.34951	38255044	17984227
pluto4-11-0-0	PRJEB17632	SAMEA4545545	German	NA	NA	NA	CTR	3.00874	32110680	18360020
pluto4-11-30-0	PRJEB17632	SAMEA4545546	German	NA	NA	NA	CTR	3.82949	36006764	11646279
pluto4-11-7-0	PRJEB17632	SAMEA4545547	German	NA	NA	NA	CTR	3.65272	35901457	16543692
SAMEA3136623	PRJEB7774	SAMEA3136623	Austrian	32	73	F	CTR	2.83146	18235895	7743132
SAMEA3136624	PRJEB7774	SAMEA3136624	Austrian	31	70	F	CTR	3.20055	21177706	9279352
SAMEA3136625	PRJEB7774	SAMEA3136625	Austrian	30	70	F	CTR	3.51521	18879316	6525380
SAMEA3136626	PRJEB7774	SAMEA3136626	Austrian	30	69	F	CTR	2.40412	26181554	13365687
SAMEA3136627	PRJEB7774	SAMEA3136627	Austrian	30	72	F	CTR	3.88553	19989921	5584366
SAMEA3136628	PRJEB7774	SAMEA3136628	Austrian	31	75	F	CTR	3.19889	18705749	8409360
SAMEA3136629	PRJEB7774	SAMEA3136629	Austrian	29	71	F	CTR	3.94849	18887135	7608001
SAMEA3136630	PRJEB7774	SAMEA3136630	Austrian	30	67	F	CTR	3.72439	22373784	6138553
SAMEA3136631	PRJEB7774	SAMEA3136631	Austrian	29	71	F	CTR	3.16131	23218885	10604253
SAMEA3136632	PRJEB7774	SAMEA3136632	Austrian	28.7	72	F	CTR	3.64651	30857429	6666939
SAMEA3136633	PRJEB7774	SAMEA3136633	Austrian	28.3	69	F	CTR	2.60494	26894552	17266938
SAMEA3136634	PRJEB7774	SAMEA3136634	Austrian	28.3	74	F	CTR	3.59204	19769814	6378327
SAMEA3136635	PRJEB7774	SAMEA3136635	Austrian	28.5	74	F	CTR	2.4002	25288841	14506976
SAMEA3136636	PRJEB7774	SAMEA3136636	Austrian	28.5	74	F	CTR	2.43841	25465549	14342394
SAMEA3136637	PRJEB7774	SAMEA3136637	Austrian	22.1	62	F	CTR	3.44485	21626227	7397584
SAMEA3136638	PRJEB7774	SAMEA3136638	Austrian	22.1	60	F	CTR	3.69367	27770875	10486880
SAMEA3136639	PRJEB7774	SAMEA3136639	Austrian	22.1	68	F	CTR	2.31943	20091033	11286836
SAMEA3136640	PRJEB7774	SAMEA3136640	Austrian	22.4	68	F	CTR	2.01157	26134117	12694472
SAMEA3136641	PRJEB7774	SAMEA3136641	Austrian	22.58	67	F	CTR	3.73782	29370840	9630143
SAMEA3136642	PRJEB7774	SAMEA3136642	Austrian	22.67	70	F	CTR	3.94538	26675387	4988000
SAMEA3136643	PRJEB7774	SAMEA3136643	Austrian	22.8	70	F	CTR	3.11419	19041285	7773505
SAMEA3136644	PRJEB7774	SAMEA3136644	Austrian	21.7	68	F	CTR	4.00966	26420220	5913867
SAMEA3136645	PRJEB7774	SAMEA3136645	Austrian	21.7	66	F	CTR	3.3576	23453790	4400680
SAMEA3136646	PRJEB7774	SAMEA3136646	Austrian	22.4	69	F	CTR	2.06227	23163606	13646407
SAMEA3136647	PRJEB7774	SAMEA3136647	Austrian	28.74	46	M	CTR	1.10573	20810008	15517083
SAMEA3136648	PRJEB7774	SAMEA3136648	Austrian	32	68	M	CTR	3.64213	29650553	7894682
SAMEA3136649	PRJEB7774	SAMEA3136649	Austrian	31.8	72	M	CTR	2.19099	18036094	7810013
SAMEA3136650	PRJEB7774	SAMEA3136650	Austrian	31.8	72	M	CTR	1.51444	26957574	15463471
SAMEA3136651	PRJEB7774	SAMEA3136651	Austrian	31.6	70	M	CTR	3.26954	25573597	10401838
SAMEA3136652	PRJEB7774	SAMEA3136652	Austrian	31.25	70	M	CTR	3.54129	27355291	7698866
SAMEA3136653	PRJEB7774	SAMEA3136653	Austrian	31.17	63	M	CTR	3.24791	19716864	9105400
SAMEA3136654	PRJEB7774	SAMEA3136654	Austrian	30.9	63	M	CTR	4.0766	26199064	6307617
SAMEA3136655	PRJEB7774	SAMEA3136655	Austrian	30.4	63	M	CTR	2.88713	24524555	12535995
SAMEA3136656	PRJEB7774	SAMEA3136656	Austrian	30.4	63	M	CTR	3.31583	28745934	13333895
SAMEA3136657	PRJEB7774	SAMEA3136657	Austrian	30.3	66	M	CTR	2.64017	22745441	10987822
SAMEA3136658	PRJEB7774	SAMEA3136658	Austrian	34.04	66	M	CTR	4.24679	24988015	6031393
SAMEA3136659	PRJEB7774	SAMEA3136659	Austrian	29.8	68	M	CTR	3.66044	27957531	5975401
SAMEA3136660	PRJEB7774	SAMEA3136660	Austrian	29.7	73	M	CTR	2.79414	18779023	9402399
SAMEA3136661	PRJEB7774	SAMEA3136661	Austrian	29.38	64	M	CTR	2.83487	20152007	10892975
SAMEA3136662	PRJEB7774	SAMEA3136662	Austrian	29.3	64	M	CTR	3.04441	22513853	10470671
SAMEA3136663	PRJEB7774	SAMEA3136663	Austrian	29.06	65	M	CTR	3.10418	21525182	7281812
SAMEA3136664	PRJEB7774	SAMEA3136664	Austrian	29.04	71	M	CTR	3.56901	25152539	10628003
SAMEA3136665	PRJEB7774	SAMEA3136665	Austrian	29.03	72	M	CTR	2.75267	21151655	12277726
SAMEA3136666	PRJEB7774	SAMEA3136666	Austrian	31.22	65	M	CTR	3.44197	19311159	6971311
SAMEA3136667	PRJEB7774	SAMEA3136667	Austrian	28.9	65	M	CTR	3.47979	21421304	5131460
SAMEA3136668	PRJEB7774	SAMEA3136668	Austrian	23.14	67	M	CTR	2.85574	16920730	8827008
SAMEA3136669	PRJEB7774	SAMEA3136669	Austrian	23.15	46	M	CTR	3.50071	25005625	7634576
SAMEA3136670	PRJEB7774	SAMEA3136670	Austrian	23.45	68	M	CTR	3.61495	23752346	7314933
SAMEA3136671	PRJEB7774	SAMEA3136671	Austrian	23.67	70	M	CTR	3.72566	21064421	5282165
SAMEA3136672	PRJEB7774	SAMEA3136672	Austrian	22.03	65	M	CTR	3.57374	21847027	8023927
SAMEA3136673	PRJEB7774	SAMEA3136673	Austrian	22.2	68	M	CTR	3.35548	25965350	9603686
SAMEA3136674	PRJEB7774	SAMEA3136674	Austrian	22.64	70	M	CTR	3.00207	22399477	8130044
SAMEA3136675	PRJEB7774	SAMEA3136675	Austrian	22.78	64	M	CTR	3.92671	20535474	5462756
SAMEA3136676	PRJEB7774	SAMEA3136676	Austrian	22.79	67	M	CTR	3.62435	23643255	8176180
SAMEA3136677	PRJEB7774	SAMEA3136677	Austrian	30.02	66	M	CTR	1.14598	23805911	15688696
SAMEA3136678	PRJEB7774	SAMEA3136678	Austrian	34.14	63	M	CTR	3.08617	20579645	10594518
SAMEA3136679	PRJEB7774	SAMEA3136679	Austrian	29.98	66	M	CTR	2.8149	19688794	12577426
SAMEA3136680	PRJEB7774	SAMEA3136680	Austrian	34.01	68	F	NA	3.49561	27179703	14207118
SAMEA3136681	PRJEB7774	SAMEA3136681	Austrian	29.2	59	F	NA	2.60498	28737476	11780054
SAMEA3136682	PRJEB7774	SAMEA3136682	Austrian	32.8	62	F	NA	3.33344	26096056	10029251
SAMEA3136683	PRJEB7774	SAMEA3136683	Austrian	32.8	52	F	NA	3.77836	24709027	5692010
SAMEA3136684	PRJEB7774	SAMEA3136684	Austrian	25.2	70	F	NA	4.10495	26401505	5309293
SAMEA3136685	PRJEB7774	SAMEA3136685	Austrian	31.24	78	F	NA	3.30845	27544713	9970567
SAMEA3136686	PRJEB7774	SAMEA3136686	Austrian	30.12	75	F	NA	3.04329	27730533	14411848
SAMEA3136687	PRJEB7774	SAMEA3136687	Austrian	30	60	F	NA	2.96718	27629933	9791156
SAMEA3136688	PRJEB7774	SAMEA3136688	Austrian	30.47	63	F	NA	3.46557	29729268	10953008
SAMEA3136689	PRJEB7774	SAMEA3136689	Austrian	27.43	72	F	NA	3.872	22746223	6730041
SAMEA3136690	PRJEB7774	SAMEA3136690	Austrian	29.38	70	F	NA	2.12875	19652935	11898672
SAMEA3136691	PRJEB7774	SAMEA3136691	Austrian	24.84	68	F	NA	3.22824	30500940	12468604
SAMEA3136692	PRJEB7774	SAMEA3136692	Austrian	24.4	69	F	NA	1.90363	36178454	18391181
SAMEA3136693	PRJEB7774	SAMEA3136693	Austrian	24.13	69	F	NA	3.09879	24319114	10521894
SAMEA3136694	PRJEB7774	SAMEA3136694	Austrian	24	78	F	NA	3.77926	22850646	7335298
SAMEA3136695	PRJEB7774	SAMEA3136695	Austrian	22.8	61	F	NA	3.72585	25111129	9437296
SAMEA3136696	PRJEB7774	SAMEA3136696	Austrian	21.94	83	F	NA	3.27619	21758514	8501210
SAMEA3136697	PRJEB7774	SAMEA3136697	Austrian	22.8	56	F	NA	3.42879	26544878	7465177
SAMEA3136698	PRJEB7774	SAMEA3136698	Austrian	20.52	64	F	NA	3.68154	28709383	9664105
SAMEA3136699	PRJEB7774	SAMEA3136699	Austrian	22.65	66	F	NA	4.00847	23210891	5378872
SAMEA3136700	PRJEB7774	SAMEA3136700	Austrian	27.02	58	M	NA	4.16838	30269644	7942176
SAMEA3136701	PRJEB7774	SAMEA3136701	Austrian	37.56	77	M	NA	3.49227	21315701	9439708
SAMEA3136702	PRJEB7774	SAMEA3136702	Austrian	35.43	62	M	NA	1.61842	18211780	10891390
SAMEA3136703	PRJEB7774	SAMEA3136703	Austrian	34.11	70	M	NA	3.15092	22932464	7313041
SAMEA3136704	PRJEB7774	SAMEA3136704	Austrian	34.08	63	M	NA	3.615	26436720	10015661
SAMEA3136705	PRJEB7774	SAMEA3136705	Austrian	33.23	67	M	NA	3.88921	23677749	7846935
SAMEA3136706	PRJEB7774	SAMEA3136706	Austrian	30.77	63	M	NA	3.05592	30751408	15001167
SAMEA3136707	PRJEB7774	SAMEA3136707	Austrian	30.1	62	M	NA	3.75919	20036278	4565231
SAMEA3136708	PRJEB7774	SAMEA3136708	Austrian	29.41	56	M	NA	3.09677	23069778	10590022
SAMEA3136709	PRJEB7774	SAMEA3136709	Austrian	29.3	64	M	NA	3.75532	14527342	4854380
SAMEA3136710	PRJEB7774	SAMEA3136710	Austrian	28.34	67	M	NA	2.29821	20402425	12441365
SAMEA3136711	PRJEB7774	SAMEA3136711	Austrian	27.4	63	M	NA	2.60544	23015783	9887239
SAMEA3136712	PRJEB7774	SAMEA3136712	Austrian	27.14	67	M	NA	2.36559	29923277	12035801
SAMEA3136713	PRJEB7774	SAMEA3136713	Austrian	27.04	71	M	NA	3.97039	18132196	5066377
SAMEA3136714	PRJEB7774	SAMEA3136714	Austrian	26.88	62	M	NA	3.20628	28354738	11103264
SAMEA3136715	PRJEB7774	SAMEA3136715	Austrian	26.47	80	M	NA	2.91836	27161244	12290647
SAMEA3136716	PRJEB7774	SAMEA3136716	Austrian	25.7	77	M	NA	3.26443	23364076	8880073
SAMEA3136717	PRJEB7774	SAMEA3136717	Austrian	25.61	48	M	NA	3.29548	24534221	10229529
SAMEA3136718	PRJEB7774	SAMEA3136718	Austrian	24.3	62	M	NA	4.25412	23281266	6736129
SAMEA3136719	PRJEB7774	SAMEA3136719	Austrian	24.8	71	M	NA	3.03624	28878445	11068036
SAMEA3136720	PRJEB7774	SAMEA3136720	Austrian	21.7	58	M	NA	2.64866	25368290	13892249
SAMEA3136721	PRJEB7774	SAMEA3136721	Austrian	21.46	69	M	NA	3.3309	28206300	7403878
SAMEA3136722	PRJEB7774	SAMEA3136722	Austrian	24.7	84	F	NA	1.72407	26193661	12117438
SAMEA3136723	PRJEB7774	SAMEA3136723	Austrian	24.13	74	F	NA	3.25808	27586988	13906590
SAMEA3136724	PRJEB7774	SAMEA3136724	Austrian	31.22	84	F	NA	3.32403	28549559	17441096
SAMEA3136725	PRJEB7774	SAMEA3136725	Austrian	30.08	60	F	NA	3.33524	29961399	5047340
SAMEA3136726	PRJEB7774	SAMEA3136726	Austrian	29.75	73	F	NA	3.41033	28181843	9374634
SAMEA3136727	PRJEB7774	SAMEA3136727	Austrian	29.17	74	F	NA	4.11218	27535526	10258542
SAMEA3136728	PRJEB7774	SAMEA3136728	Austrian	27.77	84	F	NA	3.46711	25629020	6057660
SAMEA3136729	PRJEB7774	SAMEA3136729	Austrian	27.14	52	F	NA	4.23535	21339557	6081493
SAMEA3136730	PRJEB7774	SAMEA3136730	Austrian	27.12	72	F	NA	3.45224	26006090	10031117
SAMEA3136731	PRJEB7774	SAMEA3136731	Austrian	26.67	72	F	NA	3.61602	24513602	9518274
SAMEA3136732	PRJEB7774	SAMEA3136732	Austrian	25.78	47	F	NA	3.73313	23043230	6907659
SAMEA3136733	PRJEB7774	SAMEA3136733	Austrian	24.22	72	F	NA	3.35221	25822000	9549764
SAMEA3136734	PRJEB7774	SAMEA3136734	Austrian	24.09	64	F	NA	3.7367	20022700	8912319
SAMEA3136735	PRJEB7774	SAMEA3136735	Austrian	23.83	72	F	NA	2.01574	22813955	9543598
SAMEA3136736	PRJEB7774	SAMEA3136736	Austrian	23.5	77	F	NA	3.42763	19711161	5915575
SAMEA3136737	PRJEB7774	SAMEA3136737	Austrian	23.34	55	F	NA	2.88826	18177201	7760194
SAMEA3136738	PRJEB7774	SAMEA3136738	Austrian	23.31	65	F	NA	3.87768	23518365	2228921
SAMEA3136739	PRJEB7774	SAMEA3136739	Austrian	22.15	45	F	NA	3.58379	23281412	8386916
SAMEA3136740	PRJEB7774	SAMEA3136740	Austrian	20.07	56	F	NA	3.71861	26256942	12848200
SAMEA3136741	PRJEB7774	SAMEA3136741	Austrian	33.56	63	M	NA	3.70105	24332424	11033175
SAMEA3136742	PRJEB7774	SAMEA3136742	Austrian	30.86	46	M	NA	3.40349	24876603	10237816
SAMEA3136743	PRJEB7774	SAMEA3136743	Austrian	30.47	82	M	NA	3.97287	21514529	5763354
SAMEA3136744	PRJEB7774	SAMEA3136744	Austrian	29.94	69	M	NA	2.68681	25941549	11755237
SAMEA3136745	PRJEB7774	SAMEA3136745	Austrian	29.74	65	M	NA	2.58069	20906508	6020764
SAMEA3136746	PRJEB7774	SAMEA3136746	Austrian	29.41	77	M	NA	4.24562	25973449	8885216
SAMEA3136747	PRJEB7774	SAMEA3136747	Austrian	29.4	67	M	NA	3.01064	24003852	10135879
SAMEA3136748	PRJEB7774	SAMEA3136748	Austrian	29.35	64	M	NA	3.71324	17695789	6956253
SAMEA3136749	PRJEB7774	SAMEA3136749	Austrian	29.07	64	M	NA	3.85014	22952773	9320189
SAMEA3136750	PRJEB7774	SAMEA3136750	Austrian	28.41	72	M	NA	2.92013	29145187	13221360
SAMEA3136751	PRJEB7774	SAMEA3136751	Austrian	28.03	65	M	NA	3.92584	23070552	5728446
SAMEA3136752	PRJEB7774	SAMEA3136752	Austrian	27.76	58	M	NA	4.10718	26540032	7474882
SAMEA3136753	PRJEB7774	SAMEA3136753	Austrian	27.34	54	M	NA	3.68351	20650872	7326002
SAMEA3136754	PRJEB7774	SAMEA3136754	Austrian	27.28	84	M	NA	3.90408	26755619	6346766
SAMEA3136755	PRJEB7774	SAMEA3136755	Austrian	26.64	60	M	NA	3.42965	21033790	5653657
SAMEA3136756	PRJEB7774	SAMEA3136756	Austrian	26.37	74	M	NA	3.1964	22057662	4106383
SAMEA3136757	PRJEB7774	SAMEA3136757	Austrian	26.3	79	M	NA	3.001	27099893	10598357
SAMEA3136758	PRJEB7774	SAMEA3136758	Austrian	25.88	63	M	NA	2.69127	26749830	10942123
SAMEA3136759	PRJEB7774	SAMEA3136759	Austrian	25.73	52	M	NA	4.18008	20041888	4763894
SAMEA3136760	PRJEB7774	SAMEA3136760	Austrian	24.82	73	M	NA	3.58773	24398085	7817480
SAMEA3136761	PRJEB7774	SAMEA3136761	Austrian	24.34	74	M	NA	3.77668	29173311	13234733
SAMEA3136762	PRJEB7774	SAMEA3136762	Austrian	24.34	72	M	NA	3.30192	29644180	12589383
SAMEA3136763	PRJEB7774	SAMEA3136763	Austrian	22.68	43	M	NA	3.27378	32692683	16864285
SAMEA3136764	PRJEB7774	SAMEA3136764	Austrian	22.6	66	M	NA	3.1794	28735220	11048244
SAMEA3136765	PRJEB7774	SAMEA3136765	Austrian	20.5	86	F	NA	2.21628	28756055	17805387
SAMEA3136766	PRJEB7774	SAMEA3136766	Austrian	32.25	68	M	NA	2.84255	26780263	12896440
SAMEA3136767	PRJEB7774	SAMEA3136767	Austrian	29.74	71	M	NA	2.78504	24362957	12301337
SAMEA3136768	PRJEB7774	SAMEA3136768	Austrian	19.16	77	M	NA	0.837299	32401116	17382589
SAMEA3136769	PRJEB7774	SAMEA3136769	Austrian	17.99	73	M	NA	2.43462	23249976	14802926
SAMEA3178936	PRJEB7774	SAMEA3178936	Austrian	27.76	55	M	CTR	3.29426	22599418	8463799
SAMEA3178937	PRJEB7774	SAMEA3178937	Austrian	28.72	70	M	CTR	4.00482	25366604	8160797
SAMEA3178938	PRJEB7774	SAMEA3178938	Austrian	26.56	73	F	CTR	3.62581	23369395	6939657
SAMEA3178939	PRJEB7774	SAMEA3178939	Austrian	23.53	68	M	CTR	3.78063	18589223	5354576
SAMEA3178940	PRJEB7774	SAMEA3178940	Austrian	31.22	78	M	CTR	2.73426	15918807	7772323
SAMEA3178941	PRJEB7774	SAMEA3178941	Austrian	27.55	68	F	NA	3.70681	19140853	5496699
SAMEA3178942	PRJEB7774	SAMEA3178942	Austrian	43.58	56	F	NA	3.38814	17369605	7842969
SAMEA3178943	PRJEB7774	SAMEA3178943	Austrian	22.65	43	F	CTR	3.66982	23990618	6925559
SAMEA3178944	PRJEB7774	SAMEA3178944	Austrian	25.65	63	M	NA	3.43784	22465612	7152699
scavenger-11-0-0	PRJEB17632	SAMEA4545548	German	NA	NA	NA	NA	NA	65962790	27149055
scavenger-11-2-0	PRJEB17632	SAMEA4545549	German	NA	NA	NA	NA	NA	7520049	3341592
scavenger-11-392-0	PRJEB17632	SAMEA4545550	German	NA	NA	NA	NA	NA	21593037	10825151
scavenger-11-60-0	PRJEB17632	SAMEA4545551	German	NA	NA	NA	NA	NA	58736097	22195932
scavenger-11-7-0	PRJEB17632	SAMEA4545552	German	NA	NA	NA	NA	NA	98541089	43243550
scavenger-11-889-0	PRJEB17632	SAMEA4545553	German	NA	NA	NA	NA	NA	26178712	9868126
SZEY-06A	SRP011011	SAMN00791972	Chinese	20.69	41	F	CTR	3.31693	21599138	8382604
SZEY-07A	SRP011011	SAMN00791973	Chinese	21.34	42	M	CTR	3.64033	21953849	8281575
SZEY-08A	SRP011011	SAMN00791974	Chinese	23.83	47	F	CTR	2.75937	18581520	10961252
SZEY-09A	SRP011011	SAMN00791975	Chinese	23.92	49	F	CTR	2.79615	23219658	5237912
SZEY-101A	SRP011011	SAMN00791976	Chinese	26.61	47	M	CTR	2.64504	24874170	6861864
SZEY-103A	SRP011011	SAMN00791977	Chinese	25.63	50	M	CTR	3.38479	15843387	3976045
SZEY-104A	SRP011011	SAMN00791978	Chinese	23.07	50	M	CTR	3.06377	23461517	11414986
SZEY-106A	SRP011011	SAMN00791979	Chinese	21.79	60	M	CTR	3.50808	25698301	12649206
SZEY-10A	SRP011011	SAMN00791980	Chinese	24.14	44	F	CTR	2.78808	25130766	9480983
SZEY-20A	SRP011011	SAMN00791981	Chinese	24.06	48	F	CTR	1.57795	23147603	6729506
SZEY-22A	SRP011011	SAMN00791982	Chinese	24.61	55	M	CTR	2.6555	23701743	10327563
SZEY-24A	SRP011011	SAMN00791983	Chinese	21.64	47	F	CTR	1.36757	23143653	9976048
SZEY-26A	SRP011011	SAMN00791984	Chinese	27.99	42	F	CTR	3.12544	20412861	8818509
SZEY-27A	SRP011011	SAMN00791985	Chinese	24.17	35	F	CTR	2.69641	15494151	6586891
SZEY-29A	SRP011011	SAMN00791986	Chinese	22.6	46	F	CTR	2.95099	7893409	4511212
SZEY-30A	SRP011011	SAMN00791987	Chinese	22.22	52	M	CTR	2.87263	7972684	1763168
SZEY-35A	SRP011011	SAMN00791988	Chinese	21.56	46	F	CTR	3.32099	21591191	8288765
SZEY-37A	SRP011011	SAMN00791989	Chinese	22.22	45	F	CTR	3.42833	21985876	7468783
SZEY-38A	SRP011011	SAMN00791990	Chinese	25.3	49	F	CTR	3.3889	7355976	1940994
SZEY-39A	SRP011011	SAMN00791991	Chinese	22.48	45	F	CTR	3.40281	15857676	3506947
SZEY-40A	SRP011011	SAMN00791992	Chinese	21.21	41	F	CTR	2.52956	21977691	9725780
SZEY-41A	SRP011011	SAMN00791993	Chinese	22.94	46	F	CTR	3.24229	19966540	4852019
SZEY-43A	SRP011011	SAMN00791994	Chinese	29.03	44	F	CTR	3.27873	7473312	3738851
SZEY-44A	SRP011011	SAMN00791995	Chinese	24.44	48	F	CTR	3.13169	21859452	7648531
SZEY-48A	SRP011011	SAMN00791996	Chinese	19.72	46	M	CTR	2.98091	21804570	9960870
SZEY-55A	SRP011011	SAMN00791997	Chinese	24.86	64	F	CTR	2.00882	23805952	10097367
SZEY-58A	SRP011011	SAMN00791998	Chinese	25.56	40	M	CTR	3.65421	22861936	7903349
SZEY-59A	SRP011011	SAMN00791999	Chinese	19.05	41	F	CTR	3.46002	6986637	2760237
SZEY-60A	SRP011011	SAMN00792000	Chinese	22.49	44	M	CTR	2.7047	23798479	4591253
SZEY-62A	SRP011011	SAMN00792001	Chinese	24.77	46	F	CTR	3.97386	15392270	4219866
SZEY-63A	SRP011011	SAMN00792002	Chinese	29.27	45	M	CTR	1.21678	20941428	10817752
SZEY-64A	SRP011011	SAMN00792003	Chinese	23.28	41	F	CTR	2.35581	17334853	7695698
SZEY-66A	SRP011011	SAMN00792004	Chinese	22.72	34	F	CTR	3.53384	18530428	7557843
SZEY-68A	SRP011011	SAMN00792005	Chinese	26.9	53	M	CTR	2.43074	29888077	9645636
SZEY-69A	SRP011011	SAMN00792006	Chinese	26.78	54	M	CTR	2.80356	22895375	7519525
SZEY-73A	SRP011011	SAMN00792007	Chinese	28.19	48	F	CTR	1.86452	15331558	8256761
SZEY-74A	SRP011011	SAMN00792008	Chinese	19.63	43	F	CTR	3.79522	29298066	9022446
SZEY-75A	SRP011011	SAMN00792009	Chinese	26.35	39	F	CTR	2.33051	28279328	9911098
SZEY-78A	SRP011011	SAMN00792010	Chinese	23.59	41	F	CTR	2.72271	24052570	13885099
SZEY-79A	SRP011011	SAMN00792011	Chinese	22.94	41	F	CTR	3.51464	20954727	10585213
SZEY-81A	SRP011011	SAMN00792012	Chinese	29.17	42	F	CTR	2.71312	19269074	10815345
SZEY-90A	SRP011011	SAMN00792013	Chinese	25.21	45	M	CTR	1.48756	17715566	6989434
SZEY-93A	SRP011011	SAMN00792014	Chinese	24.57	49	M	CTR	2.76982	17883665	9532901
SZEY-95A	SRP011011	SAMN00792015	Chinese	24.88	52	M	CTR	1.55435	21902843	14892835
SZEY-97A	SRP011011	SAMN00792016	Chinese	20.9	46	M	CTR	3.57359	15069874	3302906
SZEY-99A	SRP011011	SAMN00792017	Chinese	22.76	46	M	CTR	2.31776	15738719	3424675
T2D-102A	SRP011011	SAMN00792018	Chinese	25.72	57	F	T2D	3.28913	24114111	11660603
T2D-103A	SRP011011	SAMN00792019	Chinese	23.46	86	F	T2D	3.01071	26978422	12911226
T2D-105A	SRP011011	SAMN00792020	Chinese	24.22	28	F	T2D	3.50021	29670027	11148315
T2D-106A	SRP011011	SAMN00792021	Chinese	24.84	54	F	T2D	3.90128	23187555	8175425
T2D-107A	SRP011011	SAMN00792022	Chinese	25.4	40	M	T2D	3.61825	32331085	14617502
T2D-108A	SRP011011	SAMN00792023	Chinese	25.97	58	M	T2D	4.11899	34781979	6826253
T2D-109A	SRP011011	SAMN00792024	Chinese	22.07	71	F	T2D	3.56626	27607799	11918752
T2D-10A	SRP011011	SAMN00792025	Chinese	37.5	24	M	T2D	3.60415	22863193	9251255
T2D-110A	SRP011011	SAMN00792026	Chinese	23.94	43	M	T2D	3.64866	22147239	8576952
T2D-112A	SRP011011	SAMN00792027	Chinese	24.78	39	M	T2D	3.99342	28756106	3498806
T2D-113A	SRP011011	SAMN00792028	Chinese	24.77	50	F	T2D	3.3782	25693480	11971239
T2D-114A	SRP011011	SAMN00792029	Chinese	26.12	72	M	T2D	3.02762	24661961	10571535
T2D-118A	SRP011011	SAMN00792030	Chinese	23.68	58	M	T2D	2.78015	24632740	11423225
T2D-11A	SRP011011	SAMN00792031	Chinese	20.55	72	M	T2D	3.21291	27775251	6788750
T2D-120A	SRP011011	SAMN00792032	Chinese	21.89	57	M	T2D	2.86622	19946451	10427048
T2D-121A	SRP011011	SAMN00792033	Chinese	22.81	60	F	CTR	1.38513	28900636	13070687
T2D-122A	SRP011011	SAMN00792034	Chinese	23.74	71	F	T2D	2.57938	29768536	13814774
T2D-123A	SRP011011	SAMN00792035	Chinese	21.51	51	M	T2D	3.1415	26966048	6350341
T2D-126A	SRP011011	SAMN00792036	Chinese	22.04	49	F	T2D	2.22279	21755953	3978270
T2D-127A	SRP011011	SAMN00792037	Chinese	27.22	58	F	T2D	2.47046	25911991	16469981
T2D-12A	SRP011011	SAMN00792039	Chinese	20.57	81	M	T2D	3.07457	28193069	15165223
T2D-132A	SRP011011	SAMN00792040	Chinese	16.97	66	F	T2D	2.80197	29237701	11951184
T2D-133A	SRP011011	SAMN00792041	Chinese	20.7	61	M	T2D	2.96798	24138341	10772752
T2D-134A	SRP011011	SAMN00792042	Chinese	24.16	49	M	T2D	3.2119	24815905	14772484
T2D-135A	SRP011011	SAMN00792043	Chinese	25.78	68	F	T2D	3.13669	29153871	9156681
T2D-139A	SRP011011	SAMN00792044	Chinese	19.98	60	F	T2D	3.69587	17559005	8365490
T2D-13A	SRP011011	SAMN00792045	Chinese	24.8	55	M	T2D	3.06287	28900653	16282337
T2D-140A	SRP011011	SAMN00792046	Chinese	24.61	64	F	T2D	3.43376	23217481	10122939
T2D-142A	SRP011011	SAMN00792047	Chinese	20.42	29	M	T2D	4.01671	23641210	8901884
T2D-143A	SRP011011	SAMN00792048	Chinese	25.28	57	M	T2D	2.68973	25490684	11653185
T2D-144A	SRP011011	SAMN00792049	Chinese	24.8	46	M	T2D	2.55546	23649176	15328012
T2D-146A	SRP011011	SAMN00792050	Chinese	25.16	71	M	T2D	3.00782	26801100	12689364
T2D-148A	SRP011011	SAMN00792051	Chinese	24.34	75	F	T2D	2.80527	29091988	17369200
T2D-149A	SRP011011	SAMN00792052	Chinese	27.24	42	F	T2D	3.24352	23910185	11061480
T2D-14A	SRP011011	SAMN00792053	Chinese	23.15	55	F	T2D	3.13872	33846759	21173901
T2D-150A	SRP011011	SAMN00792054	Chinese	23.51	55	M	T2D	3.75361	17699993	8719235
T2D-154A	SRP011011	SAMN00792055	Chinese	24.88	32	F	T2D	3.67742	29107307	11489459
T2D-155A	SRP011011	SAMN00792056	Chinese	29.41	58	M	T2D	3.56219	17662322	5720077
T2D-156A	SRP011011	SAMN00792057	Chinese	26.44	74	F	T2D	3.02122	18222927	10431320
T2D-157A	SRP011011	SAMN00792058	Chinese	27.43	35	M	T2D	2.79272	17270372	11165475
T2D-15A	SRP011011	SAMN00792059	Chinese	22.91	36	M	T2D	4.20042	27210994	6944979
T2D-163A	SRP011011	SAMN00792060	Chinese	24.68	60	M	T2D	2.18049	37969428	10274134
T2D-173A	SRP011011	SAMN00792061	Chinese	32.02	73	F	T2D	1.38745	36235926	14421301
T2D-175A	SRP011011	SAMN00792062	Chinese	27.53	33	F	T2D	2.82887	15656668	6918525
T2D-176A	SRP011011	SAMN00792063	Chinese	21.48	46	F	T2D	3.45697	16013518	7016531
T2D-177A	SRP011011	SAMN00792064	Chinese	23.38	33	M	T2D	2.66667	18658607	8909616
T2D-178A	SRP011011	SAMN00792065	Chinese	29.07	65	F	T2D	3.69121	17368800	5618330
T2D-17A	SRP011011	SAMN00792066	Chinese	22.13	71	M	T2D	2.99374	27938966	15225042
T2D-187A	SRP011011	SAMN00792068	Chinese	27.12	64	F	T2D	3.43275	14065059	5069657
T2D-189A	SRP011011	SAMN00792069	Chinese	28.38	40	M	T2D	3.69135	21086417	6400674
T2D-192A	SRP011011	SAMN00792070	Chinese	27.78	43	M	T2D	2.52891	22940733	10818937
T2D-195A	SRP011011	SAMN00792071	Chinese	19.47	61	F	T2D	2.4307	25708451	12301372
T2D-198A	SRP011011	SAMN00792072	Chinese	26.78	41	M	T2D	3.38571	33023102	18532927
T2D-19A	SRP011011	SAMN00792073	Chinese	24.16	41	M	T2D	2.65532	29813453	17397086
T2D-203A	SRP011011	SAMN00792074	Chinese	27.44	70	M	T2D	4.06102	16035744	5403128
T2D-206A	SRP011011	SAMN00792075	Chinese	27.18	51	M	T2D	2.97436	14233913	8418808
T2D-207A	SRP011011	SAMN00792076	Chinese	25.31	47	M	T2D	2.3849	24910979	16161997
T2D-20A	SRP011011	SAMN00792077	Chinese	25.16	58	M	T2D	3.28329	23810846	11472957
T2D-22A	SRP011011	SAMN00792078	Chinese	22.34	13	M	T2D	3.03763	34409428	19189149
T2D-25A	SRP011011	SAMN00792079	Chinese	24.39	57	M	T2D	3.22773	23068825	10231518
T2D-26A	SRP011011	SAMN00792080	Chinese	17.63	25	F	T2D	3.91897	26816810	12287240
T2D-29A	SRP011011	SAMN00792081	Chinese	18.26	54	F	T2D	2.87843	30341271	17189716
T2D-2A	SRP011011	SAMN00792082	Chinese	27.81	60	M	T2D	2.6395	28559278	4678870
T2D-31A	SRP011011	SAMN00792083	Chinese	22.86	80	M	T2D	3.07023	24919096	10930279
T2D-33A	SRP011011	SAMN00792084	Chinese	23.63	54	F	T2D	3.71837	27027539	10225599
T2D-34A	SRP011011	SAMN00792085	Chinese	24.68	57	M	T2D	3.53966	26093555	13570593
T2D-35A	SRP011011	SAMN00792086	Chinese	25.28	45	F	T2D	2.84405	19710074	11819009
T2D-41A	SRP011011	SAMN00792087	Chinese	22.68	62	M	T2D	3.4722	22084162	11157020
T2D-42A	SRP011011	SAMN00792088	Chinese	26.64	62	F	T2D	3.24627	23640857	13242808
T2D-45A	SRP011011	SAMN00792089	Chinese	25.61	56	M	T2D	3.75195	23147829	8603912
T2D-46A	SRP011011	SAMN00993239	Chinese	20.76	37	M	T2D	0.535817	23021317	13921041
T2D-47A	SRP011011	SAMN00792090	Chinese	22.64	49	M	T2D	3.67178	24218536	7625596
T2D-48A	SRP011011	SAMN00792091	Chinese	21.48	58	F	T2D	3.17883	21274547	10023692
T2D-49A	SRP011011	SAMN00792092	Chinese	20.52	31	M	T2D	3.18587	22259384	5507308
T2D-51A	SRP011011	SAMN00792093	Chinese	22.89	61	F	T2D	3.4156	23188691	9237118
T2D-52A	SRP011011	SAMN00792094	Chinese	18.25	58	M	T2D	2.59158	21374688	8504083
T2D-53A	SRP011011	SAMN00792095	Chinese	29.03	72	F	T2D	3.61455	25210495	11353927
T2D-54A	SRP011011	SAMN00792096	Chinese	27.34	81	M	T2D	3.73872	24229083	9050931
T2D-56A	SRP011011	SAMN00792097	Chinese	25.2	52	F	T2D	3.46589	24198321	10138606
T2D-57A	SRP011011	SAMN00792098	Chinese	22.49	62	M	T2D	3.62035	30636047	14246343
T2D-59A	SRP011011	SAMN00792099	Chinese	23.44	41	M	T2D	3.35427	38374686	11352527
T2D-61A	SRP011011	SAMN00792100	Chinese	17.41	61	M	T2D	1.48088	21900698	14083254
T2D-62A	SRP011011	SAMN00792101	Chinese	23.03	44	M	T2D	1.74311	22082103	11929007
T2D-63A	SRP011011	SAMN00792102	Chinese	24.03	83	F	T2D	2.57453	33207264	12993045
T2D-65A	SRP011011	SAMN00792103	Chinese	22.04	56	F	CTR	2.90844	18197216	8025948
T2D-66A	SRP011011	SAMN00792104	Chinese	22.86	65	M	T2D	3.28091	23141958	12541887
T2D-68A	SRP011011	SAMN00792105	Chinese	23.36	79	M	T2D	3.11032	25100044	10051812
T2D-6A	SRP011011	SAMN00792106	Chinese	26.12	55	M	T2D	3.91039	33387560	14607899
T2D-70A	SRP011011	SAMN00792107	Chinese	24.74	65	M	T2D	3.83147	30993631	7840010
T2D-73A	SRP011011	SAMN00792108	Chinese	27.38	51	M	T2D	1.68025	21604817	10498503
T2D-76A	SRP011011	SAMN00792109	Chinese	23.67	63	M	T2D	2.47308	25790463	12073400
T2D-77A	SRP011011	SAMN00792110	Chinese	27.24	63	F	T2D	2.39361	26083845	16553243
T2D-78A	SRP011011	SAMN00792111	Chinese	23.05	54	F	T2D	3.08109	35542290	17581752
T2D-81A	SRP011011	SAMN00792112	Chinese	22.23	40	M	T2D	3.41446	22962682	11085600
T2D-83A	SRP011011	SAMN00792113	Chinese	27.64	56	M	CTR	2.6397	28655226	6822288
T2D-87A	SRP011011	SAMN00792114	Chinese	21.48	55	F	T2D	1.89463	36007661	15948155
T2D-8A	SRP011011	SAMN00792115	Chinese	33.24	33	M	T2D	2.41764	27265212	13414544
T2D-91A	SRP011011	SAMN00792116	Chinese	18.73	74	F	T2D	3.56809	21541796	9668693
T2D-97A	SRP011011	SAMN00792117	Chinese	25.45	45	F	T2D	3.68183	24298809	10083668
T2D-9A	SRP011011	SAMN00792118	Chinese	21.8	55	M	T2D	3.18733	31196705	14345733
thistle1-11-0-0	PRJEB17632	SAMEA4545554	German	NA	46	M	CTR	3.85448	28838541	7530591
thistle2-11-0-0	PRJEB17632	SAMEA4545555	German	NA	46	F	CTR	3.71301	34902051	14772657
thistle3-11-0-0	PRJEB17632	SAMEA4545556	German	NA	15	F	CTR	3.74073	28274244	12246342
thistle4-11-0-0	PRJEB17632	SAMEA4545557	German	NA	12	M	CTR	3.01118	28633364	12951627
tigress-11-0-0	PRJEB17632	SAMEA4545558	German	NA	NA	NA	NA	NA	39245479	16737568
tigress-11-2-0	PRJEB17632	SAMEA4545559	German	NA	NA	NA	NA	NA	13443928	5602877
tigress-11-392-0	PRJEB17632	SAMEA4545560	German	NA	NA	NA	NA	NA	29945422	14137732
tigress-11-60-0	PRJEB17632	SAMEA4545561	German	NA	NA	NA	NA	NA	32613285	14487016
tigress-11-7-0	PRJEB17632	SAMEA4545562	German	NA	NA	NA	NA	NA	28454776	12371696
V1.CD1-0	PRJEB1220	SAMEA2042012	Spanish	17.9282	25	F	NA	2.71085	21164690	10537551
V1.CD10-0	PRJEB1220	SAMEA1968151	Spanish	29.3848	38	F	NA	2.35052	9382415	4574897
V1.CD1-0-PN	PRJEB5224	SAMEA2338788	Spanish	25.9695	54	F	NA	3.52423	38176351	12811938
V1.CD1-0-PT	PRJEB5224	SAMEA2338789	Spanish	17.9	26	F	NA	3.45826	38313793	19876410
V1.CD11-0	PRJEB1220	SAMEA2042013	Spanish	35.4564	62	F	CTR	3.46263	17381596	6805599
V1.CD12-0	PRJEB1220	SAMEA2042014	Spanish	20.202	41	F	NA	2.69755	19486500	7630598
V1.CD12-3	PRJEB5224	SAMEA2338790	Spanish	20.9366	41	F	NA	2.71143	49699455	23998538
V1.CD13-0	PRJEB1220	SAMEA2042101	Spanish	25.6896	68	M	CTR	4.06182	20648606	4086602
V1.CD1-3-PN	PRJEB5224	SAMEA2338791	Spanish	25.9695	54	F	NA	3.82001	37825755	16361297
V1.CD14-0	PRJEB1220	SAMEA2042102	Spanish	23.1206	41	F	CTR	4.02545	21467596	5069825
V1.CD15-0	PRJEB1220	SAMEA1965852	Spanish	19.0039	34	F	NA	2.44438	20100388	11493697
V1.CD15-3	PRJEB1220	SAMEA2042103	Spanish	19.3625	34	F	NA	2.94053	53668051	29393436
V1.CD16-0	PRJEB1220	SAMEA2042104	Spanish	21.6128	68	F	CTR	3.77668	28830637	11915799
V1.CD17-0	PRJEB1220	SAMEA2042105	Spanish	21.6788	21	M	NA	3.35662	28084913	14714227
V1.CD17-4	PRJEB1220	SAMEA2042106	Spanish	23.4131	21	M	NA	3.26504	36628214	19969810
V1.CD18-0	PRJEB1220	SAMEA2042107	Spanish	19.5965	18	M	NA	2.6292	34926450	20372914
V1.CD18-3	PRJEB1220	SAMEA2042108	Spanish	17.9634	18	M	NA	2.1604	29030124	16317354
V1.CD19-0	PRJEB1220	SAMEA2042109	Spanish	25.9516	42	M	CTR	3.93434	35107718	10678380
V1.CD2-0	PRJEB1220	SAMEA2042110	Spanish	27.7551	49	M	CTR	2.32332	20871747	6971245
V1.CD20-0	PRJEB5224	SAMEA2338792	Spanish	19.5963	26	M	NA	3.13992	41975273	23431067
V1.CD20-4	PRJEB1220	SAMEA2042111	Spanish	21.5559	26	M	NA	3.06329	52355134	28662751
V1.CD2-0-PN	PRJEB5224	SAMEA2338793	Spanish	23.9188	22	F	CTR	3.00595	30645915	16761230
V1.CD2-0-PT	PRJEB5224	SAMEA2338794	Spanish	20.4	58	M	NA	2.19023	47348602	24074467
V1.CD21-0	PRJEB1220	SAMEA2042112	Spanish	19.052	34	F	NA	2.38232	32976705	19992179
V1.CD21-4	PRJEB1220	SAMEA2042113	Spanish	19.052	34	F	NA	2.27707	31377733	19138084
V1.CD22-0	PRJEB1220	SAMEA2042114	Spanish	24.2424	68	M	CTR	4.32035	36052706	13009840
V1.CD24-0	PRJEB1220	SAMEA2042115	Spanish	20.5761	41	F	CTR	4.06187	29588126	9804976
V1.CD25-0	PRJEB1220	SAMEA2042215	Spanish	16.937	41	F	NA	3.05525	29587967	17368776
V1.CD25-4	PRJEB1220	SAMEA2042216	Spanish	17.3134	41	F	NA	3.1748	61543024	30605255
V1.CD27-0	PRJEB1220	SAMEA2042217	Spanish	24.811	36	M	CTR	3.52108	28473105	13492556
V1.CD28-0	PRJEB1220	SAMEA2042218	Spanish	21.4619	24	M	CTR	2.40942	39582848	19045489
V1.CD29-0	PRJEB1220	SAMEA2042219	Spanish	31.2491	60	M	CTR	4.38492	30739073	7074229
V1.CD3-0	PRJEB1220	SAMEA2042220	Spanish	21.5139	18	F	CTR	2.7612	19891616	4516307
V1.CD30-0	PRJEB1220	SAMEA2042221	Spanish	19.8177	59	F	CTR	4.52978	30820116	8445598
V1.CD3-0-PN	PRJEB5224	SAMEA2338795	Spanish	19.0274	54	F	NA	2.82765	38754269	14628626
V1.CD3-0-PT	PRJEB5224	SAMEA2338796	Spanish	25	33	F	CTR	2.10397	58719265	32793578
V1.CD31-0	PRJEB1220	SAMEA2042222	Spanish	22.5981	28	F	CTR	3.77771	29276089	12080822
V1.CD32-0	PRJEB5224	SAMEA2338797	Spanish	25.3155	56	F	NA	3.26474	49908415	24419769
V1.CD32-4	PRJEB5224	SAMEA2338798	Spanish	24.5243	56	F	NA	3.11873	48023286	24984935
V1.CD3-3-PN	PRJEB5224	SAMEA2338799	Spanish	20.0288	54	F	NA	2.3839	36818802	18415440
V1.CD34-0	PRJEB1220	SAMEA2042223	Spanish	23.6128	54	F	CTR	3.63043	37859758	10017634
V1.CD35-0	PRJEB1220	SAMEA2042224	Spanish	28.7197	27	F	NA	1.98329	41377255	27275329
V1.CD35-1	PRJEB1220	SAMEA2042225	Spanish	29.4118	27	F	NA	2.62034	33469465	15703753
V1.CD36-0	PRJEB1220	SAMEA2042226	Spanish	22.0384	20	M	CTR	3.29859	38182473	22925150
V1.CD37-4	PRJEB5224	SAMEA2338800	Spanish	22.2291	35	M	NA	3.02257	34632632	17960334
V1.CD38-0	PRJEB1220	SAMEA2042304	Spanish	26.8386	63	F	CTR	3.84058	36928203	14048263
V1.CD4-0	PRJEB1220	SAMEA2042394	Spanish	29.6875	46	F	CTR	4.05588	17594168	4499674
V1.CD40-0	PRJEB5224	SAMEA2338801	Spanish	23.7332	46	F	CTR	3.09254	49377268	20618547
V1.CD4-0-PN	PRJEB5224	SAMEA2338802	Spanish	19.9792	60	F	CTR	3.85475	33488915	9535788
V1.CD4-0-PT	PRJEB5224	SAMEA2338803	Spanish	NA	NA	NA	CTR	1.10114	52071117	37769336
V1.CD41-0	PRJEB1220	SAMEA2042395	Spanish	19.0443	25	F	NA	3.30095	62289305	32127051
V1.CD42-0	PRJEB1220	SAMEA2042396	Spanish	24.8163	48	M	CTR	2.73564	80907073	43951292
V1.CD43-0	PRJEB5224	SAMEA2338804	Spanish	19.5312	45	F	CTR	3.2519	33160976	12893318
V1.CD44-0	PRJEB5224	SAMEA2338805	Spanish	31.8878	47	F	NA	2.23981	47667332	15274105
V1.CD44-4	PRJEB5224	SAMEA2338806	Spanish	32.9507	47	F	NA	2.25994	45058419	11836818
V1.CD45-0	PRJEB5224	SAMEA2338807	Spanish	29.6045	18	M	CTR	2.61754	47291761	23347357
V1.CD46-0	PRJEB5224	SAMEA2338808	Spanish	22.9854	30	M	NA	2.69887	42498642	22827089
V1.CD48-0	PRJEB5224	SAMEA2338809	Spanish	20.2395	23	F	NA	2.73621	45497908	23562501
V1.CD49-0	PRJEB5224	SAMEA2338810	Spanish	39.9584	52	F	CTR	3.93209	35712191	14128728
V1.CD50-0	PRJEB5224	SAMEA2338811	Spanish	21.4844	18	F	CTR	4.10399	38254649	11049787
V1.CD5-0-PN	PRJEB5224	SAMEA2338812	Spanish	28.8286	35	F	NA	1.74876	34826683	21668920
[truncated: 145 more rows]
