# Supplementary material for: Subspecies in the global human gut microbiome
Source: Mol Syst Biol. 2017 Dec 14;13(12):960. doi: 10.15252/msb.20177589 (PMC5740502; doi:10.15252/msb.20177589)
Supplement: Supplementary file 4 — Table EV2 [file MSB-13-960-s004.xlsx]

## Sheet: Legend
Subspecies definitions
For each of the 71 species investigated, taxonomic lineage information, number of samples in which each was seen at sufficient coverage as well as properties of the subspecies are listed.

## Sheet: Sheet1
Ref.genome (NCBI)	Name [specI cluster number]	Phylum	Class	Order	Family	Genus	MGSS1	MGSS2	MGSS3	MGSS4	Nr. Subspecies	Nr_of_samples	Nr_of_extended_samples	Extension
435590	Bacteroides vulgatus/dorei [1104]	Bacteroidetes	Bacteroidia	Bacteroidales	Bacteroidaceae	Bacteroides	1352	299	0	0	2	1651	1825	1.10539
748224	Faecalibacterium prausnitzii [1575]	Firmicutes	Clostridia	Clostridiales	Ruminococcaceae	Faecalibacterium	747	117	0	0	2	864	1148	1.3287
411483	Faecalibacterium prausnitzii [1576]	Firmicutes	Clostridia	Clostridiales	Ruminococcaceae	Faecalibacterium	694	62	0	0	2	756	1137	1.50397
657321	Ruminococcus bromii [1569]	Firmicutes	Clostridia	Clostridiales	Ruminococcaceae	Ruminococcus	686	55	57	59	4	857	869	1.014
515620	Eubacterium eligens [1627]	Firmicutes	Clostridia	Clostridiales	Eubacteriaceae	Eubacterium	445	57	63	108	4	673	1019	1.51412
657322	Faecalibacterium prausnitzii [1574]	Firmicutes	Clostridia	Clostridiales	Ruminococcaceae	Faecalibacterium	431	92	86	52	4	661	896	1.35552
411462	Dorea longicatena [1605]	Firmicutes	Clostridia	Clostridiales	Lachnospiraceae	Dorea	423	35	0	0	2	458	712	1.55459
449673	Bacteroides stercoris [1098]	Bacteroidetes	Bacteroidia	Bacteroidales	Bacteroidaceae	Bacteroides	377	166	0	0	2	543	658	1.21179
226186	Bacteroides thetaiotaomicron [1092]	Bacteroidetes	Bacteroidia	Bacteroidales	Bacteroidaceae	Bacteroides	338	204	0	0	2	542	754	1.39114
592028	Dialister invisus [1259]	Firmicutes	Negativicutes	Selenomonadales	Veillonellaceae	Dialister	325	104	0	0	2	429	512	1.19347
657313	Ruminococcus torques [1610]	Firmicutes	Clostridia	Clostridiales	Lachnospiraceae	Blautia	321	50	0	0	2	371	710	1.91375
657317	Eubacterium rectale [1630]	Firmicutes	Clostridia	Clostridiales	Eubacteriaceae	Eubacterium	319	715	76	0	3	1110	1363	1.22793
657323	Ruminococcus sp. SR1/5 [1621]	Firmicutes	Clostridia	Clostridiales	Ruminococcaceae	Ruminococcus	313	27	0	0	2	340	696	2.04706
411477	Parabacteroides merdae [1089]	Bacteroidetes	Bacteroidia	Bacteroidales	Porphyromonadaceae	Parabacteroides	301	83	239	0	3	623	789	1.26645
537011	Prevotella copri [1081]	Bacteroidetes	Bacteroidia	Bacteroidales	Prevotellaceae	Prevotella	298	166	34	0	3	498	587	1.17871
718252	Faecalibacterium prausnitzii [1577]	Firmicutes	Clostridia	Clostridiales	Ruminococcaceae	Faecalibacterium	294	373	52	0	3	719	1045	1.45341
470146	Coprococcus comes [1616]	Firmicutes	Clostridia	Clostridiales	Lachnospiraceae	Coprococcus	281	113	59	0	3	453	757	1.67108
435591	Parabacteroides distasonis [1088]	Bacteroidetes	Bacteroidia	Bacteroidales	Porphyromonadaceae	Parabacteroides	262	557	0	0	2	819	1162	1.4188
349741	Akkermansia muciniphila [1008]	Verrucomicrobia	Verrucomicrobiae	Verrucomicrobiales	Verrucomicrobiaceae	Akkermansia	243	159	0	0	2	402	525	1.30597
862962	Bacteroides fragilis [1090]	Bacteroidetes	Bacteroidia	Bacteroidales	Bacteroidaceae	Bacteroides	239	64	28	29	4	360	437	1.21389
556259	Bacteroides sp. D2 [1094]	Bacteroidetes	Bacteroidia	Bacteroidales	Bacteroidaceae	Bacteroides	192	285	0	0	2	477	855	1.79245
511680	Butyrivibrio crossotus [1628]	Firmicutes	Clostridia	Clostridiales	Lachnospiraceae	Butyrivibrio	181	43	0	0	2	224	246	1.09821
585394	Roseburia hominis [1633]	Firmicutes	Clostridia	Clostridiales	Lachnospiraceae	Roseburia	172	12	0	0	2	184	413	2.24457
411463	Eubacterium ventriosum [1629]	Firmicutes	Clostridia	Clostridiales	Eubacteriaceae	Eubacterium	170	37	0	0	2	207	448	2.16425
445970	Alistipes putredinis [1054]	Bacteroidetes	Bacteroidia	Bacteroidales	Rikenellaceae	Alistipes	170	661	176	0	3	1007	1157	1.14896
411461	Dorea formicigenerans [1604]	Firmicutes	Clostridia	Clostridiales	Lachnospiraceae	Dorea	151	17	0	0	2	168	488	2.90476
657319	Eubacterium siraeum [1564]	Firmicutes	Clostridia	Clostridiales	Ruminococcaceae	Ruminiclostridium	150	172	0	0	2	322	494	1.53416
484018	Bacteroides plebeius [1105]	Bacteroidetes	Bacteroidia	Bacteroidales	Bacteroidaceae	Bacteroides	144	70	0	0	2	214	399	1.86449
547043	Bifidobacterium pseudocatenulatum [973]	Actinobacteria	Actinobacteria	Bifidobacteriales	Bifidobacteriaceae	Bifidobacterium	140	12	0	0	2	152	293	1.92763
420247	Methanobrevibacter smithii [92]	Euryarchaeota	Methanobacteria	Methanobacteriales	Methanobacteriaceae	Methanobrevibacter	134	35	16	0	3	185	276	1.49189
483215	Bacteroides finegoldii [1095]	Bacteroidetes	Bacteroidia	Bacteroidales	Bacteroidaceae	Bacteroides	119	33	35	0	3	187	239	1.27807
471870	Bacteroides intestinalis [1103]	Bacteroidetes	Bacteroidia	Bacteroidales	Bacteroidaceae	Bacteroides	112	20	0	0	2	132	366	2.77273
411470	Ruminococcus gnavus [1611]	Firmicutes	Clostridia	Clostridiales	Lachnospiraceae	Blautia	110	41	21	0	3	172	325	1.88953
568816	Acidaminococcus intestini [1657]	Firmicutes	Negativicutes	Selenomonadales	Acidaminococcaceae	Acidaminococcus	99	9	0	0	2	108	130	1.2037
626939	Phascolarctobacterium succinatutens [1659]	Firmicutes	Negativicutes	Selenomonadales	Acidaminococcaceae	Phascolarctobacterium	97	147	0	0	2	244	336	1.37705
709991	Odoribacter splanchnicus [1115]	Bacteroidetes	Bacteroidia	Bacteroidales	Porphyromonadaceae	Odoribacter	92	299	0	0	2	391	758	1.93862
411901	Bacteroides caccae [1096]	Bacteroidetes	Bacteroidia	Bacteroidales	Bacteroidaceae	Bacteroides	91	201	219	86	4	597	785	1.31491
411489	Clostridium sp. L2-50 [1593]	Firmicutes	Clostridia	Clostridiales	Clostridiaceae	Clostridium	86	74	17	15	4	192	283	1.47396
563192	Bilophila wadsworthia [756]	Proteobacteria	Deltaproteobacteria	Desulfovibrionales	Desulfovibrionaceae	Bilophila	81	6	0	0	2	87	342	3.93103
470145	Bacteroides coprocola [1107]	Bacteroidetes	Bacteroidia	Bacteroidales	Bacteroidaceae	Bacteroides	51	120	78	0	3	249	348	1.39759
573235	Escherichia coli [390]	Proteobacteria	Gammaproteobacteria	Enterobacteriales	Enterobacteriaceae	Escherichia	50	43	125	72	4	290	452	1.55862
547042	Bacteroides coprophilus [1106]	Bacteroidetes	Bacteroidia	Bacteroidales	Bacteroidaceae	Bacteroides	48	53	0	0	2	101	145	1.43564
518637	Eubacterium biforme [1275]	Firmicutes	Erysipelotrichia	Erysipelotrichales	Erysipelotrichaceae	Holdemanella	44	48	0	0	2	92	162	1.76087
411902	Clostridium bolteae [1598]	Firmicutes	Clostridia	Clostridiales	Lachnospiraceae	Lachnoclostridium	41	31	0	0	2	72	126	1.75
1048332	Streptococcus salivarius [1377]	Firmicutes	Bacilli	Lactobacillales	Streptococcaceae	Streptococcus	0	0	0	0	0	197	NA	NA
1051074	Streptococcus thermophilus [1375]	Firmicutes	Bacilli	Lactobacillales	Streptococcaceae	Streptococcus	0	0	0	0	0	202	NA	NA
245014	butyrate-producing bacterium [1603]	Firmicutes	Clostridia	Clostridiales	undef	undef	0	0	0	0	0	533	NA	NA
245018 (649756)	butyrate-producing bacterium [1595]	Firmicutes	Clostridia	Clostridiales	undef	undef	0	0	0	0	0	972	NA	NA
367928	Bifidobacterium adolescentis [972]	Actinobacteria	Actinobacteria	Bifidobacteriales	Bifidobacteriaceae	Bifidobacterium	0	0	0	0	0	583	NA	NA
391904	Bifidobacterium longum [970]	Actinobacteria	Actinobacteria	Bifidobacteriales	Bifidobacteriaceae	Bifidobacterium	0	0	0	0	0	533	NA	NA
411459	Ruminococcus obeum [1618]	Firmicutes	Clostridia	Clostridiales	Lachnospiraceae	Blautia	0	0	0	0	0	506	NA	NA
411460	Ruminococcus torques [1608]	Firmicutes	Clostridia	Clostridiales	Lachnospiraceae	Blautia	0	0	0	0	0	568	NA	NA
411469	Eubacterium hallii [1597]	Firmicutes	Clostridia	Clostridiales	Eubacteriaceae	Eubacterium	0	0	0	0	0	721	NA	NA
411474	Coprococcus eutactus [1592]	Firmicutes	Clostridia	Clostridiales	Lachnospiraceae	Coprococcus	0	0	0	0	0	260	NA	NA
411903	Collinsella aerofaciens [814]	Actinobacteria	Actinobacteria	Coriobacteriales	Coriobacteriaceae	Collinsella	0	0	0	0	0	840	NA	NA
457412	Ruminococcus sp. [1620]	Firmicutes	Clostridia	Clostridiales	Ruminococcaceae	Ruminococcus	0	0	0	0	0	1243	NA	NA
457424	Bacteroides fragilis [1091]	Bacteroidetes	Bacteroidia	Bacteroidales	Bacteroidaceae	Bacteroides	0	0	0	0	0	74	NA	NA
469610	Burkholderiales bacterium [468]	Proteobacteria	Betaproteobacteria	Burkholderiales	undef	undef	0	0	0	0	0	343	NA	NA
471875	Ruminococcus lactaris [1609]	Firmicutes	Clostridia	Clostridiales	Ruminococcaceae	Ruminococcus	0	0	0	0	0	439	NA	NA
483216	Bacteroides eggerthii [1097]	Bacteroidetes	Bacteroidia	Bacteroidales	Bacteroidaceae	Bacteroides	0	0	0	0	0	294	NA	NA
537007	Blautia hansenii [1617]	Firmicutes	Clostridia	Clostridiales	Lachnospiraceae	Blautia	0	0	0	0	0	41	NA	NA
585543	Bacteroides uniformis [1100]	Bacteroidetes	Bacteroidia	Bacteroidales	Bacteroidaceae	Bacteroides	0	0	0	0	0	1659	NA	NA
622312	Roseburia inulinivorans [1632]	Firmicutes	Clostridia	Clostridiales	Lachnospiraceae	Roseburia	0	0	0	0	0	576	NA	NA
657309	Bacteroides xylanisolvens [1093]	Bacteroidetes	Bacteroidia	Bacteroidales	Bacteroidaceae	Bacteroides	0	0	0	0	0	1017	NA	NA
658088	Lachnospiraceae bacterium [1614]	Firmicutes	Clostridia	Clostridiales	Lachnospiraceae	undef	0	0	0	0	0	63	NA	NA
702459	Bifidobacterium bifidum [968]	Actinobacteria	Actinobacteria	Bifidobacteriales	Bifidobacteriaceae	Bifidobacterium	0	0	0	0	0	212	NA	NA
717959	Alistipes shahii [1052]	Bacteroidetes	Bacteroidia	Bacteroidales	Rikenellaceae	Alistipes	0	0	0	0	0	729	NA	NA
718255	Roseburia intestinalis [1631]	Firmicutes	Clostridia	Clostridiales	Lachnospiraceae	Roseburia	0	0	0	0	0	674	NA	NA
742821	Sutterella wadsworthensis [469]	Proteobacteria	Betaproteobacteria	Burkholderiales	Sutterellaceae	Sutterella	0	0	0	0	0	289	NA	NA
762984	Bacteroides clarus [1099]	Bacteroidetes	Bacteroidia	Bacteroidales	Bacteroidaceae	Bacteroides	0	0	0	0	0	114	NA	NA
908612	Alistipes sp. HGB5 [1053]	Bacteroidetes	Bacteroidia	Bacteroidales	Rikenellaceae	Alistipes	0	0	0	0	0	653	NA	NA
