# Supplementary material for: Subspecies in the global human gut microbiome
Source: Mol Syst Biol. 2017 Dec 14;13(12):960. doi: 10.15252/msb.20177589 (PMC5740502; doi:10.15252/msb.20177589)
Supplement: Supplementary file 5 — Table EV3 [file MSB-13-960-s005.xlsx]

## Sheet: Legend
Genome coverage
For each of the 71 species investigated, we report the average genome coverage of each sample.

## Sheet: Coverage
	Streptococcus salivarius [1377]	Streptococcus thermophilus [1375]	Bacteroides thetaiotaomicron [1092]	butyrate-producing bacterium [1603]	butyrate-producing bacterium [1595]	Akkermansia muciniphila [1008]	Bifidobacterium adolescentis [972]	Bifidobacterium longum [970]	Ruminococcus obeum [1618]	Ruminococcus torques [1608]	Dorea formicigenerans [1604]	Dorea longicatena [1605]	Eubacterium ventriosum [1629]	Eubacterium hallii [1597]	Ruminococcus gnavus [1611]	Coprococcus eutactus [1592]	Parabacteroides merdae [1089]	Faecalibacterium prausnitzii [1576]	Clostridium sp. L2-50 [1593]	Bacteroides caccae [1096]	Clostridium bolteae [1598]	Collinsella aerofaciens [814]	Methanobrevibacter smithii [92]	Bacteroides vulgatus/dorei [1104]	Parabacteroides distasonis [1088]	Alistipes putredinis [1054]	Bacteroides stercoris [1098]	Ruminococcus sp. [1620]	Bacteroides fragilis [1091]	Burkholderiales bacterium [468]	Bacteroides coprocola [1107]	Coprococcus comes [1616]	Bacteroides intestinalis [1103]	Ruminococcus lactaris [1609]	Bacteroides finegoldii [1095]	Bacteroides eggerthii [1097]	Bacteroides plebeius [1105]	Butyrivibrio crossotus [1628]	Eubacterium eligens [1627]	Eubacterium biforme [1275]	Blautia hansenii [1617]	Prevotella copri [1081]	Bacteroides coprophilus [1106]	Bifidobacterium pseudocatenulatum [973]	Bacteroides sp. D2 [1094]	Bilophila wadsworthia [756]	Acidaminococcus intestini [1657]	Escherichia coli [390]	Roseburia hominis [1633]
Sample Name
147406386-stool3	1.1492	0.07204	0.06013	0.01601	0.01533	0.00017	0	0.01268	0.003462	0.000769	0.012333	0.004122	0.039536	0.01286	0.017132	0.005815	2.50993	0.010713	0.005016	0.04662	0.003403	1.8e-05	0	0.45208	0.02911	0.343426	0.090766	0.01696	0.047659	0	0.315737	0.015514	0.225737	0.034373	14.721	0.094994	0.026459	0.004727	0.01572	0.00361	0.005249	0.005933	1.53992	0.001305	4.38564	0	0	0.00321	0.02946
158256496-stool2	0.1203	0.14064	12.0987	0.44188	0.14988	17.89	0.61734	0.20674	0.215153	2.07843	0.517915	0.339166	7.24495	0.779203	0.164455	0.102889	9.4079	3.01188	0.147863	4.3613	0.035991	0.354714	0	115.798	11.8076	123.337	52.2262	1.28113	2.11053	0.170254	2.84309	0.559528	4.99742	1.28705	24.7794	33.0981	0.363946	0.290923	0.92738	0.045265	0.065652	0.002427	1.78278	0.042139	2.30413	0.115354	0.57368	0.00187	1.74887
158337416-stool1	1.88708	0.08796	4.38452	1.0149	5.11695	0.01927	2.31422	0.69416	2.84081	15.0449	1.108	3.16123	1.11681	1.49783	35.523	2.7443	0.355004	2.04651	0.760119	221.021	0.754124	1.91701	0.00452	53.1083	25.9978	116.328	44.2553	2.14547	10.4258	1.83138	11.0496	7.04907	15.2795	7.24852	8.03417	1.236	0.222522	0.334469	5.93164	0.226965	0.422209	0.01154	2.81131	0.14923	6.25748	0.498449	0.0015	5.26315	7.1055
158337416-stool2	0.09667	0.00639	3.56037	1.10555	1.35345	0.02933	19.8992	1.77945	1.20582	0.493822	0.662166	2.29999	2.37974	0.850442	0.653976	2.84077	0.695655	21.3054	0.374675	28.2311	0.117394	1.82035	0	76.4279	69.0649	257.377	112.164	2.31977	1.31164	8.22744	4.70145	4.69871	2.51125	4.13977	4.6111	2.74404	0.253	0.307526	3.80503	0.42127	0.094302	0.004968	2.22268	0.647469	7.34773	2.27748	0.00056	0.00321	1.07995
158357646-stool2	0.00468	0.01754	0.06174	0.5188	0.30688	0.42931	0	0.00091	0.341494	3.84802	0.217087	0.1286	1.49909	0.230778	0.195032	0.297511	3.12406	0.563219	0.114309	0.370548	0.064874	0.001754	0.07601	0.97747	1.57961	2.81988	0.323982	31.3513	0.09246	0.840419	0.070006	0.336564	0.063111	5.05545	0.124319	7.05367	0.00799	0.088121	0.58844	0.051705	0.208476	0.005079	2.14026	0.00729	0.14986	9.5e-05	6e-05	0.02417	0.42679
158458797-stool1	0.02021	0.00191	0.27952	0.60283	0.11562	0.87843	0	0.00024	0.121664	0.011568	0.21713	0.051766	0.381038	0.019616	0.021489	0.541735	101.75	0.692599	0.043991	28.5718	0.041951	0.014063	5e-05	97.4207	45.2504	24.7127	0.152458	0.117197	0.400628	19.6229	3.77164	0.067732	19.5111	0.087698	3.90662	0.918768	2.66301	0.100771	0.13667	0.034634	0.01611	7.9e-05	3.95625	0.023634	16.2134	0.013579	0.00014	2e-05	0.80405
158479027-stool1	0.00772	0.00331	46.6827	2.2951	0.35982	6.08611	0.00308	0.00364	2.16165	0.832236	1.02618	0.490124	1.62064	0.692559	0.408111	3.39694	5.54997	6.96296	0.920828	23.2304	0.759546	6.23993	0	389.919	66.9558	230.206	463.841	4.63147	1.43384	31.4898	16.1121	0.713951	1.13427	0.278879	14.2842	22.5785	0.333535	0.687618	6.48972	0.22523	0.570362	0.065722	23.8434	0.040059	15.5913	0.400731	0.00041	0.0154	5.82538
158479027-stool2	0.00081	0.0001	40.4285	1.37588	0.36588	4.218	0.03212	0.00333	0.931437	0.57257	0.592478	0.268952	0.618902	0.140495	0.31634	1.28994	3.8257	2.44761	0.531301	28.7719	0.353175	1.06999	0	282.432	5.33988	177.197	203.369	1.48967	1.26901	23.3976	7.78253	0.324324	0.798896	0.157437	10.9852	15.8673	0.193822	0.261852	9.99778	0.055221	0.207658	0.051261	15.3748	0.022688	9.47973	0.289452	8e-05	0.0088	2.07742
158499257-stool1	0.3289	0.05131	15.6931	1.11583	0.13032	10.455	0.15238	0.00139	0.476391	0.281908	10.6295	0.954099	2.87255	0.349139	0.235729	0.949473	2.81274	3.38602	0.355519	31.962	0.101129	0.163968	3.26671	40.7785	41.5592	68.8303	1.04768	3.3683	0.127974	2.04549	0.580555	0.505672	1.00908	0.842802	13.0036	6.66294	0.126517	120.185	2.10451	0.165989	0.203089	78.1816	2.77333	0.025643	1.82148	0.034169	0.00054	0.14643	0.93716
158499257-stool2	0.15308	0.00543	17.6949	1.44064	0.21211	0.16593	0.0145	0.00528	0.730578	0.247535	1.17827	0.462485	2.06141	0.641054	0.483251	1.50804	5.6733	1.81827	0.442359	5.09728	0.044647	0.342417	1.31156	37.8993	27.9271	92.992	2.29008	2.58585	0.239858	6.70336	0.536552	0.538253	1.1135	0.546258	15.1509	12.5086	0.286816	87.3746	2.38139	0.05774	0.124186	259	2.5072	0.013277	2.18137	0.017788	0.00125	0.03566	1.10001
158742018-stool1	0.10578	0.02366	2.54923	0.58933	0.36279	0.20008	5.01346	0.37888	1.20116	0.088126	0.842439	0.640866	0.53603	0.246123	0.224526	0.213357	0.642004	16.0186	1.36439	0.546011	0.069269	0.004279	0.5563	417.846	130.131	197.682	3.31244	1.41075	2.44123	8.53086	116.826	2.45153	9.89042	2.94355	4.98727	16.2333	0.343634	0.273209	2.49553	0.114687	0.063765	0.015806	14.2782	0.088283	5.05343	1.7162	8.00769	0.91697	0.69288
158802708-stool1	0.48204	0.13182	53.602	5.44887	2.00279	0.05235	4.27494	0.29036	8.44764	0.44532	8.46098	1.11846	1.28229	8.30392	0.42789	5.45335	25.3518	18.0698	1.14451	59.5076	0.504485	1.81493	0.00011	120.793	47.34	193.316	45.3589	3.00322	0.690737	8.62298	4.43643	1.54766	3.02186	0.381153	6.15681	2.31752	0.314171	1.06136	3.76896	0.151822	0.205111	939.333	2.34233	0.040533	9.61731	1.14369	0.00566	0.00529	5.37533
158802708-stool2	0.56541	0.23009	26.4373	2.79088	2.42187	0.142	3.95719	0.10268	2.68924	0.339821	1.35214	0.847308	1.3761	2.01006	0.300482	1.42752	20.9597	6.16421	0.325922	57.0454	0.271995	1.17622	0	115.255	56.2113	87.7847	34.0983	8.73878	0.447573	12.1251	4.14676	1.13768	0.687019	0.211685	4.59662	1.71934	0.271269	0.560135	2.94379	0.066733	0.13224	258.878	1.9918	0.044328	10.1384	0.96559	0.01789	0.10265	2.61768
158802708-stool3	0.11513	0.33537	25.7475	0.93478	0.11952	0.06839	2.47508	0.10488	0.663894	2.18258	0.805661	0.095434	0.393597	0.35465	0.115067	0.590531	27.1897	4.23177	0.149248	34.656	0.178217	0.222434	0.00011	51.3636	31.1312	51.8339	31.2433	1.15402	0.693099	6.97285	2.57924	0.238315	0.569796	0.08599	3.14807	0.969529	0.203895	0.13352	1.11489	0.015983	0.06577	122.442	2.35434	0.028404	9.41172	0.287779	0.00343	0.06805	0.82091
158822939-stool1	0.04395	0.00206	2.27675	0.31011	0.05518	0.00155	2.88381	0.26241	0.065266	0.047766	0.210973	0.319565	0.140797	0.219745	0.050234	0.138374	3.38184	2.44135	0.142156	7.81181	0.047938	4.77063	0.08336	57.6884	2.03844	68.3614	1.04024	1.04692	0.915314	0.228771	0.214974	0.13102	1.11669	0.11252	3.9857	2.63974	3.00646	0.206476	1.30697	0.565075	0.030513	42.761	0.997297	0.050016	12.7801	1.57106	0.00166	0.00262	2.61526
158883629-stool1	0.01754	0.26029	1.13368	0.02413	0.02458	0	0.03037	0.00322	0.019656	0.010289	0.003513	0.005424	0.007069	0.012234	4.88523	0.003045	0.519012	0.006221	0.014131	1.22637	0.309976	0.235349	0	749.583	0.53203	2.40399	6.8487	0.483991	4.32016	18.7593	2.47295	0.035199	0.785097	0.016012	25.9577	0.161993	0.441136	0.001316	0.00075	0.009861	0.241842	0.010273	1.70079	1.03941	171.571	5.5e-05	3e-05	2.03847	0.01933
158883629-stool2	0.00902	0.02573	0.71511	0.0195	0.02797	0	0.0339	0.00759	0.021696	0.007176	0.002895	0.002971	0.003167	0.019796	1.52634	0.000443	0.406262	0.004204	0.023637	1.49913	0.106747	0.025093	0	298.494	11.0182	1.78721	3.18299	0.237948	4.76072	3.86256	3.70641	0.064213	0.702426	0.033308	21.2553	0.15172	0.439474	0.000936	0.00051	0.016841	0.146529	0.010869	0.83798	0.25404	187.44	0	0.00014	0.32002	0.01469
158883629-stool3	0.00966	0.00416	0.83158	0.04514	0.04335	0	0.0435	0.0053	0.049856	0.017277	0.009124	0.015734	0.015973	0.024855	5.60282	0.003217	0.578389	0.028137	0.028732	1.04842	0.316158	0.194851	0.00011	134.255	29.9111	1.85261	1.39114	1.31698	2.33847	7.0058	2.59543	0.129043	0.700522	0.014589	17.2539	0.078779	0.573264	0.001415	0.00133	0.02561	0.727847	0.008251	0.881675	0.741393	156.155	0.000413	0.00357	0.53349	0.02487
158924089-stool2	0.00102	0.00031	19.8477	0.08341	0.36084	0.0001	0.01498	0.17354	0.117975	0.388697	0.167151	0.074297	0.312069	0.293021	46.1987	0.013775	0.725605	0.043735	0.042973	2.481	0.053456	0.216335	0	889.914	7.88522	0.580987	90.0906	0.894215	1.49795	3.43009	0.964235	0.12394	1.97667	0.046666	20.8766	1.3001	0.127152	0.003499	0.01166	0.015341	1.81708	0.036943	3.3493	0.541327	102.279	0.144328	0.00067	0.15501	0.09844
158944319-stool1	0.07709	0.01957	2.00258	0.91978	3.4558	0.23669	0.88269	0.13174	0.544436	0.536634	0.916438	0.619111	0.990284	0.377628	0.973916	1.96519	8.2247	4.51308	1.21767	6.76201	0.210551	0.002888	0.78425	55.4498	2.04262	61.9418	22.6973	9.54584	2.55056	0.00039	4.65817	2.27857	1.23886	0.202868	1.54342	1.24572	20.5133	1.96407	0.69781	0.142506	0.164883	0.018782	3.50467	0.082313	3.57199	0.009468	0.04671	0.03822	3.19625
158944319-stool2	0.04156	0.00612	0.83054	0.37554	0.76908	0	3e-05	0.00208	0.194704	0.585452	0.629328	0.20003	0.26957	0.269744	0.329061	0.556821	4.75275	2.042	0.331922	22.3838	0.086826	0.00038	0.10018	79.2143	4.75459	25.4469	55.6511	2.05082	2.3036	0	5.76253	0.69005	1.41873	0.099548	2.73419	1.94302	57.2197	0.58622	0.62134	0.055868	0.058227	0.024365	5.02345	0.012772	4.23735	0.007557	0.00167	0.26359	0.8331
158944319-stool3	0.12956	0.04761	4.93142	0.91625	0.11909	0.00118	0.00204	0.00098	0.526281	0.108314	0.313768	0.430384	0.135064	0.499365	0.274422	1.0484	17.6693	3.18209	0.363248	10.3339	0.086157	0.001154	0.14674	86.6139	20.9563	68.7676	37.5692	0.708177	1.96509	0.004286	8.30195	0.446222	2.96902	0.095855	3.11641	3.70849	44.7947	0.426623	0.90248	0.034177	0.184703	0.048311	10.4228	0.006985	5.86851	0.282229	0.00178	0.44561	1.48677
158984779-stool1	0.04583	0.00831	3.792	0.95273	0.75116	33.2901	1.81585	0.57226	0.321527	9.6731	0.64638	0.775741	1.78827	0.388032	0.392312	1.17182	98.3693	2.57642	0.426377	32.5217	0.130501	1.74067	0	39.1419	46.7457	9.39178	9.13446	0.807961	0.854204	0.910798	19.6334	0.831675	1.77861	6.54332	19.4455	0.94336	0.341884	0.149144	0.04701	1.23843	0.191567	122.235	9.7123	0.037231	11.0417	1.46985	0.00184	0.56021	1.23842
159005010-stool2	0.00294	0.00394	8.02253	0.12503	0.54505	0	0.00082	0.15427	0.234055	0.041753	0.364364	0.112432	0.785592	0.408188	0.060051	0.0568	31.9464	0.349418	0.053651	91.7207	0.013308	0.230883	0	117.151	14.791	145.993	53.763	0.833147	1.62922	1.02351	18.8097	0.267806	2.88907	0.040853	54.9982	1.86281	113.014	0.165774	2.86416	0.019612	0.019692	0.018643	15.2439	0.004486	46.6452	0.082433	0.00027	0.17426	0.58878
159146620-stool1	0.00027	0.0002	9.74163	0.22607	0.01412	0.01413	0.00029	0.05403	0.019982	0.024788	0.022702	0.010962	0.061031	0.012197	0.204016	0.006669	39.3277	0.108581	0.050362	0.324126	0.17107	0.073033	0	47.612	2.14045	0.310203	0.957745	0.802819	1.89797	0.006048	2.30491	0.033981	0.379591	0.091151	3.61413	18.498	0.161246	0.017322	0.04661	0.004876	0.009413	0.027583	2.8529	0.003502	76.4079	0.020437	0	0.02068	0.055
159166850-stool1	0.28332	0.01907	29.1157	0.76353	0.11825	0.03422	1.14123	0.13262	0.252862	0.045951	2.36982	0.89131	4.3106	0.347754	0.100444	0.211038	48.6411	1.00847	7.78698	1.10586	0.015396	0.609328	0.70169	191.745	6.01669	18.4492	23.2189	0.800652	1.19815	0.098467	0.687934	0.773313	0.460043	0.110898	14.6963	0.207252	0.172711	0.313727	5.56082	0.499336	0.081735	373.667	15.6094	0.031262	6.54657	0.11979	0.00024	0.05677	2.16762
159166850-stool2	0.07144	0.00476	25.0538	0.665	0.11761	0.04759	1.94333	0.34726	2.74251	0.036968	1.97161	0.496859	1.59332	0.185959	0.049308	0.762821	69.7226	1.25894	0.362672	1.09999	0.013057	3.12986	0.0129	239.271	3.37753	17.5661	33.3894	0.772393	1.8457	0.057858	1.07152	0.357837	0.413574	0.136643	8.27426	0.221367	0.247468	0.279109	32.0402	0.257528	0.032454	448.217	25.9645	0.043437	10.4993	0.230013	0.00081	0.16827	2.86313
159207311-stool1	0.003	0.00659	6.22415	1.69651	0.57395	5.09989	3.21083	0.02914	0.710496	3.08216	0.790272	0.769643	2.88355	0.513668	0.29005	0.68745	23.5135	2.64477	3.80899	17.2781	0.104919	0.240502	0	101.391	1.28056	34.9721	4.01706	4.17516	0.485972	2.695	2.40136	3.99974	13.2343	0.358226	4.14765	0.991171	0.171984	242.121	9.03417	0.105643	0.14792	0.014943	4.10812	0.075171	11.9669	0.174714	0.00126	0.15058	2.0696
159207311-stool2	0.40908	0.15075	12.1754	3.48125	0.99025	4.47581	2.78111	0.01633	1.27879	17.3882	1.88915	2.45015	8.09501	1.27708	0.35871	0.884629	34.1695	3.78382	7.81522	37.6448	0.15298	2.30016	0	72.8497	23.4429	59.8003	2.29268	2.76652	0.899948	9.8815	1.42346	8.37773	2.55372	3.30944	4.45721	1.18358	0.7035	382.62	20.9054	0.140345	0.219861	20.7614	6.21	0.308945	6.13481	2.31264	0.00195	1.03591	3.52412
159207311-stool3	0.23038	0.01888	8.18466	2.47703	0.24017	1.60897	1.23592	0.00707	0.202874	0.861388	0.265811	0.517388	0.726198	0.205845	0.104544	0.16285	30.9646	1.23265	2.39694	10.9712	0.048979	2.22778	0	51.9063	12.1043	48.9976	1.67486	2.75536	0.405381	5.30201	0.82357	1.28477	1.36879	0.205785	3.84071	1.12912	0.386884	20.7113	2.6628	0.031447	0.081053	299.775	4.15262	0.024965	7.12056	1.52306	0.00062	0.1217	2.70077
159227541-stool1	0.00679	0.02339	6.30408	0.21496	0.1551	8e-05	0.27808	0.01901	0.116982	0.021856	0.267361	0.256563	0.072808	0.064351	0.032709	0.041599	88.1043	1.16754	0.057203	11.1398	0.008675	0.256486	0	434.881	2.56009	35.907	15.4875	0.394075	0.81416	0.139401	0.229496	0.115594	0.898398	0.040842	16.5512	0.260779	0.916798	0.057001	1.05229	0.01171	0.075263	331.821	2.15649	0.026658	7.27332	0.060329	0.45801	0.00294	0.32332
159227541-stool2	0.01188	0.00221	4.42149	0.74936	0.39471	0.53161	0.7761	0.01353	0.585343	0.573784	1.14109	1.68904	0.138874	0.676865	0.139791	0.668381	157.813	5.98149	2.76834	24.3385	0.038374	0.453197	0	348.946	5.82949	85.3668	18.3427	1.78087	2.11674	0.101529	0.45262	1.21529	9.42938	0.150666	14.7936	0.47511	0.921123	0.296516	2.54443	0.072272	0.163498	79.5153	1.76304	0.136292	4.02587	0.34129	1.52373	0.00723	1.18919
159227541-stool3	0.0889	0.02211	4.63865	0.8343	0.96563	4.3487	1.53843	0.0217	0.596754	0.152844	0.518589	0.787396	0.149479	0.899079	0.084162	0.263425	39.1991	6.04568	3.26696	22.7975	0.041943	0.250679	0	125.306	5.49759	25.3172	7.52414	2.2471	2.8846	0.218274	0.392509	0.421795	2.08813	0.285361	3.5602	0.185925	0.294562	0.439194	1.21775	0.058957	0.136161	357.402	2.22757	0.098553	1.30422	0.26945	0.49379	0.65675	1.87867
159247771-stool1	0.00643	0.0192	37.4005	0.3343	0.15807	0.15941	0.05012	0.00133	0.646913	0.602811	0.641456	0.184065	0.208487	0.094076	0.323189	0.107121	86.6751	0.402187	0.071222	2.4728	0.473307	0	0	242.166	2.07713	14.6653	4.02474	0.503543	5.60682	1.39948	10.4498	0.295162	56.9937	0.073134	19.669	191.807	0.275814	0.3077	0.18908	0.118917	0.155941	0.073093	26.499	0.007999	30.3109	0.229998	0.00043	0.22513	1.58066
159247771-stool2	0.01301	0.01558	29.9327	0.2211	0.04645	0.09045	0.07231	0.00032	0.186902	0.37738	0.840225	0.083911	0.598612	0.035204	0.518382	0.113537	146.524	0.994326	0.088954	1.18198	0.498528	0	0	177.639	3.13627	11.8983	4.31847	0.206603	4.53418	1.30871	6.92034	0.159959	4.30779	0.050905	14.7426	46.1364	0.269857	0.146947	1.40203	0.033433	0.181305	0.062947	31.1921	0.010329	29.6421	0.07437	8e-05	0.01268	1.41623
159268001-stool1	0.10879	0.08931	16.4155	1.74008	1.54431	49.1932	0.00019	0.00404	0.310044	0.05424	0.556888	0.121592	2.67048	0.155789	0.253624	0.210856	96.9489	11.4927	8.32151	128.264	0.750715	3.97787	0.00011	23.3692	0.38491	2.38312	37.3205	2.84036	0.833375	0	1.70577	0.718595	0.20771	0.149021	5.09764	0.784391	1.05384	0.541391	13.3788	0.054972	0.069831	308.251	4.90472	0.03116	10.9986	1.0448	0.00419	1.59792	0.54627
159268001-stool2	0.00395	0.06391	16.4339	1.82818	1.17853	8.60786	0.00027	0.02362	0.72315	0.065728	2.45157	0.361499	1.77498	0.836069	0.243598	0.690478	139.736	13.9807	22.8066	30.8156	0.206946	1.862	0	35.8787	0.252	2.85355	16.2989	6.97118	0.78985	0	0.829444	0.810751	0.112631	0.528991	3.53849	0.445599	0.488457	1.05018	21.0559	0.11749	0.389935	142.402	5.27395	0.022111	7.92257	2.83566	0.0098	0.24575	1.63508
159288231-stool1	0.05623	0.02925	7.85178	1.74343	1.85482	0.59676	12.1459	0.16126	1.01689	3.07695	3.4924	11.319	7.81086	2.37449	0.988811	0.381957	0.885113	10.274	0.90288	1.04858	0.214734	4.9988	0	248.927	27.6636	276.918	45.4428	10.5268	2.10263	3.09206	5.65046	5.09257	2.0522	7.84069	41.4273	7.48189	1.00009	1.3448	0.87959	0.364963	0.233003	77.1221	3.71323	0.263707	46.0042	0.673039	0.00146	0.17813	2.26356
159369152-stool1	0.00108	0.00474	1.74912	0.16049	0.74287	0	0.01377	0.86761	0.153821	0.155544	0.527884	0.539527	0.105702	0.301739	1.32659	0.014704	1.43169	0.220655	0.049808	1.35184	0.117574	0.000117	0	536.278	7.34475	12.4993	36.755	2.83597	8.85468	8.1e-05	0.314803	0.473896	0.971969	0.06225	24.1806	2.71144	0.462967	0.084116	0.13191	0.125348	0.143013	0.001187	7.56411	0.35578	26.6729	0.334497	8e-05	0.81499	0.30237
159369152-stool2	0.00317	0.01347	1.93442	0.08381	0.79614	3e-05	0.01345	0.16849	0.078334	0.919297	0.606916	0.115261	0.066937	0.136136	1.73835	0.013921	1.31739	0.190135	0.03553	1.63569	0.076807	7e-05	0	391.067	40.4167	99.6198	17.6704	1.19936	8.47134	0.000129	0.27386	0.055716	0.892723	0.026405	25.6198	2.15824	0.414671	0.017896	0.04796	0.053259	0.133922	0.00121	8.95505	0.798963	31.247	0.140974	0	0.49856	0.43723
159429842-stool1	0.02833	0.00153	86.6795	0.13842	0.16351	0.00433	0.00671	0.00101	0.121272	7.04156	0.17061	0.277461	0.137902	0.062018	0.708679	0.026151	139.202	0.06835	0.016366	0.790953	0.019278	0.004101	5e-05	674.762	1.94753	22.7342	157.776	1.7776	1.36621	2.19481	11.2097	0.049927	3.73909	0.05919	98.6009	12.0816	5.46867	0.023532	0.01171	0.009244	0.015324	0.198219	4.87983	0.000967	9.26909	0.100289	0.00085	0.6326	0.07242
159490532-stool1	0.01425	0.00906	51.2308	0.68502	0.62719	0	0.18658	0.04589	0.289762	1.10891	0.689567	0.308483	0.204205	0.735583	0.079362	0.456181	5.62417	1.55583	0.303008	13.0262	0.072789	0.273044	0	412.701	10.206	1.45141	16.5724	1.83348	2.11879	1.2668	9.26996	0.334786	3.57442	0.367139	14.5344	0.667757	1.94164	0.32597	2.50316	0.072181	0.09127	0.011309	2.34716	0.003125	98.6049	0.54997	0.06472	0.03383	0.5167
159490532-stool2	0.02096	0.00538	48.551	1.55484	0.5096	0	0.24331	0.0196	0.232504	5.49634	1.09351	0.30191	0.374124	0.809248	0.304784	0.239233	0.433678	0.46013	0.203277	5.79098	0.291973	0.341492	0	237.437	50.7389	0.881233	8.91521	5.57187	5.10531	1.97143	13.8683	0.229946	1.27544	0.673411	16.0674	0.259541	0.544961	1.23926	11.3585	0.069399	0.462835	0.013451	1.36817	0.134543	120.834	0.086033	14.5331	0.00595	1.49802
159510762-stool1	0.00305	0.1344	137.843	0.10595	0.07767	0.79233	0.00691	0.10665	0.068633	0.006431	0.324643	0.0469	0.261951	0.058558	0.027151	0.017352	43.8551	1.32796	0.041615	2.50724	0.016254	0.082153	0	279.048	0.57482	23.9201	50.0839	0.671512	3.75039	0.001246	1.54191	0.100111	0.522704	0.025307	13.2288	1.42378	2.31182	0.03108	2.3046	0.232401	0.007522	0.015001	3.80568	0.607711	80.131	1.8e-05	0.00158	0.07126	0.13065
159510762-stool2	0.00446	0.00048	143.853	0.894	0.2567	10.6633	0.06449	0.23382	0.984122	0.036885	0.668742	0.408102	2.05008	0.501654	0.137426	1.22062	32.3755	3.65259	0.461231	1.86654	0.038851	0.140851	0	475.437	0.66438	52.7292	86.7686	3.5608	6.08053	0.00525	2.35532	0.770387	3.83408	0.278858	8.89257	1.67723	1.83828	1.48889	0.17775	0.362357	0.068664	0.040339	4.96717	3.2235	23.5197	0	0	0.11138	3.03596
159551223-stool1	0.06447	2.03369	13.1571	1.5362	2.4053	28.7177	46.2072	4.91358	0.459239	0.058056	1.15075	0.345467	1.27511	2.46465	0.280866	3.54911	30.6058	3.2321	0.266812	98.9527	0.050453	5.81417	0	311.291	44.5371	139.567	284.987	2.48296	1.03995	0.953762	27.2234	0.749555	1.17348	0.168117	12.5115	8.26493	2.91222	0.318389	1.85836	0.18201	0.10637	0.483801	3.82895	1.03838	15.9386	2.86822	7e-05	0.00502	2.16759
159551223-stool2	0.02133	0.00161	31.9072	1.18072	0.26643	4.41362	7.57528	0.36143	0.349755	0.048361	2.125	0.276599	1.83153	0.980301	0.342084	10.2244	26.433	1.61892	0.413839	43.0945	0.030351	0.92517	0	326.394	7.45976	74.6459	206.065	1.52438	1.07906	1.65975	23.392	0.511857	3.99549	0.15671	12.3349	6.14702	2.88263	1.60976	2.81332	0.189054	0.10952	0.226359	3.34674	0.157423	41.7615	0.237159	0.00016	0.05288	2.18583
159571453-stool1	0.00528	0.00482	28.6344	0.24306	0.12924	0.00014	0.16226	0.00043	0.170495	0.018422	0.183882	0.062508	0.846706	0.127955	0.072786	0.019748	75.466	0.324777	0.059845	0.59594	0.018393	0.161379	0.00224	116.997	103.037	80.2381	56.0711	2.17162	2.83685	0.039922	3.55806	1.70098	13.0873	0.037242	124.616	12.9718	0.799272	0.048171	0.52669	0.226917	0.021297	0.344596	3.91555	0.002527	8.17119	0.420007	8e-05	0.00338	0.13085
159571453-stool2	0.00014	0.00152	3.98516	1.46438	0.89927	1.99562	0.10069	0.00111	0.924673	0.090572	0.662664	0.569466	2.58698	0.567228	0.329739	0.113053	40.494	3.45701	0.244683	0.303227	0.10587	0.624884	6.99064	97.0983	36.5608	85.3038	14.5917	1.43352	1.68029	0.235064	1.91983	5.66678	10.222	0.210157	71.4575	8.8994	0.312622	0.473578	0.68219	3.44728	0.090303	0.308049	3.82561	0.051391	3.93382	0.4228	0.00078	0.00404	1.24235
159591683-stool1	0.00711	0.19252	19.1896	0.01592	1.04441	0.00373	0.0097	0.21112	0.021402	0.093884	0.017092	0.006293	0.022917	0.060567	2.52956	0.05196	0.093733	0.050908	0.007398	1.4038	0.962695	0	0	101.148	0.04077	0.630019	2.14144	0.141587	11.6407	6.8e-05	0.213012	0.019699	0.180189	0.019774	30.9117	1.0588	0.143791	0.002467	0.06976	0.004257	0.141385	0.000249	15.9412	0.624875	396.16	0.050432	0	0.25464	0.14717
159591683-stool2	0.00181	0.25262	37.2708	0.07734	0.9176	0.03211	0.00183	0.01328	0.173595	1.15853	0.053531	0.02667	0.072218	0.259065	3.14321	0.161863	0.091882	0.076964	0.108953	0.835654	2.09062	0	0	91.6756	0.13446	0.738635	0.876566	0.552887	12.7153	0.000466	0.306242	0.083874	0.548799	0.075327	19.1253	0.616336	0.145855	0.043635	0.67385	0.031891	0.402441	0.000932	12.2992	0.155507	220.67	0.087437	0.00032	0.15413	0.72783
159611913-stool1	0.02182	0.12531	47.9546	0.64091	1.17064	0	0	0.01784	0.763069	0.081875	0.285434	0.868563	0.379487	0.320753	0.122156	0.114777	6.47943	13.6916	0.34058	7.34469	0.100637	0.000819	0	164.998	7.32382	70.4426	158.937	2.99607	1.13819	2.14335	7.45403	1.12774	5.31407	0.795302	8.20135	3.94244	4.84213	0.265172	2.10466	0.07345	0.173032	0.01015	3.46035	0.014016	16.8128	0.084849	8e-05	0.00968	1.43803
159611913-stool2	0.00632	0.00044	14.2179	0.30446	1.04181	0	0.00379	0.00295	0.20415	0.100339	0.125467	0.544945	0.501064	0.04622	0.055277	0.082296	4.13514	3.84846	0.121098	14.8519	0.06849	0.000364	0	263.836	10.6653	60.5857	78.3229	1.18918	1.02036	5.37267	8.24507	0.162967	4.24959	1.73359	7.62278	3.10966	3.82763	0.12942	2.12957	0.023665	0.080579	0.012834	2.49409	0.236611	16.9453	0.272331	0	0.01037	0.36434
159632143-stool1	0.03079	0.00165	6.41216	1.34588	0.34939	0	0.01172	0.00245	0.551479	0.04523	0.478547	0.343519	0.720771	0.153496	0.24402	0.284131	3.52012	2.88307	0.338653	0.282217	0.093545	0.581623	0	118.924	6.608	28.2437	3.43622	2.21429	0.881611	0	2.03535	1.33665	0.486235	0.233164	2.62238	0.281238	0.129903	0.66397	26.6802	0.078668	0.138891	697.544	14.6598	0.011064	6.78464	0.10374	0.00025	0.00394	0.88577
159713063-stool2	0.00338	0.00112	150.399	0.22953	1.56702	0	0	0.00027	0.339839	3.59605	0.370191	0.247935	0.399256	0.105716	2.28047	0.064141	0.10892	0.271159	0.067921	0.996243	0.060379	0.000141	0	14.9122	9.62126	46.6473	463.87	3.63357	6.16352	0	0.955542	0.121611	36.593	0.054186	7.2678	2.59814	1.20389	0.043331	4.39552	0.022552	0.030919	0.000523	6.34852	0.004295	17.1272	0.052542	0.0003	0.00324	1.2693
159733294-stool1	0.00574	0.03394	45.343	0.42199	3.42391	0.83687	0.00183	0.01013	4.12191	6.03026	0.771851	4.87241	1.51542	0.622811	0.851438	0.226887	5.90576	6.92101	0.141059	1.646	0.155036	0.392908	0.40957	204.169	27.6983	6.16522	8.61527	0.506499	43.3964	0.000192	6.11495	2.1638	0.649736	1.81221	51.6313	3.70959	0.426368	0.183174	15.6664	0.287758	0.076775	2.2869	10.2287	0.133092	5.70436	0.171085	0.00022	0.03691	4.03072
159753524-stool1	0.09426	0.18758	4.40772	0.67935	1.72472	0	1.95679	21.6094	1.53106	132.118	0.428319	0.851254	5.40398	3.7391	1.94046	1.05158	0.905577	5.94484	0.642517	0.43197	0.430197	0.880138	0	44.4905	5.37136	17.2162	1.8006	8.33016	3.86339	1.7e-05	0.15017	3.27362	3.16791	0.758153	1.75737	2.1949	0.117053	0.584226	0.3454	0.268845	0.243974	0.004653	3.31932	2.3318	2.8289	0.125784	34.7678	3.35812	1.73055
159753524-stool2	0.12006	0.02665	83.7443	1.97341	0.98483	82.6734	3.78754	0.84391	1.08471	16.9882	0.386716	1.42464	2.55045	8.67731	0.279636	0.445766	8.32347	3.41004	0.674229	3.42511	2.39523	2.34646	0	744.906	70.3303	286.451	27.1306	14.263	27.4933	0.000157	1.76452	7.28777	44.0921	0.758522	15.6079	26.1556	0.816889	0.558422	0.23177	0.149957	0.618769	0.20846	23.9504	0.772669	26.8497	1.59301	61.4937	1.7129	2.11102
159753524-stool3	0.07056	0.02109	72.439	0.60581	1.71084	32.9126	0.26573	0.81512	2.50934	39.3274	0.307964	0.814555	1.59056	0.759046	0.367818	0.182379	6.21322	4.08138	0.291813	2.4856	0.621562	1.80377	0	436.704	92.6138	1101.69	52.0087	1.8567	24.7188	0.000277	1.15657	6.99727	11.226	1.3708	13.7564	20.799	0.725941	0.555913	0.22848	0.071204	0.173523	0.156809	61.1626	0.024579	20.024	0.325899	2.14653	2.21893	1.00006
159814214-stool1	0.00229	0.00021	0.84702	0.71756	0.26276	0.01404	0.09177	0.07424	0.408587	9.34895	1.99105	0.331334	0.28284	1.07882	2.86776	4.88307	1.74788	0.7679	0.246126	125.417	0.048965	0.927236	0	361.275	20.569	40.9523	2.71367	5.24027	0.688534	1.92236	7.70897	0.689666	3.77236	1.61427	18.9998	2.68519	0.2391	0.811261	19.1809	0.056233	0.103297	0.043108	7.59865	0.01433	206.486	0	0.00137	7.72315	3.67139
159814214-stool2	0.01087	0.03825	0.67521	0.74683	0.31507	0.00566	0.1085	0.04912	0.355504	4.34643	3.03223	0.533853	0.326861	0.60521	3.09546	0.620824	2.2009	1.92297	0.336138	61.8963	0.035412	0.610597	0	529.124	46.6424	110.221	2.71334	4.85252	1.7883	7.22192	13.5193	0.758108	3.26338	0.81809	13.3456	1.51982	0.48398	0.249171	2.42198	0.063006	0.082894	0.219458	8.65836	0.021425	133.371	0.422894	0.00019	0.00128	1.30199
159915365-stool1	0.00628	0.0034	0.10828	0.04307	0.17927	0.02036	0.1357	0.00549	0.07162	0.000976	0.033047	0.056402	0.064347	0.074891	0.010382	0.217974	0.013696	0.091449	0.023193	1.64205	0.003211	0.028961	0	7.60074	0.75666	1.55015	0.031364	0.09634	0.060928	0.172204	0.042391	0.048877	0.105078	0.023884	0.103191	0.386656	3.0787	0.025806	0.3433	0.003669	0.004859	0	0.236331	0.029414	0.835282	0.025049	0	1250.77	0.1627
160097436-stool2	0.0165	0.03276	15.1349	0.24443	1.97026	0.00102	7.11221	0.0305	0.050692	0.044465	0.087234	0.37674	0.043868	0.219224	0.042799	0.036434	4.84833	0.50775	0.046853	2.32599	0.056786	0.000805	0	299.636	0.8945	0.328333	1.42514	1.54369	8.75337	0.38236	9.11293	0.311628	0.689745	0.031692	23.3882	1.59998	0.886355	0.046752	1.47484	0.163593	0.02626	0.058207	1.63362	0.072671	212.239	0.000309	0.00048	0.00683	0.13307
160158126-stool1	0.00095	0.0081	22.8733	0.06797	0.02983	8e-05	0.00885	1.03557	0.024336	1.42554	0.271093	0.015271	0.983773	0.005104	0.370522	0.053201	8.14693	0.107219	0.010558	26.2372	0.002737	0.000336	0.00562	79.3123	1.78327	372.794	30.0711	0.687815	1.0504	10.6921	12.1002	0.027929	2.72445	0.017937	39.2137	2.07107	0.311115	0.033039	0.77334	0.009285	0.003089	0.014456	1.46908	0.021595	104.963	0.003092	4e-05	0.01528	0.02631
160158126-stool2	0.00547	0.01332	19.0823	0.65684	3.24386	6e-05	0.00862	0.80283	0.425139	1.34178	0.93141	0.97525	2.1204	0.113715	0.786592	0.160512	53.3162	0.647269	0.108605	65.3653	0.064368	0.003181	0.0007	128.229	12.9158	384.408	176.136	2.59175	1.81904	9.83015	13.3895	0.990283	4.33462	0.115839	30.6613	1.55109	0.256907	0.105363	0.15213	0.037856	0.039328	0.042766	2.83638	0.295291	48.335	0.013414	0.00035	0.01443	0.27694
160178356-stool1	0.00507	0.01199	27.771	0.52576	0.16466	3.74896	15.3186	0.68353	0.355589	0.04988	1.05632	0.811223	0.291428	0.843507	0.196326	0.751746	0.372722	3.50236	0.166919	1.37922	0.179297	2.68242	0	83.6547	8.42307	1.65499	2.56944	9.64226	3.45926	21.5752	4.52372	0.837491	0.641612	0.213308	19.0802	0.125763	0.449617	0.116444	3.24989	0.053923	0.101761	0.016752	25.5785	0.361137	122.093	0.134657	4e-05	0.00521	0.79837
160178356-stool2	0.05951	0.00197	23.471	0.63944	1.43974	1.21577	5.33847	0.18002	0.725193	0.02678	1.37878	0.987063	0.299714	1.29343	0.178966	0.218412	0.556974	4.21756	8.29639	11.3532	0.089808	1.06256	0	144.438	22.1728	1.07243	3.91815	5.49035	1.58677	11.9391	4.20532	0.679307	26.0347	0.101312	6.35803	0.384969	0.721333	0.195322	0.19985	0.056295	0.070396	0.048811	19.9063	0.094904	30.2502	0.641358	0.00041	0.00812	1.82804
160178356-stool3	0.02264	0.00137	39.0979	0.95559	0.35576	9.07439	0.87889	0.20585	1.14178	0.034178	0.585121	0.434762	0.184152	0.783028	0.127232	0.144511	0.394582	3.44215	1.46242	57.4972	0.137682	0.270665	0	71.2268	8.2457	1.32141	2.63975	1.37052	3.18125	5.03843	3.36129	0.509833	11.723	0.079634	11.0413	0.28971	0.516536	0.216594	2.22696	0.078505	0.083323	0.045502	19.3134	0.020325	56.9631	2.21139	0.00044	0.01042	1.99352
160218816-stool1	0.02421	1.4432	0.72335	2.71122	0.3001	0	0.02103	0.53961	2.49247	2.19253	3.66353	1.70278	3.12046	4.42607	0.939483	2.01987	0.259155	2.7071	0.567505	72.8976	0.116675	0.001841	0	140.095	0.61304	56.6636	9.0103	7.65058	2.52067	1.55377	7.4158	2.08502	4.89747	3.77529	13.5931	3.68201	1.0674	0.66106	3.31268	0.199211	0.562149	0.140334	12.2853	0.14131	74.7636	1.95471	0.00016	0.00948	3.12122
160319967-stool1	0.00885	0.00149	3.15592	1.08287	1.55616	0	0.26458	0.18183	0.676368	1.21305	1.2816	1.82903	0.373022	0.902059	0.840558	0.115811	17.4099	5.39386	0.133777	24.576	0.087705	0.780698	0	150.482	8.23993	140.908	107.158	4.94333	6.44532	0.063257	4.70934	1.9625	1.6484	0.131151	12.2465	1.36507	170.275	0.32698	0.1674	0.134333	0.103191	0.033737	17.4386	0.259902	47.0783	1.39783	8e-05	0.07816	0.93481
160319967-stool2	0.02801	0.02145	1.32675	0.1247	0.07433	0.00113	0.47517	0.07511	0.098912	0.72331	0.437477	0.18069	0.089906	0.142112	0.49066	0.090189	15.165	1.33556	0.04997	3.79981	0.021824	0.587152	0	179.812	9.26804	35.9469	96.9429	0.582345	4.01989	0.04204	2.57282	0.247686	0.950199	0.035367	8.00821	1.16146	89.6661	0.067448	0.06179	0.055105	0.034597	0.077745	11.5276	0.106598	33.3661	0.700743	0.00055	0.00077	1.14618
160319967-stool3	0.02625	0.00905	1.70404	0.0743	0.06489	0.00141	0.19075	0.04497	0.054965	0.148415	0.28335	0.38973	0.040295	0.098237	0.95222	0.009728	10.8851	0.743481	0.037968	17.698	0.029932	0.274238	4e-05	120.812	5.17794	142.893	71.1284	0.483547	4.44194	0.055444	4.00955	0.330503	1.01674	0.020151	7.9388	0.787877	152.065	0.027356	0.0219	0.022396	0.024464	0.044296	13.5598	0.025919	26.9316	0.642551	0.00026	0.01151	0.18065
160380657-stool1	0.01549	0.08445	1.70541	0.47364	0.6869	0.61749	0.06564	0.69749	0.467203	0.078904	11.0969	2.13599	0.280759	0.528138	0.740734	0.042361	0.27401	2.4232	0.244726	496.446	0.310414	0.977421	0	0.13133	29.7985	1.63509	0.883269	3.59137	6.99884	0.000464	0.497767	0.742619	1.15581	2.21258	21.1014	0.075387	0.570527	0.120088	0.17029	0.043743	3.95026	0.000216	14.7943	0.693961	150.458	0.137243	0	1.25676	0.38184
160380657-stool2	0.01661	0.0015	0.52556	0.36852	0.28363	11.2685	0.00131	0.01992	0.191566	0.023695	0.692837	0.058635	0.120073	0.032992	0.023789	0.013617	0.125593	0.630049	0.141569	109.121	0.134998	0.121396	0	0.31788	5.43879	1.12702	0.266532	0.289813	4.67763	0.003946	0.232686	0.155169	0.583092	0.543066	18.8213	0.062521	0.182759	0.047185	0.01482	0.003806	0.040025	0.026466	5.05858	0.009371	170.789	0.031241	0.0002	0.00218	0.1404
160380657-stool3	0.01602	0.00682	0.8526	0.56198	0.59555	9.28184	0.0175	0.07232	0.220415	0.135851	0.836824	0.285058	0.162449	0.088204	0.055382	0.026595	0.598892	1.74931	0.150516	141.5	0.147271	0.226483	2e-05	293.615	23.1523	1.17137	0.893735	0.951768	4.5313	0.004846	1.28951	0.658512	1.08693	5.05815	17.7387	0.131478	0.350978	0.079954	0.04928	0.009748	0.156143	0.035115	6.86185	0.053665	152.789	0.433352	0.00035	0.10398	0.27725
160400887-stool1	0.28425	0.17232	21.1917	1.2197	2.63354	1.1897	3.4738	0.0486	4.19377	0.812995	1.18994	2.78656	2.53715	0.648863	0.303803	3.37235	33.5858	5.62796	0.536033	11.6876	0.268987	4.86117	0.09462	172.154	12.9195	119.449	19.2537	20.5378	3.4656	0.443293	4.842	2.68334	3.05716	8.50488	3.09555	102.609	0.411947	0.512406	9.00791	0.168408	0.176309	0.004997	7.24458	0.104716	1.31959	0.118141	0.00065	0.03741	1.68611
160421117-stool1	0.00354	0.02364	20.9781	0.27335	0.11117	2e-05	0.08377	0.20256	0.079631	0.785682	0.051881	0.658983	7.11617	0.11296	0.781383	0.014807	245.09	0.112983	0.070397	0.685037	0.032039	0.001226	0	597.203	2.87109	0.893813	19.6722	1.97281	1.07866	3e-05	0.717432	0.061935	1.78401	0.457969	15.9889	2.30386	1.4916	0.061921	1.06685	0.028945	0.012421	0.008111	3.00027	0.651013	92.6391	0.155321	0.00071	0.03728	0.17969
160421117-stool2	0.03078	0.00577	14.0554	0.20886	0.2355	0.00131	0.52058	0.05371	0.082323	0.02444	0.070901	0.270491	0.533171	0.122826	0.065503	0.026528	102.014	0.207111	0.043929	0.748425	0.016015	0.002275	5e-05	374.372	1.36825	0.801454	24.7756	1.40084	0.715011	0.004986	0.732024	0.052471	1.99896	0.14484	13.564	2.45014	1.00794	0.058871	1.02804	0.012117	0.013499	0.047167	2.84504	0.308172	90.8549	0.107134	0.0001	0.01881	0.24278
160421117-stool3	0.03307	0.0165	13.3189	0.20773	0.27584	0.001	0.80663	0.15622	0.225153	0.006269	0.066015	0.184199	0.197995	0.106463	0.05415	0.01396	43.9572	0.105179	0.037847	0.619622	0.014466	0.002191	0	352.789	0.89018	61.216	44.8355	2.31843	0.539809	0.004913	1.00897	0.031639	1.75197	0.179015	12.482	1.94372	0.924724	0.023395	0.57652	0.013681	0.009253	0.036366	1.81708	0.785232	82.4153	0.054644	0.00057	0.08805	0.78015
160502038-stool1	0.00858	0.02967	28.6762	1.154	2.28188	10.5465	2.74225	0.91723	4.73638	91.6048	4.23821	8.86544	3.76384	7.22326	7.34633	0.154933	119.916	1.30866	0.319999	0.431382	0.572188	6.23685	0	319.26	9.55714	0.491541	82.5189	20.6126	6.61317	2.11987	0.096134	0.559581	0.822216	0.605176	18.351	2.01783	0.204789	0.083427	0.53147	0.728143	0.146393	0.058987	6.98269	0.077248	7.01798	0.091584	0.00642	24.8497	0.67656
160502038-stool2	0.01507	0.00097	12.2993	0.19219	1.49333	0.00089	1.37646	1.66309	1.05987	3.90617	1.10105	1.07972	0.132921	2.83721	1.06054	0.033485	49.7939	0.36691	0.106313	0.284178	0.272319	0.639904	0	193.368	4.38591	0.303248	59.0788	4.15635	3.95963	1.62015	0.058246	0.096641	0.463458	0.078177	13.6397	0.915828	0.096444	0.020958	0.2893	0.069648	0.049359	0.052921	3.77618	0.03839	6.10252	0.002159	0.00245	13.5082	0.15086
160502038-stool3	0.03069	0.00366	6.93247	1.48587	2.08967	0.00314	28.1892	2.44475	2.09786	3.89314	0.869856	1.20293	2.2519	1.58541	0.318237	0.150736	63.5253	1.90296	2.15216	0.255732	0.26997	3.53843	0	104.776	8.30892	0.975765	48.3242	1.40523	2.74786	2.332	0.067439	0.396895	2.20494	0.187925	11.4877	2.0156	0.122431	0.14263	4.13037	0.162487	0.074131	0.059747	2.89446	1.47684	6.77785	0.000537	0.00346	2.93363	0.72234
160582958-stool1	0.00788	0.12466	22.1742	0.18301	0.39057	0.00447	0.14552	0.00698	0.178776	0.093707	0.685432	0.538133	0.502691	0.112084	0.118676	0.057966	82.5238	1.40413	1.93675	16.8357	0.046715	0.093834	0.05736	326.355	36.7769	21.6741	12.4548	0.409166	1.49906	0.109209	4.75697	0.725652	5.76451	0.047785	14.9692	2.76856	1.01346	0.167424	1.78378	0.089465	0.114394	0.011118	2.06045	0.896516	27.6416	0.039272	0	0.00036	1.07064
160582958-stool2	0.01811	0.00229	22.8465	0.13708	0.06668	0.00477	0.00422	0.00158	0.075478	0.120714	0.337667	0.209753	0.181914	0.02673	0.06612	0.077593	24.5121	1.5541	0.036017	7.1074	0.027489	0.247721	0.00981	228.474	24.5804	47.3925	8.62286	0.296346	0.640714	0.047135	3.60097	0.209129	5.8834	0.019474	15.3656	2.30871	0.617033	0.077207	0.69558	0.029432	0.087087	0.042281	3.47341	0.100814	42.502	0.043072	0.0002	0.00048	0.52934
160582958-stool3	0.02145	0.01483	22.9716	0.17431	0.16911	0.03196	0.01936	0.00256	0.108064	0.241821	0.61394	0.151292	0.261711	0.038568	0.167587	0.040329	28.2715	1.73086	0.054374	6.30906	0.041243	0.408208	0.00021	292.215	29.7838	61.7472	5.23025	0.376425	1.0142	0.063909	3.4077	0.317145	3.53822	0.030748	15.096	3.2933	0.680934	0.106949	2.19674	0.04218	0.138266	0.037286	4.25758	0.839206	59.898	0.03844	0.00016	0.0095	1.74758
160603188-stool1	0.17636	0.05051	8.879	0.4626	0.33385	0.00271	0.05277	0.04857	0.2802	0.092734	0.365835	0.192142	0.681114	0.18	0.264455	0.305668	38.4602	0.649841	0.124056	29.019	0.02266	0.02804	0.08927	111.283	1.36324	42.1699	121.86	1.79316	1.06828	1.5349	0.808602	0.739042	1.55345	0.183228	37.7784	22.6406	0.429656	8.37571	0.77726	0.088632	0.04046	0.024536	13.9706	0.006119	29.2187	0.017609	0.00055	0.13915	0.55089
160603188-stool2	0.20551	0.47516	30.3707	0.76202	0.4245	0.01961	0.00192	0.00231	0.484053	0.25525	0.823742	0.271521	1.60671	0.296061	0.383665	0.767463	128.365	2.31431	0.201288	0.347107	0.037129	0.049942	0.00325	23.2482	2.5381	3.56829	3.05132	3.23502	0.766556	43.0362	1.78823	1.46524	12.3326	0.176801	4.30245	0.406786	0.143343	27.0073	0.23967	0.116166	0.050214	0.039085	5.33444	0.004628	12.2954	0.000366	0.00039	0.00296	1.06621
160603188-stool3	0.21314	0.08973	4.95507	0.4365	0.10853	0.16807	0.00171	0.00366	0.220675	0.14144	0.40815	0.369596	0.820565	0.118295	0.284378	0.181962	56.9425	1.06385	0.102402	0.154	0.028697	0.146759	0.02524	32.3931	3.34593	114.438	1.80938	1.42362	0.903988	20.946	1.44342	1.27935	16.0684	0.501267	2.0935	0.373989	0.10243	37.4214	0.13324	0.061588	0.035802	0.029931	7.96161	0.003132	3.44479	0.000239	0.00018	0.06781	0.53493
160643649-stool1	0.03029	0.0012	23.094	0.4053	0.32542	8.39601	0.95859	0.10737	0.511624	1.19241	0.906189	0.273968	1.45871	0.427224	0.106692	0.128318	149.37	4.2681	0.378669	2.12997	0.070969	0.11846	0	207.642	23.5678	138.057	25.1839	0.264399	1.87722	1.03786	2.33298	0.279263	2.91531	0.249013	9.62784	1.93604	0.479126	0.49834	1.3182	0.182079	0.633986	0.027022	12.9821	0.037694	66.8957	0.097108	0.0006	0.67689	3.10958
160704339-stool1	0.01978	0.0161	18.4048	1.32507	0.74504	60.1234	5.90821	0.99874	1.60245	0.5836	0.354067	0.294091	0.467803	0.193519	0.293474	0.333317	17.0001	3.53199	21.6524	22.5307	0.3176	7.70279	0	51.3212	15.5182	127.997	38.2846	0.373389	0.280778	4.18535	0.944116	7.4063	0.346244	0.203795	3.62052	0.598742	0.581998	0.221159	8.61761	0.147601	0.08323	0.032802	10.2482	0.179414	3.87168	3.6e-05	0.00015	0.46752	0.98477
160765029-stool1	0.85235	0.02395	0.78885	2.10136	3.87402	10.6897	6.96896	2.40601	1.88116	3.4523	1.14262	6.65621	0.737809	1.20412	0.482193	1.87943	0.69305	7.75349	0.517594	0.475534	0.094799	2.61919	1.07552	141.861	0.19925	2.19182	182.04	8.67729	1.60157	0	1.92563	5.62839	68.9283	1.99667	5.6211	3.37579	0.356663	15.9805	5.05984	0.109267	0.131869	0.016368	1.0378	0.257232	30.1683	2.3e-05	0.00353	0.92388	2.60234
160947100-stool1	0.02458	0.00102	28.0821	0.02552	0.08612	0.00098	0.01421	0.02017	0.025295	0.009399	0.139445	0.114375	0.160313	0.018073	0.106953	0.007215	0.588898	0.933665	0.016077	3.91007	0.033213	0.000582	9e-05	287.249	44.9017	58.0787	1.77469	0.409981	1.52049	0.006063	1.18292	0.053068	4.04665	0.008506	14.6138	0.841181	0.155944	0.007479	0.00896	0.00876	0.006466	0.079844	5.54178	0.045866	95.9879	0.025226	0.61587	0.00134	0.02935
161007791-stool1	0.01383	0.03337	36.9028	0.01567	0.0101	0.0012	0.00167	0.00189	0.018386	0.675587	0.041069	0.002632	0.007131	0.0068	0.610814	0.001304	0.934787	0.0225	0.010686	0.557413	1.54629	0.001161	0	255.64	1.22642	2.17116	2.52289	0.020575	2.13016	0.003031	3.53444	0.009118	1.31567	0.032295	11.2203	2.83947	0.525383	0.004539	0.00109	0.019037	0.031046	0.028477	4.10991	0.004546	8.74704	0.000433	0.00044	1.02499	0.01695
161230322-stool1	0.02706	0.00609	56.8445	0.09101	0.01372	10.9411	0.00184	0.00328	0.041223	0.563095	0.151156	0.021661	0.072042	0.092241	0.111714	0.011119	1.41434	1.49921	0.020772	76.6903	0.113277	0.002157	0	347.632	22.8052	62.8072	1.23608	2.25107	8.3828	13.7794	9.43451	0.093342	2.33519	0.253762	56.836	261.352	0.726082	0.017201	0.00929	0.197977	0.014459	0.07018	17.7945	0.002277	31.8322	0.000519	4.30754	0.00173	0.07376
161412393-stool2	0.01675	0.01731	5.00453	0.8851	0.29022	0.00115	8.1486	0.16132	0.154625	0.034621	0.729242	6.92558	0.123129	0.305056	0.186709	0.098785	16.2992	1.4886	6.37761	0.439239	0.106287	1.48593	0.52942	18.5886	1.61826	0.206578	0.931524	0.516872	0.215543	0.003415	0.146973	4.69334	0.468651	0.297577	1.71872	0.37912	0.031388	0.106928	0.03461	2.65772	0.143061	8.94846	1.3785	0.474951	1.02569	1.64812	0.08692	0.02351	0.9812
161554003-stool2	0.01579	0.03304	1.98931	0.21534	0.06358	2.55381	0.18778	0.0178	0.075032	0.035898	0.135005	0.100655	0.367475	0.031113	0.023339	0.053285	65.222	0.508585	1.88593	4.46516	0.009418	0.171225	0.01633	57.2592	3.77415	35.9377	4.3945	0.682005	1.85911	0.345563	8.27699	0.187105	0.76213	0.662152	5.55441	5.89125	67.283	0.19588	0.1321	0.017046	0.07231	0.070462	5.24994	0.006892	5.063	0.073347	0.00062	0.001	0.26159
178713055-stool2	0.01366	0.01633	43.4783	0.42129	0.92071	0	0	0.01147	1.33612	10.1127	0.584307	0.194852	0.631638	0.813787	0.125062	0.081819	0.285545	0.433485	0.43533	77.4045	0.210054	0.078921	0.87805	44.4716	5.95099	51.1765	17.7493	0.551697	1.77057	1.22779	4.04294	0.887266	96.0757	0.112156	4.0549	1.43541	0.843076	0.135306	3.77705	0.054644	0.07035	0.021475	0.866203	0.044539	2.30782	0.106579	0.00108	0.93154	0.59547
246515023-stool1	0.00209	0.00135	223.832	0.0355	0.03841	0.00073	0	0.00118	0.117988	4.824	0.042024	0.017593	0.168512	0.242991	2.49281	0.017961	0.266859	0.114727	0.023087	1.48028	0.029199	0	0	24.0386	0.02919	0.889002	1.44749	0.921156	2.69165	7.3e-05	0.683343	0.182792	0.340651	0.067737	21.2492	3.8992	0.212192	0.044162	0.06348	0.021607	0.107919	0.009344	5.18814	0.000146	188.029	0.356115	10.4509	0.00888	0.16314
246515023-stool2	0.00758	0.0026	159.207	0.079	0.98436	2e-05	0.00172	0.0034	0.133824	6.30116	0.050773	0.017752	0.089592	0.273541	47.793	0.012153	0.215641	0.03189	0.013772	1.90918	0.060769	0.00021	0	42.1028	0.04155	1.09317	1.47944	0.848565	3.6896	0.000128	0.465455	0.235631	0.419841	0.071241	23.1589	2.85344	0.191009	0.04102	0.02727	0.037572	1.35674	0.011607	5.97982	0.17863	216.909	0.533965	2.24685	0.01986	0.07037
246515023-stool3	0.05485	0.06176	107.859	0.01269	0.1076	0.00338	0.00446	0.00138	0.030536	1.63912	0.0097	0.005273	0.024028	0.061145	4.04403	0.00305	0.204312	0.014086	0.005751	1.18479	0.067778	0.001808	9e-05	7.37482	0.04556	0.859543	1.03655	0.220429	1.47725	0.01233	0.271304	0.054817	0.302556	0.014602	14.4	1.70826	0.104465	0.01087	0.00737	0.012146	0.580063	0.114858	3.56955	0.004923	126.422	0.025216	1.05613	0.0066	0.00797
275382046-stool3	0.01683	0.13449	2.03283	1.31525	0.59127	0.00024	0	0.00164	1.30882	1.22218	1.9039	2.07744	0.188946	0.398442	0.504294	0.065005	2.75802	0.652217	0.377402	4.79454	0.213253	0.603819	0	724.289	2.49319	1.33776	10.7165	4.20132	6.65511	0	0.706471	0.190208	1.28856	3.37463	27.0634	0.107527	0.823309	0.060288	0.0618	0.275602	0.048126	0.000355	1.06858	0.004498	233.914	0.472655	0.00148	12.1368	0.2756
336497421-stool2	0.01536	0.00184	7.83943	0.04753	0.1342	0.00151	0.09131	0.25862	0.039768	0.100695	0.375218	0.078546	0.080325	0.060056	0.18989	0.004461	1.54659	0.056021	0.031065	6.42803	0.013978	0.172029	0.00013	700.771	44.3583	0.165375	3.17196	0.628628	4.26029	7.25072	4.03955	0.342529	1.529	0.013183	2.8112	3.94341	7.54964	0.008907	0.08328	0.011524	0.006499	0.026572	11.1721	0.386176	2.87115	0.005169	0.00019	0.00444	0.06496
338793263-stool1	0.01147	0.002	0.18092	1.40555	0.22802	3e-05	0	0.00102	12.14	4.65742	0.179167	0.026555	0.184983	0.318756	2.82925	0.055597	0.88045	0.04687	0.077307	0.086326	0.18141	0.000133	0	202.828	78.366	1.39328	4.93659	1.94178	5.68639	0.000235	14.7561	0.360228	18.5959	0.107743	1.92181	0.609805	0.268755	0.16943	0.0656	0.14721	0.069176	0.000133	5.18896	0.000933	0.081145	0.084597	0.00031	0.08805	0.09092
338793263-stool2	0.02368	0.02079	0.18761	0.51329	0.21746	6e-05	0	0.00133	0.451622	6.25882	0.222296	1.84279	0.132557	0.401807	0.933998	0.022526	0.783138	7.22626	0.088645	0.084047	0.102241	0.00058	0	179.122	56.6002	1.36112	4.91212	2.97895	8.92231	0.000298	18.8626	0.236117	23.8598	0.0896	2.83894	0.770561	0.264951	0.035508	0.0714	0.203284	0.023334	5.3e-05	5.43446	0.000605	0.080495	1.34627	0.00037	0.59562	0.34093
368533040-stool1	0.0148	0.00112	5.86481	0.41897	0.12967	0.03112	0.0023	0.00512	0.332445	0.024606	0.252641	0.198864	0.317097	0.121154	0.059382	0.174779	1.25461	0.710752	0.154726	1.18833	0.027296	0.000477	0	183.221	0.49497	0.845736	26.2386	0.897633	1.39074	0.009578	1.96583	0.548667	0.283609	1.56831	6.13852	4.74405	0.634683	0.390135	5.20869	0.112154	0.082681	1.18896	2.48468	0.004556	30.9686	0.702499	0.00048	0.00087	5.82923
370027359-stool2	0.00821	0.00726	1.67421	0.3805	0.1786	0.16839	0.4629	0.07863	0.074494	0.252815	0.300709	0.313554	17.6399	0.060735	0.022294	0.039732	16.8275	1.01757	0.100384	0.337873	0.01412	1.05875	0.0001	41.0186	2.84673	3.80583	56.1816	0.568588	0.396594	0.001772	329.376	0.326048	0.293959	0.117366	13.4045	3.98539	72.8938	0.146471	0.88674	0.742836	0.024399	0.053375	9.48993	0.056305	2.07193	0.004036	0.00027	0.0282	0.20615
370425937-stool1	0.00508	0.04272	35.5497	0.03	0.51251	25.8808	0.00013	0.00301	0.237105	5.07482	0.207084	0.174485	1.07773	1.43293	0.23411	0.006094	1.02784	0.038374	0.015014	1.67056	0.941165	0.000275	0	155.444	6.4826	4.95363	136.479	0.850214	3.63456	0	4.09368	0.59658	0.259551	0.044722	4.82422	2.07091	2.07668	0.011389	0.01268	0.019764	0.009885	0.005206	10.4944	0.001242	25.7486	8.5e-05	8e-05	0.47401	1.00211
370425937-stool2	0.00679	0.00031	23.8146	0.07575	1.31312	0.00695	0.00017	0.00276	0.668253	12.0281	0.259776	0.203837	0.562737	1.63821	0.291066	0.008985	0.595245	0.04366	0.027458	1.35476	0.42679	0.000587	0	98.1672	8.76006	3.65008	128.91	1.38648	3.91963	5.1e-05	2.9588	0.43559	0.256175	0.067268	4.12823	1.94906	2.0402	0.017733	0.02261	0.033521	0.013766	0.004399	7.51809	0.000912	23.5689	0.874554	0.00107	0.93561	1.49264
375450439-stool3	0.02941	0.05122	48.0743	0.99091	0.5517	0.12409	0.39637	0.26609	0.732038	1.38687	2.29209	0.775077	1.49355	0.194635	0.321813	0.415477	2.9887	6.99351	0.310939	2.42893	0.125632	1.23927	0.07618	255.396	25.3556	1.02214	2.80253	2.91303	1.29931	0.000165	0.534986	0.816596	2.61341	0.197616	6.19476	0.508864	0.429768	0.483643	4.75519	0.18483	0.166579	364.958	0.840854	0.028362	30.5291	0.128043	0.12103	0.06407	7.2397
404239096-stool1	0.00194	0.00475	74.1874	0.15201	0.13434	0	0.20325	0.23275	0.094276	0.913317	1.39699	1.44886	1.2917	0.044726	0.615145	0.059097	330.242	0.687811	2.62084	0.997435	0.041209	0.007785	0.07517	112.161	22.4003	103.702	5.44008	0.32969	0.696146	1.22421	1.15918	6.29374	3.37403	0.072705	31.7629	0.397971	0.405061	0.071613	0.14372	0.069087	0.016932	94.9068	7.20751	0.017305	62.049	0.089451	0.00141	0.01	0.39661
508703490-stool1	0.00965	0.02883	24.1668	0.43684	1.15074	0	0.00011	0.07555	0.412198	0.087411	0.692779	0.934401	1.17255	0.130848	0.363429	0.165764	2.69422	5.19009	0.564212	2.24289	0.208276	0.002725	0	115.033	1.00848	98.4832	8.69197	1.11508	1.4568	2.33021	6.77427	0.173652	0.526444	2.03518	14.105	0.785097	0.122725	0.34782	7.0337	0.093656	0.037866	0.041573	6.27644	0.006347	9.75291	0.001354	7e-05	0.07275	1.72269
508703490-stool2	0.0066	0.05823	16.681	1.18661	0.30432	5.33176	2e-05	0.23317	0.718713	0.138716	1.47229	1.82544	1.97065	0.170575	0.735403	0.174887	4.9248	37.659	1.94868	2.03138	0.247539	0.001029	0	292.406	1.7376	244.578	9.45979	1.30705	3.04746	4.26176	10.0985	0.45551	1.01222	6.89012	16.9237	1.34936	0.190959	0.610942	6.49306	0.137201	0.203812	0.023913	15.0272	0.024661	8.53371	0.000223	0.00022	0.05763	2.49149
508703490-stool3	0.00617	0.00514	26.912	1.27269	1.15864	16.1422	0.00033	0.43675	1.15011	0.222764	0.785632	2.65947	1.44301	0.377721	0.515268	0.195991	4.10749	6.02405	2.78457	5.71612	0.14949	2e-05	0	85.3959	2.48011	77.7106	20.4465	2.52052	4.48532	5.18938	16.9733	0.677764	1.16195	33.2208	36.0975	1.20799	0.238533	0.572802	13.1852	0.436674	0.114024	0.038535	6.78412	0.009355	34.1157	5.1e-05	0.00054	0.17227	6.65123
517810313-stool2	0.02094	0.03642	0.6818	1.11692	0.1715	0	1.49344	0.13604	0.125882	0.042812	0.249139	0.46917	2.60038	0.071072	0.022929	0.024261	30.5502	1.23855	0.073945	6.30454	0.012966	0.303189	0	22.1081	1.06919	10.4274	1.24972	0.361961	0.197266	0.366076	1.72526	0.212804	0.141447	5.72589	1.46494	0.143199	13.2026	0.055698	0.02631	0.070232	0.019113	573.715	1.08446	0.043347	1.85136	0.109313	0.02539	0.00619	0.2447
550534656-stool1	0.00302	0.00783	124.762	0.83654	0.65274	0	0	0.02674	0.135399	0.512081	0.10326	0.407498	0.468664	0.053375	0.354783	0.085951	0.281442	6.50031	0.161237	70.4608	0.113783	0.000357	0	56.9	0.77703	3.67477	95.7731	1.49667	3.58101	0.627752	0.682738	0.584659	1.34691	0.073996	26.9957	2.14998	0.312697	0.327761	9.93537	0.031696	0.02626	0.073697	5.59124	0.011064	125.129	0.146118	3e-05	0.33379	2.8448
550534656-stool2	0.02035	0.34544	88.7706	6.43459	8.3271	0.69292	0	0.1156	1.44419	6.11759	0.694834	22.2401	1.64134	0.369149	3.73303	0.350763	0.936923	14.6668	0.546594	57.396	1.7389	0.000952	0	217.792	0.78531	8.08919	144.656	19.7738	7.37203	4.05193	1.09226	2.23597	3.01162	0.393957	9.822	3.18001	0.463185	1.63222	17.0438	0.210319	0.223777	0.036044	5.32688	0.022578	24.6959	2.22296	8e-05	0.30466	11.7439
550534656-stool3	0.00131	0.00519	107.57	1.26626	0.44864	262.078	3e-05	0.01544	0.407396	0.095541	0.20735	2.33572	0.56577	0.0466	0.906482	0.103805	0.636399	3.02803	0.288226	51.0795	2.59791	0.002678	0	133.51	0.67037	7.8057	438.53	1.16047	4.21631	2.86521	0.92943	0.185563	2.53713	0.152153	15.0803	6.77436	0.446355	1.05201	4.30864	0.045943	0.075135	0.050093	9.54416	0.020448	22.9392	0.781563	0	0.1123	5.75312
604812005-stool1	0.01216	0.07616	28.1511	0.47642	0.18962	0.00126	0.23096	0.0402	0.285748	0.785602	0.516759	0.27155	1.83792	0.686111	0.07188	1.10795	48.3761	1.68843	0.194199	24.6609	0.028537	0.746434	0	295.702	7.63393	135.632	134.019	0.554151	5.71852	0.229248	2.70819	0.289284	64.8247	0.302554	6.83896	5.61902	1.12912	0.125107	1.93878	0.032135	0.030969	0.01732	2.97728	0.425912	18.5042	0.184379	0	0.01118	1.20416
604812005-stool2	0.01531	0.03257	29.0608	0.33841	0.11132	5e-05	0.2041	0.1739	0.272083	0.116738	0.4274	0.156984	0.238157	0.594376	0.109922	0.203614	51.1272	0.670966	0.166336	27.9896	0.025311	0.388232	0	311.318	10.9462	83.1014	82.2264	0.611433	3.53647	0.10707	2.24864	0.126242	39.636	1.4446	13.5802	4.73262	0.946867	0.193829	3.05366	0.041556	0.032119	0.053053	3.69917	1.17122	97.5726	0.076057	3e-05	0.00073	1.2701
604812005-stool3	0.07767	0.03875	11.3019	0.46757	0.0907	0.00587	1.29173	0.2501	0.20987	0.028128	0.197234	0.127503	0.464252	0.233525	0.160663	0.791333	16.6451	6.19064	0.23293	7.90904	0.034119	0.870323	0	122.674	3.59457	121.783	44.5874	0.241379	0.848187	0.167214	0.773431	0.16613	29.6807	0.248736	6.11458	1.81784	0.382521	0.120718	2.46482	0.023347	0.023984	0.076921	2.13426	1.93408	37.6786	0.182636	0.001	0.00641	1.72412
638754422-stool1	0.01977	0.00431	34.3963	1.33657	1.81179	0.12788	0.2107	0.02948	1.02127	0.032444	0.467763	0.848652	0.431764	0.238355	0.143405	0.077303	29.2037	2.16555	0.137508	11.074	0.089342	0.271311	0	207.598	2.03564	72.3435	157.035	2.45414	4.04626	4.00265	11.354	0.410768	1.43484	0.097918	6.47947	2.40972	0.604899	0.201006	1.45747	0.032122	0.041831	1.22962	7.43182	0.024333	12.9366	1.26935	0	0.11875	0.43488
638754422-stool2	0.02232	0.01964	38.7493	0.98655	0.50588	0.01894	0.44064	0.03005	1.6415	0.242581	0.764488	1.32332	0.253471	0.419974	0.231087	0.151188	25.9733	0.61771	0.248452	5.39642	0.104367	0.21899	0	265.854	1.79227	93.2388	239.739	5.22213	4.66081	2.85199	11.0924	1.33664	1.94142	0.127678	7.45411	2.48467	0.628402	0.445327	0.51092	0.066497	0.063157	1.72634	8.65479	0.025409	22.5577	0.123089	0.00014	0.00022	3.73925
638754422-stool3	0.02756	0.02348	11.3869	0.56216	0.68092	0.0717	0.49986	0.09071	0.124018	0.010391	0.202699	0.184118	0.147994	0.116246	0.043586	0.088615	45.14	0.638425	0.109851	2.11888	0.029022	0.053953	0	78.378	1.09263	38.8105	42.6123	0.320603	1.42415	0.873474	3.54677	0.30593	0.540835	0.046177	2.83761	1.23174	0.253661	0.088014	1.94221	0.025692	0.050406	0.505472	3.36564	0.01789	4.76973	0.05529	0.00028	0.00963	0.44947
663835652-stool3	0.01827	0.17586	9.90991	0.59363	0.76258	22.8086	6e-05	0.00593	1.96769	4.39485	0.532679	0.400541	0.488576	0.621258	0.245945	2.14308	6.56298	2.92686	0.314304	48.7215	0.081861	0.000566	1.0587	28.8172	39.8541	1.28584	19.5176	1.32986	0.822417	0	3.75817	1.55313	0.534265	0.161002	1.38338	3.71509	0.09435	0.101771	1.91718	0.151391	0.115458	0.001305	5.14634	0.016889	4.21258	2.1e-05	0.00211	0.08252	0.88841
675950834-stool1	0.01434	0.03435	5.77077	0.50488	0.27077	0	0.25222	0.07564	0.678416	0.722154	1.01732	0.535648	0.490491	0.128031	0.097533	0.126736	118.808	4.32893	0.209586	29.4269	0.037582	1.17999	0	216.405	29.5348	89.8825	46.9185	2.16104	1.10156	4.84677	1.4371	0.530788	1.46672	0.184387	3.30747	5.88939	0.178144	0.396269	2.03397	0.421833	0.068042	218.288	5.88192	0.024742	7.22648	1.91392	3e-05	0.05703	0.96663
675950834-stool2	0.00121	0.01463	8.94491	0.31584	0.10024	0	0.02041	0.04891	0.142265	9.58499	0.676588	0.389959	0.248212	0.037717	1.42889	0.065877	146.374	0.639069	0.092581	21.5363	0.049012	0.37269	0	350.788	28.3226	116.158	55.8613	2.40268	2.57126	11.9768	1.66515	0.421358	1.30303	0.23875	11.8735	5.86389	0.280231	0.155501	0.43697	0.172005	0.038478	710.624	6.49482	0.01366	15.5566	0.793013	0.00011	0.13264	0.50166
682102541-stool3	0.01226	0.10957	3.75153	1.5485	1.00199	0.00899	5.21491	0.25806	1.11456	12.8634	2.10248	1.75482	2.57077	0.72852	0.4457	0.456278	16.1879	5.37727	1.52276	0.068876	0.478149	0.358854	0.18999	145.411	2.64701	38.8982	6.96342	2.64951	0.887127	0.214203	5.68746	1.99919	0.325233	0.363127	2.01423	2.63273	0.172778	0.941451	9.91767	0.403977	0.35182	0.09852	2.43021	0.218084	3.52863	0.079131	0.00041	0.25644	4.81581
686765762-stool1	0.00582	0.62688	0.67037	1.26448	0.90995	0	0.37676	0.17384	0.120574	3.9979	0.613744	1.86532	0.073458	0.711514	1.92881	0.016581	0.792191	1.39463	0.112463	1.07659	0.204707	0.001704	0	124.916	65.5354	6.94356	95.824	2.49418	3.17952	2.4e-05	13.0148	0.122334	2.08978	0.062424	614.552	4.0064	1.11836	0.09892	0.06074	0.020172	0.234568	0.029382	3.31774	0.010095	4.51264	0.240591	0.00072	0.15613	0.51748
686765762-stool2	0.00226	0.00611	0.21285	0.20592	0.04301	0	0.08272	0.00935	0.03531	3.37524	0.186971	0.140782	0.021258	0.387668	0.157626	0.005226	0.184006	0.520275	0.035411	0.19797	0.057807	0.000298	0	59.8557	16.7446	0.879574	18.4099	0.550936	0.838981	0	1.43393	0.035355	0.314398	0.028264	79.6681	1.39346	0.240337	0.047755	0.02462	0.006271	0.0325	0.004332	0.902058	0.001834	0.689552	0.109347	0	0.00284	0.18951
686765762-stool3	0.01986	0.00125	1.02976	5.53783	0.37273	0.00131	3.19074	0.29722	0.09834	1.24389	0.917828	1.365	0.050094	0.428837	0.949577	0.013993	0.680499	3.79912	0.224982	0.590828	0.231861	0.003072	0	341.577	43.8971	2.62719	72.9166	2.17394	2.98582	0.004454	2.80249	0.126804	0.593601	0.069279	199.037	8.34635	0.842048	0.144543	0.15314	0.019776	0.258442	0.050357	3.36677	0.043019	1.9007	2.47265	0.0008	0.02148	2.83197
706846339-stool1	0.68012	0.01892	25.6359	1.61381	0.94066	0.01566	0.09428	1.99664	0.89595	1.61387	3.11548	2.3787	4.13554	0.371109	0.630131	1.73132	35.7937	6.67031	0.426942	11.7205	0.065871	0.455888	0.52674	63.6666	5.31714	32.3109	73.463	2.36992	0.630075	0.039389	3.96819	3.84515	2.4412	9.16203	7.18949	47.4776	0.659881	0.52236	16.589	0.199238	0.190127	0.013851	2.17241	2.38307	14.5775	0.167124	0.00056	0.006	2.48597
706846339-stool2	0.07493	0.21567	66.1956	2.12368	7.74255	5.71743	7e-05	0.00664	1.39289	1.05078	2.15125	1.00155	7.49772	1.47705	0.805501	0.231557	102.379	5.55927	0.577529	1.91563	0.144082	0.005036	0.20316	182.403	11.0747	107.406	68.8431	8.60124	2.84106	2.8e-05	8.96098	1.30893	2.65536	1.77369	14.055	169.767	1.51553	0.75291	25.4977	0.206331	0.285393	0.022675	6.94736	0.028654	28.9336	0.485086	0.00047	0.10648	2.34631
713A002-11-0-0	0.04905	0.00754	4.04563	3.01257	1.11686	1.68756	20.5921	0.13634	0.543673	0.027074	0.689634	0.527393	0.551526	0.967331	0.282418	0.167724	1.01166	3.74737	0.518212	0.058197	0.726033	0.013152	0.00064	89.7989	9.91111	71.8831	1.501	3.02519	0.464873	0.798574	1.30669	0.254956	0.506886	0.180824	2.33358	0.218237	0.506243	0.21778	0.07243	0.095251	0.051249	0.026226	3.47308	0.168699	3.56769	4.58949	0.0016	2.23678	1.69823
713A002-11-90-0	0.12951	0.044	9.93622	0.82433	5.53207	14.9956	16.967	0.29864	0.865947	0.080754	1.30354	0.84739	0.262222	2.38702	0.50948	0.131338	1.64951	5.95617	0.179578	0.190574	0.275804	0.003701	0.00086	146.929	6.94821	39.5738	1.98788	6.35546	0.573737	0.239765	1.72057	0.410119	0.685977	0.18571	3.57397	1.05421	0.761552	0.411576	0.08163	0.271902	0.14487	0.033575	2.29186	0.171236	3.78803	1.83402	0.00228	0.12339	4.97697
713A004-11-0-0	0.11553	0.1983	0.32778	1.34491	3.97991	29.0135	0.13048	0.00945	1.59367	0.036596	3.31929	5.66912	0.571797	1.38314	0.103693	17.2691	0.345662	6.78983	1.16585	0.012038	0.104646	0.77462	21.3883	7.29261	0.65365	0.044601	0.167112	0.972045	0.082909	2.10481	0.024962	8.86137	0.009457	1.35944	0.239727	0.075726	0.042731	136.913	0.23533	0.243726	0.159486	39.2589	0.922107	0.047813	0.188281	0.005473	0.00525	1.52095	1.8629
713A004-11-90-0	0.11028	0.05129	0.14432	3.26758	1.4408	22.1791	0.09401	0.11397	1.87624	0.068154	3.99632	4.06004	1.24727	2.25957	0.113447	4.25392	2.83534	4.84576	15.3618	0.118752	0.085229	1.432	15.031	0.89553	0.80464	0.012518	0.158072	1.57411	1.17718	1.60291	0.022678	7.71203	0.010256	1.25034	0.865225	0.046114	0.032259	77.1522	2.25151	0.200841	0.188102	8.17652	0.77061	5.23923	0.615495	0.674282	0.00889	0.91743	1.4221
713A005-11-0-0	0.38302	0.31822	0.71276	1.89075	1.46936	1.39466	9.52673	2.05666	1.20148	0.098281	1.28116	4.45179	1.67151	3.02157	0.113503	0.351805	4.07863	5.7726	1.58378	1.31983	0.041155	0.575877	9.31396	35.2825	3.53046	24.4702	1.06844	3.99605	0.160817	3.25657	0.331423	5.28671	0.248904	0.896054	0.964241	0.076167	0.079546	0.852703	1.95321	0.373905	0.272694	84.6662	1.33637	0.314277	3.73674	1.11417	0.0013	0.67213	1.83555
713A005-11-90-0	0.00815	0.0204	0.98785	1.35542	1.72313	59.2942	0.15847	20.2841	0.750666	4.44623	1.43026	3.3487	5.4465	1.21366	0.107997	0.283298	7.20811	5.33757	0.375666	8.32016	0.075598	0.53442	5.54613	41.8813	4.11375	37.2999	3.78807	2.56494	0.602755	1.1924	0.547829	2.74761	2.37882	6.79309	2.18271	0.138817	0.136018	0.679351	4.26009	0.214248	0.099171	4.40166	1.24766	0.078633	5.14275	1.79941	0.0022	0.90931	2.70035
713A009-11-0-0	0.01965	0.01371	3.48304	3.76854	0.94916	50.4031	0.16225	0.01535	0.814373	2.1469	1.33169	0.722073	0.889663	0.984349	0.142792	0.135471	0.081313	58.9197	0.41979	2.15354	0.123517	1.87455	0.50673	21.2078	2.52833	113.995	0.582828	2.38984	0.311138	8.67298	0.17751	2.62793	15.8784	0.192466	1.33129	0.384019	0.014174	0.169816	2.37464	0.125583	0.147614	0.02864	3.80042	7.25732	0.713603	5.90683	0.00175	0.69985	4.99699
713A009-11-90-0	0.02471	0.07444	6.31539	4.1015	4.05614	22.0629	0.17184	1.09624	1.46341	0.220293	2.76863	2.75461	9.71016	2.0264	0.309844	17.3436	0.214518	36.9194	1.18586	5.24771	0.149199	2.77968	7.58905	78.3751	2.08409	50.4706	1.87085	4.90266	0.575245	7.40093	1.62208	6.79409	24.1752	7.78297	2.59149	1.96192	0.113541	0.558302	8.3659	0.282343	0.263407	0.023783	2.17484	2.47246	2.06917	2.23589	0.00616	0.0599	3.73614
713A010-11-0-0	0.40964	0.02129	3.51165	5.72203	2.0702	11.9394	21.8136	2.12085	1.02249	0.636853	2.00535	6.75361	6.69082	4.30873	0.146106	0.234321	20.5481	20.0955	5.1627	0.625546	0.356346	0.023822	0.00064	23.8025	17.3031	30.0062	27.9623	4.56422	0.324183	0.066305	2.00323	2.10267	0.169422	4.56086	3.18967	0.465806	9.46693	0.348038	5.96053	0.324565	0.470759	0.091494	4.4936	19.9262	6.49808	4.11587	0.0019	0.59067	2.31608
713A010-11-90-0	0.51542	0.12464	5.70194	3.13434	1.10519	9.71821	1.18072	0.45442	3.72626	0.760378	2.87924	8.55064	6.74559	2.27316	0.231984	0.180196	19.7209	13.8657	11.1294	0.266993	0.196553	0.006732	0.00084	34.9798	8.53499	36.8271	8.78764	3.82048	0.449189	0.186655	0.933845	2.66343	0.186386	10.2484	2.08233	0.349929	4.62689	0.530907	2.30295	0.934322	0.37962	0.093965	2.87681	0.317162	4.56076	3.25368	0.00305	4.0278	3.40536
713A012-11-0-0	0.04759	0.03153	7.86684	1.22283	0.53691	8.67435	1.95302	0.2273	1.43654	0.950051	0.425266	3.23864	0.870068	0.236802	0.244461	0.121033	0.018454	1.42002	1.24173	0.037245	0.67115	3.16527	0	5.86356	4.23159	38.9857	5.99033	1.63095	0.445704	0.147684	0.136606	0.142181	0.554123	3.55976	0.831488	0.034785	0.024643	0.122382	0.11346	0.101184	0.1926	96.9813	3.50789	0.472279	2.69848	3.15288	0.0021	1.40687	0.64759
713A012-11-90-0	0.00496	0.00186	0.02457	0.59761	0.00297	0.0019	28.6249	1.06515	0.009583	0.135309	0.010725	0.006904	0.012622	0.005994	0.631748	0.003797	0.009668	0.275092	0.047166	0.009668	0.077679	0.083576	0.00068	20.0428	0.60505	0.024754	0.500828	0.248973	0.11972	0.000583	0.00969	0.009254	1.61986	0.007322	0.055515	0.005359	0.000927	0.038595	0.00402	0.005068	0.073358	0.06954	0.461924	7.49999	0.009397	3.17219	0	0.3484	0.04735
713A013-11-0-0	0.0714	1.83524	0.79334	1.5354	1.05358	0.00379	0.91554	0.201	0.604291	0.064775	7.02174	10.1758	0.537355	4.83428	0.088213	0.24197	0.014742	14.9633	0.88206	0.017482	0.248726	0.265404	9.81085	0.81527	0.05664	0.050016	0.174611	2.80634	0.107921	4.52036	0.025207	5.23713	0.04776	0.574969	0.199162	0.193853	0.003689	0.502903	0.20259	2.02425	0.114735	92.0522	1.96245	0.04933	0.22418	7.0414	0.0023	0.56567	1.87425
713A013-11-90-0	0.09088	0.05081	0.63239	0.77283	0.91971	0.00017	0.00338	0.07361	0.511705	0.030627	3.76526	4.3057	0.248552	3.63381	0.050528	0.120407	0.010485	11.5819	0.175364	0.014359	0.15103	0.289802	3.28452	1.37434	0.03042	0.025777	0.133816	1.85625	0.078669	0.003594	0.024556	3.51343	0.03168	0.289792	0.189757	0.171622	0.0024	0.71631	0.13396	0.648397	0.085852	46.8742	1.01261	0.019703	0.206848	4.81917	0.0049	0.11017	1.13663
713A014-11-0-0	0.02958	0.00171	0.96667	1.71535	0.45252	0.00092	9.9705	0.19379	0.334354	0.01423	0.667225	1.43042	0.541426	0.495424	0.06273	0.047294	0.045411	8.75451	3.19192	0.005014	0.069675	1.4693	0.04824	0.8304	1.23205	0.26892	0.078088	1.97667	0.026784	0.003891	0.013842	1.1488	0.015331	0.103599	0.090252	0.038587	0.002361	12.9066	0.25705	0.22414	0.06637	98.2678	2.6224	0.105255	0.043085	1.13404	0.00073	12.0101	0.92107
713A014-11-90-0	0.02016	0.64395	4.77663	1.63187	0.59033	0.00093	5.63978	0.03811	1.01571	0.075513	2.5695	3.77137	1.33994	3.09917	0.977065	1.36134	0.090515	6.05883	1.63526	0.009274	0.042079	2.98865	9.59989	8.09477	2.41119	0.138084	0.111926	2.3826	0.025248	0.530204	0.04768	3.57245	0.060434	0.310307	0.138799	0.033166	0.017449	21.0613	2.37938	2.68277	0.124923	7.078	0.176776	0.412078	0.196664	2.20694	0.00412	6.0797	1.19333
713A015-11-0-0	0.25318	0.12164	1.61339	1.64828	9.78464	0.00047	0.39861	3.63347	0.103583	0.01116	1.91915	0.066639	0.109598	0.087506	0.03025	0.104933	0.000352	0.771218	0.079502	0.00032	0.040425	0.001015	0.00055	1.09519	0.00105	0.001138	0.001838	2.58504	0.045922	0.000362	0.011205	0.10936	4.8e-05	0.049248	0.326931	0.000107	1.3e-05	0.135803	0.06745	0.028561	0.046864	379.313	1.03707	24.3496	0.000601	0.000281	0.00013	1.01853	0.15726
713A015-11-90-0	0.06932	0.83616	0.56258	8.65316	18.7993	0.00061	0.02657	0.26252	4.29945	0.353674	5.34661	5.74688	3.54534	7.27716	10.2593	0.27371	0.180648	37.2731	0.709763	0.141111	0.891371	2.53898	0	0.71504	79.0941	0.006589	0.459287	24.2156	1.424	0.003792	0.003253	16.5043	0.078807	38.1575	0.159148	2.71372	0.002511	0.31244	3.14075	0.489305	0.532708	155.842	0.399465	0.015307	0.009039	0.009776	0.00089	26.6596	1.16592
713A021-11-0-0	0.01794	0.09406	0.92639	5.09435	0.01084	0.00374	1.94179	0.0794	0.129216	0.006334	0.305125	0.254441	0.084556	0.037795	0.013955	0.04801	5.93872	24.3564	0.589294	0.017838	0.016484	1.80322	0.00321	1.8013	0.43082	1.43795	1.12983	0.221343	0.060683	0.070005	0.024883	0.209594	0.02056	0.209138	0.568549	0.141387	0.008739	0.063314	0.04773	0.089173	0.069859	110.775	2.9636	0.029267	0.276759	3.19187	0.07596	36.8265	0.80169
713A021-11-90-0	0.04023	0.01253	1.08257	1.72309	0.16772	5.64758	0.29552	0.04114	1.28944	0.068397	2.45064	1.85793	0.574537	0.859906	0.068672	0.11154	5.88224	11.6627	11.2264	0.355283	0.029379	1.80908	2.30067	16.8568	1.87051	0.414548	1.07493	0.91896	0.139462	0.060035	0.098647	1.60936	0.134478	0.998089	1.25678	0.30781	0.022346	2.03247	2.37229	2.75774	0.169825	131.969	1.66723	0.029278	0.280067	0.791625	0.02482	1.18007	1.53345
713A023-11-0-0	0.00063	0.00134	0.46077	1.33997	0.21246	0.01057	0.01107	0.02468	0.683033	0.389885	2.06273	3.77005	0.330173	2.39876	0.071883	0.069628	0.009478	10.1527	0.336488	0.006598	0.096764	1.33624	0.54803	1.35021	0.23879	0.161072	0.110577	2.59155	0.083309	3.49886	0.005808	4.38401	0.026154	7.75019	0.142834	0.377324	0.002714	0.344146	10.7785	2.31569	0.146924	54.5339	0.412205	0.02853	0.028683	1.178	0.01197	3.93047	1.98998
713A023-11-90-0	0.00108	0.01471	0.38361	2.88601	2.34449	0.06464	0.17092	0.02687	0.640515	2.16418	0.986718	5.68999	0.237357	1.52384	0.188849	0.536961	0.010155	5.4618	21.1029	0.008966	0.153205	3.80842	2.3691	1.20036	0.04142	0.050024	0.101963	2.23834	0.111835	0.755813	0.005256	10.0578	0.024864	10.5616	0.202736	0.427901	0.002453	0.702063	7.97918	2.94429	0.212513	39.4007	0.469921	0.067005	0.072911	2.03572	0.01613	0.30384	5.25008
713A026-11-0-0	1.22953	0.03514	0.73761	1.54922	0.43357	7.57896	7.66706	0.85383	1.92309	1.90265	1.15309	2.31002	1.21119	2.28204	0.228003	2.6572	2.52686	9.87908	7.75291	4.03449	0.05052	3.83765	0.00795	47.3215	9.39527	32.004	8.52368	4.93088	0.258705	0.078382	0.180001	2.87984	0.039584	0.450834	0.630112	0.123657	0.132117	1.86081	17.302	2.47753	0.16164	0.299459	4.94186	0.198725	0.774986	1.01542	0.00262	9.60939	5.67281
713A026-11-90-0	2.53548	1.0649	10.351	3.14185	0.35229	0.00115	0.71237	0.05474	2.13007	0.623329	0.880884	1.51231	0.321879	1.03923	0.266588	3.80175	2.68632	4.96467	1.35715	13.0071	0.035781	0.820411	0.00013	91.0443	4.06982	44.1859	49.1574	1.36897	0.426465	0.017492	0.9787	2.11251	0.144512	0.676979	2.12902	0.660149	0.229031	0.523601	11.7457	2.34917	0.104482	0.041251	32.1004	0.025119	2.38798	2.36651	0.00214	0.68222	7.84052
713A028-11-0-0	0.0083	0.06736	0.46043	2.43955	0.11769	0.0352	0.03521	0.00989	1.00711	0.134358	3.08117	2.41676	0.460316	4.55314	0.208482	0.964604	0.527053	6.23709	2.80246	0.035605	0.065404	2.10572	2.63059	5.71607	2.87495	0.196252	0.205513	2.08044	0.12228	1.1653	0.045042	2.79838	0.161759	0.410894	0.299581	0.018387	0.005249	88.893	5.25903	3.32862	0.108628	20.7677	0.731913	0.020747	0.64446	1.17717	0.01037	4.17035	2.14116
713A028-11-90-0	0.03117	0.00718	1.35964	2.42553	0.22665	0.00061	1.04472	0.01649	0.624692	0.124786	1.51974	2.04625	0.455986	1.44694	0.179345	1.82579	0.437594	7.36871	0.80998	0.014954	0.035038	1.61218	1.90537	2.16806	1.0134	0.050421	0.138145	1.54238	0.087893	0.570701	0.033521	3.10167	0.092087	0.314312	0.188707	0.039699	0.00245	28.0274	8.71678	6.49685	0.137959	77.8392	0.919924	0.044413	0.276929	0.626868	0.01117	1.05807	2.40997
713A029-11-0-0	1.13057	0.12647	0.20894	1.02639	2.10422	0.00141	0.00058	0.00197	2.18833	0.290545	9.34025	6.65473	1.85699	5.03673	0.300982	17.7705	0.009816	17.6955	72.9421	0.00964	0.086646	3.41604	0.20528	0.58724	0.05335	0.017659	0.016462	3.28642	0.028985	2.26993	0.037102	4.58505	0.00561	0.552512	0.070376	0.006071	0.003189	0.936097	18.1223	7.19684	0.151737	11.8859	0.338024	0.012092	0.068369	0.000512	0.00325	0.84392	1.57207
713A029-11-90-0	0.62313	0.03294	1.01348	1.92742	2.23816	0.01304	0.00148	0.00333	1.33774	0.06478	2.21129	3.08011	1.64929	2.28016	0.09215	5.72567	0.024142	5.59853	18.1088	0.003343	0.069707	1.62706	0.00622	0.9725	0.04596	0.027105	0.110503	1.60606	0.069121	0.166462	0.011287	1.83704	0.008432	0.211933	0.118794	0.005883	0.002168	0.468045	36.8808	3.39883	0.049888	87.9648	1.11488	0.007179	0.059892	0.001798	0.00054	1.05414	1.62014
713A030-11-0-0	6.24871	3.95368	1.1577	2.66627	2.0767	4.8654	36.0373	21.6403	1.09844	0.030637	2.4718	7.05562	5.35684	2.14868	0.069711	10.8985	4.10322	3.43185	0.509304	6.51839	0.040145	4.19112	0.00589	69.3186	1.50256	0.28987	72.2341	3.14156	0.530171	1.74519	0.304597	4.88511	0.204194	0.50682	1.43869	0.755489	0.064372	0.291144	21.4114	3.77608	0.121453	0.018018	1.18701	0.923714	3.0356	0.006091	0.00109	0.24552	6.48162
713A030-11-90-0	8.26443	3.38236	2.24265	4.03607	9.14764	0.00114	0.77145	18.2265	1.52321	0.042392	4.87816	6.24217	1.97026	1.17965	1.47909	0.17736	7.77488	3.06191	0.342546	9.77993	0.235529	4.93933	0.00055	158.874	5.44796	16.6429	105.353	7.19141	0.622304	11.6936	3.39976	0.906184	0.232713	0.3289	2.47993	1.05188	0.10938	0.162541	0.10428	2.52369	0.071209	0.033585	1.96494	44.2526	4.14114	0.011275	0.01531	0.16462	0.72816
713A033-11-0-0	0.00711	0.03319	0.86091	0.36655	0.06616	0.01267	0.9756	0.1111	0.084249	0.007471	0.612873	0.224314	0.198339	0.235224	0.008299	0.03513	0.271819	1.51182	0.214319	0.004011	0.008187	0.192445	0.00017	1.33925	0.43084	0.039402	0.095694	0.132047	0.007708	0.033984	0.008491	0.306832	0.010037	0.106309	0.133286	0.019717	0.008591	0.814853	0.20741	0.713902	0.011336	50.4924	0.697827	0.010865	0.233481	0.106978	6e-05	0.08017	0.3026
713A033-11-90-0	0.01523	0.08308	1.47858	1.10082	0.51945	0.02489	0.79347	0.1917	0.270714	0.051513	0.603625	1.18	0.163568	0.576869	0.026451	0.658459	0.43871	42.2591	0.128326	0.014965	0.211442	3.82203	0.00614	5.4664	1.83362	0.24253	0.207957	0.868194	0.035607	0.933298	0.041453	0.437135	0.059009	0.103598	0.484311	0.093948	0.057164	1.47741	0.51512	0.73654	0.036172	72.3043	0.965899	0.014985	0.339026	2.47126	0.00149	1.18448	1.13793
713A037-11-0-0	0.60428	10.2362	12.0874	9.25119	5.83317	0.06579	0.07048	0.06345	0.590472	1.17998	0.842442	29.9539	0.279186	4.37372	0.937705	0.241959	0.129528	8.00114	0.392831	0.132959	24.4644	6.23398	0.00034	43.1486	13.8372	0.782564	1.02093	13.0217	0.162721	12.4787	0.047004	0.986054	0.54904	0.768807	0.636368	0.039526	0.029635	0.60682	0.10837	0.193791	0.087606	106.579	2.04941	0.011195	1.03997	7.53472	0.01512	5.38923	2.47449
713A037-11-90-0	0.11417	0.8903	9.42422	3.84932	5.98929	0.01543	0.0116	0.01118	0.961732	0.3875	4.28006	12.3345	0.158558	6.26316	0.168669	0.097998	0.128611	1.80518	0.28279	0.066257	2.58815	3.03117	0.00212	48.3744	14.8323	0.542966	1.62641	8.96407	0.251569	8.53885	0.05333	1.19564	0.334536	0.331003	0.566665	0.038505	0.025199	0.286682	0.05795	0.106488	0.045501	389.153	5.01198	0.003404	0.800075	4.64101	0.00894	0.21443	1.01068
713A038-11-0-0	0.01171	0.00036	0.1895	1.23457	0.0136	0.0095	0.00329	0.00052	0.035357	0.005087	0.236676	0.18703	0.044028	0.035974	0.010234	0.021614	0.012606	11.7572	0.490689	0.0027	0.015578	3.13194	0.03427	0.22946	0.1555	0.017614	0.021502	0.106862	0.031563	9.1568	0.001667	0.331333	0.00327	0.044528	0.28019	0.010232	0.00158	1.18129	0.25786	0.16955	0.032456	14.9819	0.26925	0.00443	0.018616	0.063374	0.00027	0.37007	0.2225
713A038-11-90-0	0.01153	0.00133	0.93692	1.9875	0.14106	0.0003	0.00129	0.00406	0.602806	0.023355	1.97969	2.49273	0.262503	1.06638	0.056521	0.75802	0.294944	6.06923	13.9619	0.005639	0.029303	1.4092	0.43969	1.41143	1.3467	0.05596	0.124101	1.42434	0.155686	0.136857	0.009186	1.60246	0.092987	0.205193	0.341961	0.041306	0.002947	91.9875	2.89123	0.974123	0.13185	205.875	1.63302	0.030275	0.095089	0.849078	0.0054	0.53747	1.38723
713A039-11-0-0	0.3836	0.21887	0.86231	2.09839	4.20511	0.61609	8.18076	1.08508	0.788183	0.036078	2.1607	2.61433	7.46335	4.53434	0.284231	0.377255	0.074468	5.40688	0.609972	3.10679	0.04321	2.093	0.00049	26.7192	0.84743	21.2059	0.066685	3.10971	0.138097	0.249195	0.084637	9.34043	0.75487	3.86172	0.424372	0.020261	0.02473	143.136	10.1324	0.217349	0.185173	0.005365	1.14664	3.0384	0.367325	1.11719	0.00593	9.39048	2.64798
713A039-11-90-0	0.15798	0.08751	1.01552	2.56003	1.38346	0.5679	12.5214	1.00425	0.807684	0.69924	2.03195	3.50474	4.0948	7.31061	0.303298	0.353784	0.18056	8.33441	2.11677	3.64107	0.065763	0.861772	0.00042	71.6114	2.49897	44.475	0.140496	3.4464	0.303199	8.57348	0.108551	0.987508	4.47881	2.13673	0.750025	0.059711	0.058654	2.85464	16.9961	0.296199	0.153059	0.009308	2.23279	2.11891	0.457046	3.18852	0.00106	0.07956	1.76141
713A040-11-0-0	0.35377	7.44526	0.23821	1.97132	2.16598	0.1084	20.3005	2.8036	1.53458	0.129078	2.23048	4.02585	3.69556	7.73837	0.144845	0.4128	0.328225	6.64683	28.8259	1.05231	0.064272	1.75917	4.25136	19.2203	0.687	20.064	0.603341	2.46312	0.329116	0.072181	0.158831	4.79681	0.234587	1.34604	0.424332	0.039903	0.044102	0.642819	27.7434	1.05789	0.353605	0.94463	0.955893	2.7174	1.43141	0.825585	0.00159	12.2666	7.18216
713A040-11-90-0	0.1633	0.00485	0.37684	2.38951	0.40533	0.00023	3.8903	0.105	0.301325	0.016786	0.896928	3.01654	1.08553	0.554807	0.034723	0.894203	0.099323	7.66801	0.612935	0.011362	0.033288	2.27006	0.09125	2.11164	0.83023	0.029624	0.097008	1.56158	0.023587	0.020537	0.025567	1.55378	0.005391	0.23787	0.069612	0.004211	0.003052	0.6697	1.55741	1.48979	0.221916	68.1256	0.524451	0.086287	0.258338	0.059905	0.56561	0.07563	2.12618
713A045-11-0-0	1.17681	0.09831	27.6901	2.05882	0.07362	2e-05	0.23586	0.07315	0.62071	0.4287	0.957427	0.771832	1.08691	0.341146	0.088529	1.12793	24.9548	1.13579	0.471058	0.106254	0.160436	1.5106	0.00037	8.29577	2.85057	115.341	0.335701	1.00335	0.688363	0.108428	33.5894	0.265135	0.180022	0.238684	2.80713	0.167709	0.383891	0.384336	0.57913	0.326796	0.083023	3.09934	3.87511	0.092076	3.00877	4.94254	0.35096	22.2898	0.69642
713A045-11-90-0	8.08532	1.08821	4.78164	2.56799	0.1327	2.51533	0.52892	0.03891	0.346773	0.658465	1.66777	0.694603	1.00726	0.370846	0.044847	0.570248	4.56593	1.69705	10.4135	7.28785	0.073218	0.430792	0.85194	15.6719	3.1498	15.713	1.79004	1.22534	0.22176	0.156733	5.25887	1.97152	0.20608	1.61749	0.565714	0.115007	0.063023	52.1065	3.72362	0.777194	0.073101	176.538	1.53264	0.025123	1.21761	1.98701	0.06273	0.35715	1.56841
713A046-11-0-0	0.01844	0.21084	0.19853	1.94602	3.79466	1.24517	0.00981	0.66286	0.931362	2.82377	1.75241	1.63449	2.46297	4.88519	0.166425	0.220783	0.171177	2.17893	2.80007	13.7158	0.199329	0.006759	0.00112	102.629	8.00544	35.218	3.8245	2.15709	0.714402	16.485	0.920982	7.39802	3.57981	0.368588	2.64289	0.598705	0.221923	0.568276	3.39469	7.61774	0.116457	0.111544	4.24533	0.023638	6.25962	3.30451	0.0026	0.04553	11.1157
713A046-11-90-0	0.02169	0.04511	0.35426	1.55124	1.09811	9.45445	0.01294	3.47988	0.806102	0.422219	0.70953	0.56959	0.843876	2.8388	0.069185	0.053068	0.029431	38.4377	0.083045	1.43276	0.049469	0.056869	0	24.7888	0.79071	11.9386	0.928783	2.01558	0.153689	1.50802	0.335221	0.981901	1.15118	0.916875	0.565517	0.095197	0.052125	0.106837	1.13229	1.85397	0.04049	0.033339	1.12671	0.015408	0.779873	3.97884	0.00068	0.07947	3.24501
713A049-11-0-0	8.96112	2.61866	0.9509	2.10886	0.33968	0.01125	0.03228	0.111	0.338178	0.026	2.44264	3.81391	2.99055	0.439295	0.136862	0.094532	0.621357	3.13165	0.365812	0.020399	0.088942	1.63368	0.00735	2.44765	0.11274	0.118546	0.392361	1.3914	0.081811	0.005359	0.027585	3.47306	0.026943	0.221883	0.164475	0.249239	0.006626	30.6859	4.49235	8.42395	0.057687	30.4868	0.678081	0.016329	0.09149	0.032233	0.00126	1.02731	1.52457
713A049-11-90-0	0.41415	1.94142	0.99744	1.24017	0.57019	0.00109	0.00308	0.0046	0.814351	0.484759	2.02417	3.83737	0.581315	1.0796	0.305161	0.069073	1.64209	5.05305	1.35088	0.016624	0.135768	2.85061	0.04696	2.87798	0.2894	0.210348	0.375656	0.727593	0.07429	0.002377	0.018651	3.18734	0.015143	0.134051	0.139533	0.451645	0.012103	0.319741	3.30598	0.817037	0.053901	35.6156	0.652528	0.020808	0.088712	0.505102	0.00165	0.42097	2.136
713A051-11-0-0	0.31919	1.29642	3.93728	2.61517	5.03689	0.07793	0.07743	4.96217	2.39632	1.69145	2.50398	20.0429	2.5205	3.17258	0.154084	3.19525	15.3936	15.5518	6.18127	9.66747	0.088351	1.06249	12.6913	42.4044	17.989	31.862	1.0115	8.37286	0.340063	0.000712	0.767859	8.07572	1.09248	0.650957	3.00536	1.36238	0.167372	0.703704	2.16803	0.671851	0.232612	108.536	4.16952	0.450078	1.76803	2.82438	0.00873	0.05704	2.65752
713A051-11-90-0	0.06595	0.23402	2.3672	1.67268	0.5826	8.33117	0.01073	0.63521	0.844601	0.186319	1.41532	5.61044	1.12891	1.71027	0.132161	5.73255	5.58018	15.5843	1.24402	7.53674	0.078824	0.665134	1.83554	44.6548	4.99437	23.8918	0.562073	4.75563	0.156003	0.000116	0.293982	3.11728	0.476805	0.326417	1.761	0.579406	0.07971	0.365124	3.10644	0.38494	0.131711	73.0481	2.81194	0.358623	1.51738	1.43666	0.00345	0.2421	3.14742
713A052-11-0-0	0.3813	0.56308	0.84417	1.49369	3.32721	17.0237	0.0754	0.01392	2.5794	0.040813	1.78208	2.22492	0.461566	2.15937	0.071107	12.2951	1.93751	1.09421	0.568529	0.03305	0.255431	3.29124	2.02034	8.6976	1.62424	0.139283	0.257713	2.47667	0.057684	0.43647	0.03183	1.42703	0.303807	6.69115	0.495787	0.236664	0.01881	16.957	0.42081	5.89454	0.145042	106.393	0.658409	16.4363	1.28744	3.99847	0.00288	0.19276	4.84324
713A052-11-90-0	0.66018	0.21401	1.24924	2.8041	3.0414	0.00138	0.07467	0.02645	1.89298	0.835693	4.75049	9.1517	1.31655	8.11652	0.272228	0.261855	5.83101	2.70922	11.4435	0.037198	0.39352	4.22346	4.19962	22.4825	3.66733	0.152274	0.390242	3.93383	0.069667	0.001141	0.073826	8.16795	0.201082	0.490852	0.726996	0.973504	0.034158	0.660385	0.32757	24.9426	0.572647	24.0632	0.80693	16.5369	2.25894	0.002206	0.00935	0.08229	5.07052
713A053-11-0-0	0.24572	0.03291	0.30964	1.62763	0.10953	0.19775	8.13252	0.14875	1.16018	0.064844	2.53578	2.22499	0.143153	1.15167	0.093091	39.2005	0.002103	3.44817	0.435799	0.008924	0.063004	1.85565	1.82807	0.33451	0.03115	0.09071	0.087232	0.862568	0.060425	0.017344	0.01412	2.96908	0.017367	0.249662	0.197076	0.030246	0.001001	7.27608	4.09834	2.34379	0.127002	81.6211	0.294035	0.162119	0.003902	0.030036	0.68104	1.08331	1.08401
713A053-11-90-0	0.06957	0.02422	0.36131	2.25376	0.05033	5e-05	25.6955	0.11358	0.360836	0.049291	2.29999	3.00839	0.147605	1.04375	0.112812	4.10197	0.001587	7.72418	10.4209	0.001449	0.033201	1.96345	0.30369	0.25873	0.03217	0.006679	0.099171	0.814334	0.042886	0.005489	0.010649	2.41359	0.004761	0.192902	0.326481	0.02551	0.001306	18.6894	7.71499	1.19221	0.14384	67.0693	0.359478	0.375068	0.001551	0.019711	0.62312	3.36147	1.28999
713A055-11-0-0	0.13763	0.07064	1.44009	2.04285	2.72135	0.00083	0.00133	0.14029	0.719858	0.054836	1.99112	2.1634	3.30727	0.942783	0.250754	1.50118	4.44679	2.79656	0.565927	0.008058	0.048957	2.08342	0.19431	6.65727	0.02974	1.27656	0.250965	1.51552	0.051688	3.10257	0.209147	1.48599	0.007279	1.00812	0.239578	0.089855	0.017563	3.47332	2.24525	0.429801	0.094326	121.869	3.05503	0.032463	0.598535	1.54841	0.00469	3.21307	3.50056
713A055-11-90-0	1.9036	7.66368	1.98531	1.41127	3.67552	0.0123	9.49521	0.24967	0.935215	0.056022	1.65852	5.27048	2.98515	1.89335	0.220047	3.16951	2.14346	2.71271	0.503761	0.01213	0.053112	2.11616	1.64699	2.90511	0.83952	0.571125	0.189819	2.26135	0.043791	0.159395	0.23521	4.20054	0.024638	2.33373	0.213291	0.059262	0.013616	26.9422	12.2582	1.61457	0.097939	87.8724	2.55948	0.170706	0.231187	1.4576	0.00564	0.2929	3.09164
713A056-11-0-0	0.00745	0.21387	0.27756	1.14668	2.57918	0.00882	5.29364	0.28866	0.970232	0.062259	2.41624	6.73149	0.668528	3.42334	0.294127	0.28567	0.00233	2.26572	5.59427	0.004919	0.023027	0.045956	2.43519	0.4699	0.02592	0.138408	0.241701	2.66721	0.162158	0.240383	0.0035	3.43557	0.00414	0.258271	0.088949	0.130973	0.00187	0.395638	5.88965	2.85809	0.130329	75.8553	0.257736	0.122793	0.019555	0.005984	0.00187	0.40872	0.88616
713A056-11-90-0	0.02497	0.04113	0.1567	0.83578	0.73391	0.00038	8.33738	1.03298	0.828005	0.033837	4.40776	8.57313	0.240558	1.04187	0.05444	0.251566	0.003958	5.855	0.873586	0.013936	0.046956	0.056437	12.0425	0.22516	0.01284	0.009056	0.138176	1.67343	2.17729	0.865105	0.003788	3.30394	0.012101	0.217265	0.087795	0.029554	0.003093	0.213859	0.87174	1.83065	0.102609	15.8719	0.336783	0.323761	0.03073	2.3757	0.00939	0.04617	2.05046
713A057-11-0-0	0.18955	1.56433	1.0318	2.79877	1.37658	0.00012	0.00066	0.05114	3.34523	3.41809	4.66842	7.89836	4.54948	1.50806	0.635533	0.306183	1.4829	4.21835	0.564971	5.62584	0.324746	0.578231	2.23653	16.1371	0.82546	0.191804	2.035	4.48687	0.089492	4.65151	4.62153	4.87877	1.09428	6.2976	0.528967	0.081565	0.040648	31.7478	26.7384	7.44605	0.150119	108.891	1.95082	0.01322	0.183508	0.408215	0.00552	65.9249	4.60416
713A057-11-90-0	0.68847	0.15856	0.73627	2.56705	0.23041	0.36458	0.00491	0.10973	5.02547	2.60941	1.53259	1.63798	0.376364	0.372038	0.438886	0.195182	1.22089	6.53352	1.12874	2.09112	0.353251	0.305062	0.32736	10.4619	0.65311	0.144485	5.21515	1.87169	0.11511	6.49897	5.14584	2.12792	0.615355	5.02374	0.712823	0.133597	0.038091	0.597955	7.57882	2.01517	0.148176	70.8282	1.92284	0.005918	0.332707	0.245868	0.00599	33.7945	1.08502
713A058-11-0-0	0.00595	0.01736	2.79891	5.05355	0.81484	0.05721	6.84421	0.71428	0.695723	0.056043	2.61534	4.43157	0.439417	2.05219	0.170134	2.60329	0.026343	17.7484	40.8647	0.639798	0.272846	1.90513	0.00139	2.1702	1.71325	0.252671	0.188531	1.31727	0.119849	17.0818	0.843746	3.63859	0.640877	0.25818	0.619775	0.238196	0.008408	13.6838	3.76629	0.184634	0.330069	333.851	5.13057	1.64309	0.471887	7.24604	0.00183	1.93325	2.39472
713A058-11-90-0	0.00172	0.01584	1.51179	2.92681	0.59113	0.03447	0.41565	0.0536	0.34449	0.042888	1.92661	3.7511	0.269938	1.94961	0.123317	0.695655	0.011939	8.23709	38.7472	0.546945	0.166654	0.784139	0.00081	1.39157	1.25191	0.126043	0.140889	0.733007	0.081589	15.5392	0.56288	3.18224	0.217063	0.197534	0.305497	0.155611	0.005515	13.0755	3.0132	0.115569	0.206458	163.009	2.16838	0.127402	0.281566	2.4135	0.00162	0.868	1.68224
713A062-11-0-0	0.21098	0.08669	0.88949	1.86883	0.11241	0.08806	9.79807	0.15047	1.78555	0.06652	1.19598	2.23092	0.36893	0.650192	0.041078	0.489788	4.52914	13.5288	7.45553	8.4633	0.035098	1.24713	3.92617	14.1819	2.6967	12.8252	0.149633	1.02158	0.055966	0.04191	0.432698	2.34532	0.352964	0.312638	0.608401	0.232636	0.03188	0.283398	0.13666	0.093018	0.24599	26.8547	0.510023	0.201888	4.16441	1.40727	0.05842	94.4025	1.04733
713A062-11-90-0	0.11643	0.20509	20.313	0.98878	0.88691	0.00017	0.01485	0.03242	1.87281	13.577	0.934698	3.50628	0.581545	1.71314	18.3652	0.153207	13.6305	3.41761	0.493076	0.107477	4.48375	0.926227	0.00592	52.7543	5.44203	34.1489	0.244378	1.06914	0.172498	0.007669	1.79431	1.08033	0.690874	0.611893	0.97688	4.08102	0.125037	0.339965	2.20208	0.37441	0.487965	19.3352	0.422021	0.033514	4.39713	0.007287	0.03753	0.43298	1.38711
713A063-11-0-0	26.1089	3.24647	7.91181	3.19876	0.50952	0.42543	0.02494	0.01604	9.52403	0.694054	1.90457	1.39323	2.91127	0.561255	0.581835	0.175759	3.84209	1.66822	0.528676	4.97351	0.52925	0.006813	3.07808	9.15916	13.0795	6.66091	0.802768	8.49367	0.186679	3.21856	0.096875	3.1916	2.07196	4.6849	0.417127	0.075285	1.22477	176.809	2.30576	4.76031	0.095661	57.3397	1.10355	0.016242	1.05294	4.04152	0.00111	0.36907	0.9774
713A063-11-90-0	0.08289	1.90245	1.92418	2.20396	2.55306	12.2326	0.0804	0.01488	2.07136	3.34315	1.44972	2.50701	1.72807	1.07892	0.3264	0.193477	4.97033	2.21724	0.545947	5.79832	1.03638	0.538214	0.00015	5.26476	3.78382	5.36295	0.316157	3.34759	0.169507	1.07967	0.064498	1.1348	1.33887	0.365475	0.470084	0.072109	0.165072	0.849638	5.08254	3.98302	0.12177	27.6116	1.69844	0.126279	1.26213	4.83165	0.00118	0.11269	1.21881
713A066-11-0-0	0.07052	0.57777	0.96579	6.12388	0.73119	6e-05	4.87225	0.17591	0.906716	0.02382	2.37878	4.27497	0.806658	1.80974	0.166657	6.64016	7.87827	18.5013	0.557526	0.061834	0.123207	1.9462	0.00096	16.2399	2.36117	0.122969	4.76143	1.69703	0.097869	3.75126	0.158321	5.27532	0.057937	0.589005	0.408289	0.110658	0.013429	0.345138	0.82207	0.076662	0.166872	30.9493	1.02345	0.067871	0.87793	1.50581	0.00062	8.94216	1.82376
713A066-11-90-0	0.23963	0.107	1.26698	4.04049	0.7126	0.0111	4.73514	0.04552	1.05524	0.011641	0.715311	5.52653	0.502548	0.454258	0.050622	1.18617	1.76179	15.4642	0.332384	0.042091	0.047399	3.64935	0.00095	4.44588	0.64228	0.059356	2.24505	1.66864	0.021024	0.894237	0.052928	1.82663	0.01618	0.460318	0.303737	0.032759	0.007591	0.310868	3.3546	0.029557	0.365404	45.5635	1.61898	0.082699	0.344915	0.295522	0.00032	33.6659	20.6837
713A068-11-0-0	0.06563	15.8164	5.67278	0.65589	0.08078	2.15059	0.00869	0.68458	2.42685	10.7455	4.42059	20.2677	0.149662	2.63036	0.557863	0.074516	7.87966	29.8773	0.329246	8.95269	1.03235	3.46679	0.0007	63.7952	10.0674	39.9523	23.976	8.06238	1.63128	3.59713	0.520588	0.385329	0.307143	0.26812	2.1915	0.299135	0.087476	0.144241	0.11973	0.213719	0.212436	158.174	3.39726	0.006778	12.6595	1.58493	0.00353	0.19806	0.68704
713A068-11-90-0	0.00546	0.22277	2.35272	4.66919	0.0572	0.00052	0.00418	0.43676	0.216364	0.46385	0.468516	1.06696	0.156548	0.042811	0.504324	0.028709	2.9534	35.9085	0.147426	4.46849	0.11145	0.002015	0.00033	16.7663	1.96165	30.2981	6.45083	0.875218	0.158442	0.000115	0.148894	0.364931	0.051309	2.50779	0.56683	0.047755	0.03104	0.062586	0.03029	0.017528	0.019204	379.261	1.8178	0.009213	1.33398	0.00135	0.0005	86.3076	0.30644
713A073-11-0-0	0.02003	0.02909	0.81595	2.40877	0.03007	0.00077	0.00447	0.00288	0.1868	0.034126	0.238627	0.828759	0.444737	0.161226	0.11231	0.053554	0.275809	31.9692	2.71949	0.006028	0.041119	6.63287	0.00356	0.4232	0.09609	0.024374	0.241853	0.322348	0.018168	0.000666	0.002418	1.04041	0.007176	0.049643	0.198931	0.019333	0.004893	0.099678	0.09719	0.114512	0.07258	40.0825	1.0142	0.008286	0.030945	0.00086	0.0002	0.08053	1.68691
713A073-11-90-0	0.02187	0.3032	1.55472	0.53412	0.04115	2e-05	0.0016	0.0119	0.127152	0.008969	0.580742	1.83227	0.429639	0.275947	0.036799	0.649945	0.231074	1.40368	0.138011	0.003327	0.081459	2.02371	5e-05	0.85119	0.109	0.089151	0.511404	0.805831	0.048936	0.00063	0.001994	1.19079	0.00463	0.045147	0.063842	0.092446	0.001253	0.055291	0.18726	0.325744	0.022828	68.0324	1.25991	0.002723	0.007435	0.084245	0.00024	0.16444	0.24061
713A074-11-0-0	0.17331	0.2971	9.31455	3.43296	0.50231	1.34647	1.21896	0.01163	1.10366	1.65976	3.76165	3.64911	0.275454	2.94122	0.310528	1.08175	0.164035	3.97642	0.949275	0.098158	0.052366	0.547264	0.00654	12.1797	9.51231	14.6598	0.250404	4.77345	0.38838	3.08942	0.276555	1.21875	0.164296	15.2773	0.25454	0.458888	0.016846	115.278	10.5994	0.291649	0.565797	65.1886	0.368106	0.042657	0.526462	2.10693	0.0118	2.72056	1.33656
713A074-11-90-0	0.05057	0.00393	2.37784	2.42263	0.06933	13.6625	8.30384	0.10655	0.247171	0.521852	0.559202	0.841297	0.07298	0.254924	0.037036	0.255688	0.112168	34.272	0.578732	0.024637	0.042123	8.18151	0.1641	5.04352	5.08172	60.3831	0.108681	0.506432	0.113488	3.09602	0.204439	1.56618	0.062319	0.170626	0.470388	0.824663	0.016492	8.0487	0.32475	0.056635	4.3933	68.1954	0.559645	0.261595	0.370146	8.2879	0.00651	0.89228	1.50639
713A076-11-0-0	6.22532	0.2641	1.43322	1.32919	0.18369	0.00898	2.5031	1.08909	0.562343	0.710519	2.12395	2.84367	1.0696	1.50353	0.085296	0.517899	0.975378	7.3369	4.67302	1.59684	0.040793	2.52157	0.70933	4.6727	1.2616	5.11861	0.11468	2.50724	0.092538	0.060659	1.56872	6.4325	0.225135	0.306164	0.669043	0.092718	0.028332	0.537706	6.64787	8.20276	0.064823	150.771	1.48873	0.061246	0.364395	0.045358	0.05939	2.84076	1.38371
713A076-11-90-0	0.10085	1.71925	1.16053	0.98715	0.55273	1.98747	5.03461	0.32445	0.426213	0.132616	1.1823	2.76463	0.188536	0.440319	0.033327	0.206056	0.548668	7.37554	0.657865	1.3951	0.068367	0.702913	2.64931	9.653	1.10166	14.5315	0.03745	1.65834	0.366285	0.033204	0.352304	3.57386	0.377391	0.187825	0.460359	0.034065	0.020692	26.0729	4.16352	3.2477	0.067916	18.8767	0.83704	0.098424	0.390128	0.241603	0.00866	0.31512	0.59635
713A077-11-0-0	0.98712	0.02587	0.86483	4.10796	1.19012	0.01814	8.65009	0.10815	3.25057	0.105104	1.61935	3.31634	0.839395	1.72626	0.189985	3.28322	6.16296	8.06827	0.583752	0.084308	0.104755	2.23823	0.00118	27.959	1.35374	18.9755	3.69478	2.09627	0.289751	0.015603	1.91405	1.16958	0.622936	3.98548	0.817995	0.090004	0.28636	0.553791	11.6333	2.38302	0.091881	10.1711	2.31982	0.362383	2.5612	0.499929	0.00764	1.11827	1.62733
713A077-11-90-0	13.0084	2.23396	2.93999	4.12928	1.5541	0.00039	0.00155	0.02247	1.78603	1.42016	1.32524	8.79953	0.165967	0.754974	0.211712	0.199691	0.040353	6.87546	0.286806	5.70842	0.348118	2.44394	0.00028	32.7182	2.78287	0.41596	0.242863	4.71201	0.273294	0.000419	0.729123	0.169153	0.084128	7.08183	0.765609	0.011029	0.055223	0.197492	0.17097	0.049975	0.11463	10.7217	2.34344	0.015705	5.34402	0.000496	0.00129	0.44307	1.49754
713A078-11-0-0	3.40933	0.11134	0.54627	0.99276	0.02422	0.03846	17.0971	0.04118	0.309792	0.059189	1.1423	0.761935	0.045452	0.129974	0.047471	0.651633	0.169242	11.545	0.920673	0.002242	0.050526	5.37836	0.08005	1.16303	0.06361	0.604144	0.109162	0.620428	0.069513	0.048961	0.009027	1.56814	0.004032	0.128927	0.304145	0.02032	0.004273	0.096269	6.44908	0.524478	0.36725	53.2538	2.10192	0.307069	0.033343	5.08487	0.79005	4.33759	2.83447
713A078-11-90-0	4.41984	0.18441	0.17493	0.56353	0.04063	0.0035	1.22647	0.00999	0.629118	0.046018	2.65185	1.78191	0.085743	0.398204	0.046664	1.07736	0.699284	4.21677	0.197627	0.010609	0.025958	1.53052	2.2561	0.87653	0.34186	0.159574	0.042625	2.04683	0.079806	0.021587	0.014737	2.52895	0.057846	0.203306	0.203427	0.108377	0.00486	0.196333	2.71241	1.97625	0.065128	9.86492	0.533658	0.060464	0.09093	2.45621	0.04404	0.20637	1.64733
713A081-11-0-0	0.10886	0.5255	0.90334	2.62105	0.72992	0.00018	0.07023	0.29711	0.815884	0.027388	2.50929	3.1091	0.169634	2.6082	0.052019	0.213232	0.034527	9.1805	12.0646	0.007293	0.050754	1.17991	0.00018	2.33355	0.16468	0.077802	0.184651	1.20297	0.039507	0.015165	0.010723	2.73459	0.002253	0.256673	0.089071	0.145151	0.003524	0.340564	15.2207	3.18155	0.063515	104.119	1.12037	4.7188	0.016795	0.041747	0.00176	0.38222	2.51983
713A081-11-90-0	0.11981	0.13685	0.98842	3.5899	0.30545	0.00015	0.03197	0.09962	0.760306	0.017614	1.68588	2.54507	0.189994	1.13604	0.06141	0.223919	0.034539	5.40729	0.683991	0.007885	0.036918	1.15143	0.0004	3.04895	0.19027	0.117343	0.254633	0.66938	0.049947	0.018898	0.01343	2.34693	0.003309	0.200444	0.092892	0.152385	0.002468	0.358586	5.44819	1.96907	0.05056	79.8342	1.16193	1.08032	0.021725	0.040249	0.00116	0.23399	2.23865
713A084-11-0-0	0.00699	0.20422	0.48898	3.05826	0.17689	0.00225	2.89019	0.00339	1.39864	0.69306	2.8943	4.74519	0.249386	1.91938	0.078693	1.78306	0.038277	5.09977	0.622414	0.068357	0.049295	4.84928	7.07261	1.66919	0.26487	0.528257	0.17947	4.12442	0.228009	0.006682	0.139611	7.10284	0.440673	0.642431	0.365088	0.024181	0.074858	0.562634	4.64741	7.05504	0.313928	25.4552	0.463098	0.094405	0.005268	0.001045	0.0063	0.61663	3.87115
713A084-11-90-0	0.00153	0.01124	0.26899	1.55144	0.11671	0.00225	2.14602	0.00156	0.670615	0.650001	1.47709	2.00122	0.105816	0.837613	0.033715	1.11667	0.02785	2.74658	0.335845	0.046739	0.025882	3.08158	5.1033	1.41741	0.19925	0.439946	0.099384	1.2299	0.111767	0.003011	0.109911	2.52332	0.365743	0.332819	0.294479	0.009143	0.05704	0.332738	2.7314	4.20871	0.183755	5.65313	0.262676	0.056654	0.003842	0.00059	0.00527	0.3224	2.34502
713A087-11-0-0	0.13091	0.01008	0.60959	0.74238	0.32577	0.00782	4.43877	0.27896	0.356742	0.014034	0.781313	1.73289	0.091657	1.17932	0.017307	0.137947	0.011535	1.32828	9.3555	0.010668	0.009873	0.674606	0.54337	0.28385	0.10429	0.038225	0.179276	1.71506	0.065949	0.009188	0.003391	0.871958	0.012114	0.109201	0.124809	0.106144	0.010134	0.272569	2.54441	0.057946	0.081787	19.658	0.438374	0.430443	0.001652	0.712445	0.00206	0.17458	0.36616
713A087-11-90-0	0.19354	0.12726	0.95218	1.34367	5.4405	0.2513	23.5645	0.72587	1.12982	0.027322	3.37415	8.99828	0.694071	4.46447	0.047149	0.337457	0.009264	4.34722	1.22685	0.056591	0.01433	1.81124	4.50875	0.51121	0.14576	0.07314	0.273498	4.36151	0.085666	0.010297	0.001859	4.42603	0.01117	0.251027	0.125263	0.115044	0.006269	0.388438	0.48814	0.143049	0.13235	27.5365	0.552554	3.19149	0.003223	0.447587	0.00212	0.1547	0.58936
713A088-11-0-0	0.26396	0.48248	10.7737	2.77297	1.57049	0.0028	1.57203	1.73102	2.10078	8.13229	1.54208	1.12412	6.19548	0.784089	0.778311	2.36585	0.124779	0.958676	0.474281	0.092295	0.093679	3.18549	0.00192	96.1127	7.05755	0.188825	0.638996	2.93734	0.236064	0.002919	0.617132	5.48487	0.085347	10.2665	0.484492	0.137342	0.032742	0.8389	4.94106	0.07123	0.099137	0.944109	0.351735	0.100835	1.22739	2.17022	0.00188	118.09	2.32592
713A088-11-90-0	0.30141	0.67966	10.7718	4.33059	2.83315	0.00554	1.47852	2.46578	5.82565	6.04413	3.13591	1.97114	10.4768	1.26566	1.94032	2.62628	0.156753	2.00982	0.560927	0.139816	0.118817	9.50007	0.00035	108.717	10.2039	0.266107	0.782031	4.86747	0.290651	0.002779	0.891485	6.4882	0.085631	11.9765	0.641459	0.407052	0.041612	0.556576	1.89867	0.093112	0.144161	0.013394	0.365392	0.11351	1.54454	2.30874	0.00236	181.13	3.45663
713A089-11-0-0	0.50652	0.04205	0.28516	2.0003	1.27177	0.00018	0.00177	0.12655	1.42202	0.08992	2.72266	2.89219	0.285261	1.2834	0.521902	4.40193	5.07446	4.89017	14.7635	14.939	0.304045	4.57366	2.14758	16.8284	1.91879	0.089599	0.2203	4.02546	0.382111	0.148456	0.188898	4.27594	0.624873	0.465848	0.189043	0.030985	0.022257	11.9762	6.33358	0.343414	0.28655	24.8587	0.415888	0.027482	0.128074	0.288915	0.00627	0.53105	2.60004
713A089-11-90-0	0.26803	0.2629	1.52855	1.10902	7.96028	0.00083	0.00076	0.49995	2.04593	0.047826	2.64419	8.38115	0.408982	1.63416	0.114121	0.417664	14.2328	2.42343	15.8963	0.039136	0.088672	3.66651	0.05651	34.9606	7.12127	0.117263	0.347981	16.7199	0.579516	0.045834	0.393752	9.10365	0.923086	0.466787	0.635254	1.23425	0.02551	0.392765	13.5843	2.8146	0.152455	2.29783	0.554637	0.040083	0.104224	0.094808	0.00346	4.41439	0.85407
713B002-11-0-0	0.00099	0.00125	0.16295	1.02648	0.07592	7.77492	0.02227	0.01834	0.076459	0.008537	0.364132	0.327259	0.104133	0.133937	0.016819	0.042851	0.002977	13.5885	0.123825	0.004373	0.015433	1.09207	0.00201	0.22485	0.51393	0.022852	0.033313	0.180115	0.018745	1.07331	0.002621	0.544506	0.000774	1.84306	0.109354	0.019168	0.000732	7.0771	0.49333	0.143436	0.093163	13.6661	0.144217	2.54151	0.026879	11.5403	0.00015	0.08424	0.61484
713B002-11-90-0	0.01585	0.0021	0.44381	3.65439	0.2104	1.08617	0.05299	0.05891	0.315668	0.035314	0.851102	2.48049	0.262712	0.185727	0.035819	3.96766	0.011175	17.4156	0.416239	0.007286	0.23922	2.07683	0.00042	1.08335	1.46272	0.058407	0.066391	0.416429	0.020617	0.004434	0.002594	1.10392	0.003661	0.244458	0.143056	0.016772	0.00383	0.380992	0.05294	0.039228	0.190392	28.8583	0.187858	0.03729	0.025286	11.0198	0.00348	0.09784	6.03359
713B003-11-0-0	0.08721	0.43191	1.43003	2.00177	0.18588	0.00186	8.29399	0.05553	0.430788	0.088248	1.1077	2.93218	0.245436	0.474304	0.018978	0.847368	1.82292	4.37863	5.83681	0.026396	0.027458	2.13744	1.05862	3.19926	0.83207	0.353529	1.69294	0.84283	0.09237	0.001291	0.012221	0.684815	0.005775	0.089375	0.16868	0.130258	0.001598	0.09979	0.64056	2.36095	0.019902	259.039	1.656	0.120686	0.3243	1.13451	0.00729	1.90586	0.32026
713B003-11-90-0	0.08298	0.0599	0.50662	3.08208	0.38925	9.32408	0.00268	0.02488	0.756853	0.122026	2.57571	8.88779	2.05007	1.75989	0.082119	0.390958	9.90552	11.9634	17.3278	0.210901	0.034428	1.1672	7.0771	41.6389	1.32113	2.10669	10.0096	1.81506	0.175875	0.003563	0.406677	1.81755	0.152823	0.380553	1.14258	0.200919	0.059608	0.48215	0.30081	5.96872	0.087962	77.0133	0.978408	0.038751	5.04361	5.05931	0.01577	2.32096	2.14957
713B004-11-0-0	0.01502	0.01161	1.20441	3.14748	0.42231	0.25057	70.5526	4.28852	0.177541	0.060551	0.529983	0.844903	1.43056	0.46892	0.064428	0.078205	7.70141	22.4179	0.916017	0.010137	0.07841	7.35307	0.03858	4.86273	5.02045	50.8302	0.078796	1.85238	0.033233	0.173666	0.459203	1.00069	1.31988	1.60254	0.665027	0.06532	2.69444	0.11841	1.20909	0.146352	0.221439	0.183655	1.86939	5.89842	0.045336	5.31205	0.00077	1.40067	1.21562
713B004-11-90-0	0.11818	0.14755	20.5273	2.97054	4.04598	0.02545	2.8283	0.20424	0.864267	0.569584	3.39851	2.36839	5.22816	2.85143	0.335451	15.1879	16.1531	4.24871	1.98095	0.119025	0.10048	1.2482	1.22635	20.0046	14.7523	53.5374	0.224318	6.19086	0.148753	0.076295	0.33403	2.55133	0.700627	3.64072	1.06238	0.463319	4.47722	1.31949	45.9239	0.479942	0.222566	0.09336	2.98876	0.198656	1.48712	2.81276	0.0011	0.11387	2.10032
713B005-11-0-0	0.0431	0.00279	0.50867	3.9049	0.14384	0.03141	62.7952	1.62575	0.232338	0.008841	0.535368	1.12324	0.167816	0.291405	0.032503	3.03669	0.994301	37.3949	0.227586	0.05807	0.121408	7.24716	0.00074	4.38934	1.66651	0.556108	2.3933	0.704586	0.100351	0.132469	0.339073	1.14867	0.012598	0.150908	1.0037	0.047031	8.92977	0.365581	0.13623	0.019335	0.154685	3.33268	2.04657	0.720831	1.09902	4.39782	0.08598	0.20986	1.63187
713B005-11-90-0	0.03218	0.00262	0.77625	0.95145	0.23009	0.66026	2.39524	0.03288	0.859617	0.033201	1.06385	2.04064	0.173357	0.671023	0.110944	5.02171	0.011594	3.11044	3.9947	0.064372	0.01706	1.23016	5.20486	0.71389	0.1015	0.037249	0.212125	0.833409	0.063631	0.045347	0.009378	3.11968	0.05015	0.178687	0.150435	0.009236	0.002343	32.6512	2.72561	3.49329	0.086348	123.316	2.00011	0.063704	0.04772	1.36994	0.03375	0.54909	2.36549
713B007-11-0-0	0.08542	0.59534	0.9648	3.77413	0.2636	0.10628	4.38052	0.12968	0.859663	0.036768	2.23161	2.93964	0.278961	2.26144	0.131211	4.95484	2.02969	9.43693	3.6613	0.024337	0.031755	1.02987	0.00101	7.77331	0.62674	0.162774	0.482795	1.47717	0.083314	0.607621	0.019461	1.85387	0.05765	0.349101	0.283107	0.31076	0.009639	74.8443	9.30966	1.56183	0.673302	94.6708	0.852187	0.517487	0.742304	3.67895	0.44273	0.66311	1.94683
713B007-11-90-0	0.42935	0.04592	1.0334	2.50463	0.39085	0.30507	3.26644	0.39159	0.996505	0.040835	4.16748	7.52653	0.244056	2.14719	0.102114	1.57241	0.154106	6.57644	8.13133	0.005246	0.028371	2.57212	0.00311	1.61413	0.02895	0.08732	0.255749	2.79318	0.106445	0.869397	0.003202	3.41267	0.018455	0.316315	0.131553	0.178019	0.001575	0.284991	0.27735	3.26354	0.202243	235.824	1.34832	0.059781	0.116566	0.898755	0.14942	0.3191	1.8457
713B012-11-0-0	0.32859	0.11683	1.22732	1.61948	5.01419	0.00099	2.70111	0.0396	1.02922	0.056189	2.79723	2.35521	1.98772	2.75984	0.09156	28.2832	0.00112	5.26191	15.2679	0.00494	0.018322	7.42155	0.00729	0.78492	0.00338	0.006323	0.428782	2.84722	0.120939	0.004694	0.003043	2.63336	0.001705	0.238283	0.108412	0.038125	0.001445	0.23778	10.0987	2.88611	0.056978	166.902	1.56976	5.23142	0.009466	0.000866	0.94323	36.0626	1.21607
713B012-11-90-0	0.36356	0.72453	1.46466	1.72693	0.55703	0.01622	0.03604	0.0024	0.259141	0.01705	1.52775	4.03727	0.799989	1.41102	0.055607	0.038536	0.014701	6.23344	0.182684	0.014814	0.015056	2.07416	0.01148	1.12289	0.05809	0.028079	0.276471	1.83524	0.132005	0.0064	0.001637	1.24336	0.006686	0.129259	0.136365	0.050527	0.004426	0.620531	3.31368	0.372583	0.02746	287.681	1.73206	0.006279	0.005275	0.011886	0.00103	0.00499	0.4521
713B014-11-0-0	0.80033	0.04437	1.87031	2.32082	0.38545	7.53629	10.613	0.50215	0.621664	0.05848	1.94823	3.89207	0.231943	1.34406	0.087474	32.5318	0.220704	11.9059	0.503832	0.036785	0.04289	2.71312	1.04297	11.9074	4.49454	0.520406	0.169942	1.25249	0.099433	0.06419	0.062584	2.67435	0.015786	0.218349	0.3464	0.076718	0.151202	8.74127	0.50303	1.10171	0.178407	90.2577	1.13127	0.255376	0.570878	2.40444	0.00347	0.76751	2.4366
713B014-11-90-0	2.49705	0.44558	1.18953	3.44254	0.41995	0.76198	0.26321	0.03209	2.4282	0.076742	4.89204	6.67589	0.437557	1.40463	0.12041	48.702	2.224	4.63865	1.58949	0.01525	0.050475	1.90406	0.57392	3.83061	2.80395	0.430149	0.378849	1.86014	0.048356	0.025008	0.024263	5.28956	0.030809	0.279179	0.207519	0.259637	0.012302	51.1948	27.0908	3.63164	0.171418	30.0566	0.444931	0.034382	0.443225	3.79367	0.00283	0.06865	0.90341
713B015-11-0-0	2.14634	0.33328	0.80045	1.07221	0.11061	0.47587	0.00116	0.00276	0.730246	1.24907	1.0506	0.450636	1.61291	0.332132	0.102374	2.43781	1.94014	3.17094	1.2135	0.024864	0.045875	0.206934	5e-05	3.41777	0.69126	11.0808	0.086605	1.0226	0.121894	0.002219	0.047007	2.18087	0.091948	1.44886	0.372148	0.024839	0.012941	0.206755	9.04557	0.077043	0.036391	124.473	0.664411	0.007269	0.284769	0.570017	0.00026	0.03993	1.64273
713B015-11-90-0	5.3981	0.23319	2.02087	1.89318	0.63945	0.18007	0.00336	0.01719	0.505471	3.68124	4.52706	2.99649	2.13759	0.634512	0.355423	0.941312	5.35959	5.65041	0.599413	0.090641	0.050975	0.824446	0.00043	21.7079	1.72899	26.0887	1.08338	1.40953	0.300887	0.004522	0.325907	5.72119	0.19312	4.85374	1.16993	0.051406	0.070173	0.306069	2.40085	8.07287	0.065523	369.954	1.64403	0.008976	1.44948	1.16043	0.18778	1.4805	2.26784
713B016-11-0-0	0.22727	0.00879	0.4963	1.60638	0.05656	0.01873	2.15256	0.07611	0.297343	0.017202	0.655297	0.236822	0.104593	0.065228	0.024838	0.135791	0.004688	18.4618	6.59338	0.015869	0.040345	1.72825	0.03815	0.22579	0.03415	0.018292	0.10716	0.636582	0.01568	0.063739	0.000619	0.439899	0.000755	0.152669	0.097666	0.027778	0.001908	0.207884	0.04177	0.054614	0.051948	192.871	0.398115	0.047595	0.004527	0.272029	0.0003	1.30454	1.56937
713B016-11-90-0	1.52307	7.10464	1.06041	2.73595	0.25966	0.00311	1.35773	0.01367	1.22224	0.067838	4.81571	4.77479	2.83188	1.16985	0.069281	0.221757	0.007646	9.06586	2.20901	0.116803	0.083154	2.65007	4.6814	1.32313	0.60283	0.03587	0.62337	2.00947	0.179658	0.206317	0.007293	3.10626	0.006676	0.37638	0.127481	0.145861	0.006814	0.395898	2.31448	1.75177	0.18415	248.634	0.599214	0.192272	0.025996	0.540329	0.0035	0.44997	1.05236
713B020-11-0-0	0.21658	0.88348	4.88468	5.59137	3.99344	2.43313	13.5489	3.75273	2.67671	1.28193	1.67382	7.64811	3.66852	3.10017	0.542785	2.2515	8.70198	12.4641	6.97155	0.056935	0.195022	3.4295	0.00028	70.0542	3.9407	50.8245	40.8539	3.28155	0.090643	0.571439	0.158356	7.41682	0.362115	1.05691	0.870779	0.502947	0.038526	0.40666	3.98487	0.154085	0.405043	0.048439	4.54283	1.31816	0.204881	4.22771	0.00231	0.58211	3.69156
713B020-11-90-0	0.17712	1.68772	2.03778	3.51849	0.3375	0.00065	4.36951	0.02807	0.988057	0.075656	1.6544	3.37653	2.94864	1.46716	0.298516	5.22136	4.19924	19.1797	7.93236	0.023374	0.112094	4.86449	0.00018	15.896	2.88658	0.504382	1.91891	1.52917	0.070615	0.035191	0.042213	2.92518	0.098385	0.417565	0.394221	0.037489	0.003382	0.301176	6.19077	0.80661	0.202686	253.823	5.2156	0.275259	1.14071	0.111057	0.01167	2.1013	2.80719
713B025-11-0-0	0.57531	0.38169	2.98716	0.78465	5.72039	0.02199	27.8834	1.36287	0.742134	9.00555	2.10025	6.43047	10.6558	4.53309	0.153426	0.083363	0.130146	8.31595	0.189838	0.105326	0.408505	0.002662	0.00044	84.3262	2.1192	0.646158	0.322021	3.112	0.463468	2.4e-05	0.627357	0.661412	0.64348	0.238703	1.01437	0.235483	0.033299	0.201891	1.72089	0.134931	0.101966	0.143621	0.199159	2.17456	12.3646	4.7763	0.00275	1.99019	1.28156
713B025-11-90-0	0.16722	0.00878	5.20619	2.26569	3.83639	4.01015	18.4336	0.73589	0.365407	5.516	0.911112	1.38729	3.44575	1.08729	0.882433	0.034593	0.231765	19.17	0.282923	0.333956	0.940581	2.8077	0.01901	70.1829	8.87444	1.13228	0.643919	3.92492	0.572208	0.000822	0.904083	1.9145	2.55841	0.211761	4.16079	0.357992	0.155891	0.054886	0.03436	0.193844	0.09578	0.281409	0.467203	1.57255	39.261	2.54126	0.00548	0.06529	0.38926
713B026-11-0-0	0.57752	0.05795	10.5802	4.6977	0.9447	20.7306	6.11786	1.62141	5.11881	7.66007	3.26667	6.42114	5.4263	4.84661	7.57958	5.40684	2.53672	3.30627	0.594906	36.5065	0.255957	5.04119	0.00129	270.338	12.1843	0.46079	49.3581	5.34248	0.367117	0.003901	0.454076	6.0124	0.877477	1.26152	2.74913	2.19984	0.141578	0.215217	2.05147	0.178039	0.219845	124.266	1.8145	0.610255	4.60417	0.002156	0.01869	132.673	6.32239
713B026-11-90-0	0.48324	0.05184	5.91553	3.44807	0.62695	0.00172	3.05126	0.62296	4.29401	1.18884	2.24824	5.1213	3.627	3.23367	6.94801	5.26712	1.30318	2.03831	0.427191	13.7192	0.082757	2.44834	0.00126	153.368	5.69062	0.249457	15.7879	4.09184	0.13279	0.003128	0.212459	5.11407	0.485692	0.927685	1.33473	0.811504	0.079049	0.153839	1.94431	0.144577	0.149759	115.978	1.37107	0.504596	2.12743	0.002034	0.0153	25.831	5.78168
713B029-11-0-0	0.152	11.5526	2.6826	5.50205	3.23568	0.00411	0.05733	0.23072	0.331443	8.86765	0.325496	2.89702	0.439212	1.54569	12.8303	0.153456	0.267404	0.929393	0.711725	20.7715	0.536183	1.71274	0.00047	44.4714	9.91594	48.106	1.48125	4.33465	1.29173	2.49945	1.15448	5.23471	0.591352	0.271786	1.86469	77.8925	0.136798	0.169853	0.18127	0.127967	0.175585	0.045714	2.23718	4.46507	2.94725	2.35374	0.00143	0.21484	0.73171
713B029-11-90-0	0.06945	7.61489	8.76707	0.34643	2.43141	0.00562	0.10145	0.17494	0.221568	3.81603	0.997662	3.29439	1.31453	2.65283	24.4605	0.054503	0.242893	0.704668	0.494371	14.0617	0.29459	3.50854	0.00264	74.771	3.60052	22.1388	2.51789	0.617603	1.09451	0.954214	1.11858	6.83429	0.688162	0.383629	2.39753	89.398	0.20022	0.091111	0.08603	0.124607	0.152049	0.066921	1.30976	8.95125	2.58459	1.6022	0.00078	0.2096	0.45198
713B030-11-0-0	1.35876	0.07604	0.64249	0.64077	0.023	0.23967	47.9066	0.88867	0.161172	0.012729	0.110818	0.333098	0.035779	0.03634	0.013494	0.304785	4.60692	7.34189	1.67193	0.27722	0.011065	0.423965	0.01614	1.15309	0.49564	0.323222	0.204395	0.221662	0.016882	0.119529	0.021538	0.358766	0.018173	0.207471	0.120521	0.02404	0.096087	0.05621	0.15964	0.436614	0.02698	115.23	1.19952	2.17223	0.15768	1.72737	0.01189	3.69502	1.2896
713B030-11-90-0	0.25699	0.02111	0.2825	1.45558	0.01139	0.00485	0.03827	0.00607	0.107358	0.209187	0.31495	0.286512	0.046096	0.063193	0.013168	0.234341	0.80069	30.4837	0.141788	0.002238	0.02303	1.68476	0.16144	1.27073	0.18802	0.236472	0.010498	0.122833	0.007714	0.250445	0.016039	0.322714	0.012342	0.537308	0.078486	0.008513	0.447161	0.089874	1.06171	0.444073	0.054053	22.5557	0.289521	0.020408	0.047318	1.63341	0.00896	0.00778	2.07011
713B032-11-0-0	0.07524	0.10217	2.1314	7.92094	1.07052	0.01193	8.59908	0.20083	1.4193	0.542218	4.30713	6.90043	9.37468	6.31358	0.542178	0.341039	2.63742	4.27204	0.612753	0.043676	0.268155	6.30394	0.01367	12.7937	2.49736	1.98794	0.190244	4.61918	0.30954	0.846467	0.208768	5.003	0.233246	0.456431	0.371972	0.232554	0.028654	48.3598	12.4458	2.79118	0.376786	67.8453	0.982176	1.89839	0.549383	0.041108	0.00573	2.23528	4.18439
713B032-11-90-0	0.00685	0.10806	11.0167	3.9386	4.32657	0.00034	14.7051	0.12004	1.57471	0.682611	3.68745	18.208	9.30525	3.49206	0.520297	0.271641	0.133059	5.92599	0.499049	0.076197	0.239066	12.8062	2e-05	17.9533	1.02299	2.68141	0.140741	2.32999	0.245382	1.71259	0.322879	4.09221	0.146643	0.418929	0.417266	0.196036	0.052163	43.9935	2.97145	1.46748	0.372017	34.7148	1.12763	2.76076	1.24234	4.63029	0.00727	2.81267	2.97021
713B033-11-0-0	0.04792	0.02166	7.04634	1.53763	0.60976	42.8072	16.5948	0.22638	0.743387	1.13586	2.09326	5.99031	2.37743	1.75364	0.219065	3.5618	11.2187	7.31868	1.3201	0.198468	0.062284	1.75593	3.0697	48.0965	7.97477	27.7256	0.694882	3.40569	0.154981	0.006112	0.7367	1.84117	0.630478	2.92951	0.638443	0.086523	0.127479	0.376863	0.21374	5.83484	0.125516	19.8912	5.9033	0.845351	1.73749	0.01175	0.12868	1.6032	2.08044
713B033-11-90-0	0.02577	0.00703	0.35597	1.09687	0.03414	36.2607	58.8509	0.55491	0.125483	0.247992	0.359956	0.687221	0.354467	0.110296	0.072913	1.411	3.89964	43.872	0.337989	0.00736	0.055183	6.31981	0.1642	3.75868	3.05442	29.7787	0.087679	0.2858	0.023948	0.001664	0.151542	0.481347	0.042755	0.481214	0.161073	0.010394	0.004589	0.170603	0.03766	0.323016	0.065566	2.52774	1.64515	1.92413	0.383657	0.00295	0.0769	0.06548	5.46954
713B035-11-0-0	0.02714	1.0498	3.23858	5.34708	0.80211	2.63541	1.04979	24.4274	0.787345	0.162519	1.06969	1.29886	2.03875	1.33956	0.712427	0.294594	7.41446	13.8914	2.37293	1.39282	0.153267	0.026759	0.0001	47.5782	1.99277	48.3493	0.371879	1.44508	0.077799	0.404224	0.726783	2.18526	0.194834	1.30519	4.68821	11.4235	0.216386	0.22987	2.69219	0.025691	0.105058	0.048195	1.30557	64.9365	0.417275	2.50441	0.00099	0.8343	2.63539
713B035-11-90-0	0.33672	0.08795	6.66905	1.8729	3.88657	17.8955	0.34802	15.1465	4.51991	0.942609	2.77736	8.98773	4.28267	4.70492	1.01157	5.76453	10.2836	10.7176	1.56587	14.6711	0.22056	0.030574	0.01558	158.241	4.30518	28.797	0.735145	3.10584	0.235375	0.346272	2.02724	6.85396	0.791395	2.36853	5.66528	9.60652	0.497908	0.663277	1.71315	0.183854	0.174323	0.395704	2.69649	7.61844	1.0448	2.21269	0.00286	1.05059	1.52755
713B037-11-0-0	1.71182	0.72366	0.86739	0.96367	12.6443	0.00996	0.00477	0.02388	0.644752	0.040639	2.53837	6.12158	0.355759	5.39819	0.134492	0.055596	0.036236	2.77746	0.533249	0.024924	0.026373	1.64184	0.00194	3.87278	0.47742	0.389915	0.383454	4.99878	0.170709	0.303838	0.054821	2.39215	0.022324	0.328433	0.124513	0.018252	0.006993	0.10813	2.65748	3.28995	0.184545	45.7566	0.41939	0.00309	0.067765	0.351289	0.00449	0.13175	0.35179
713B037-11-90-0	0.34465	0.08857	0.83388	1.17371	4.50643	0.00107	0.00103	0.00506	0.517942	0.078602	3.06753	2.06841	0.809307	0.799106	0.105696	0.190247	0.003114	5.77973	0.383744	0.008838	0.155847	1.00861	0.00015	2.3556	0.46409	0.09666	0.234111	3.17533	0.131281	0.133242	0.007045	2.54387	0.060977	0.219232	0.108127	0.004689	0.002443	44.8344	10.3282	4.12378	0.116941	44.1768	0.452653	0.009801	0.119617	1.50763	0.00081	1.23121	0.65146
713B040-11-0-0	0.03075	0.19714	0.73122	1.89713	0.21907	21.0661	3.35932	0.42302	0.926955	0.030705	0.840201	3.62121	0.238135	1.35052	0.076012	2.17509	0.038978	2.47866	0.561769	0.035943	0.038514	1.361	2.76528	10.0698	1.62488	1.32056	0.24413	0.920756	0.066727	0.112856	0.011629	1.26105	0.266107	0.485595	0.29393	0.020057	0.006141	14.539	3.30033	0.481867	0.080152	38.5829	0.712978	1.83045	0.362633	0.098501	0.00515	14.0502	2.0097
713B040-11-90-0	0.24717	1.4939	0.67558	1.9416	0.3002	10.0259	4.39263	0.68743	0.989577	0.031216	1.4524	1.96722	0.770137	2.25186	0.045404	1.26974	0.490502	3.62886	0.855756	0.015581	0.050675	1.77612	7.10803	0.99816	0.17488	0.182966	0.144327	1.09428	0.097682	0.159195	0.04194	1.58576	0.083595	0.272669	0.126308	0.294502	0.024713	125.685	2.75131	2.58775	0.089826	114.022	0.902233	0.349066	0.262081	0.045377	0.07086	1.32648	4.81115
713B041-11-0-0	0.01899	0.00352	0.47859	2.46881	2.55883	0.01256	44.799	0.0398	1.90161	0.073322	2.47793	6.65882	0.958645	2.02437	0.096758	0.59728	0.226282	4.07375	4.95265	0.007771	0.06848	9.95018	0.00011	40.276	0.63406	0.054297	0.419122	4.98701	0.052637	0.001403	0.05713	4.56273	0.020449	0.280813	0.41119	0.035442	0.033101	0.289364	7.40468	1.00673	0.090482	47.1377	0.797974	5.19442	0.395335	0.475189	0.00813	6.51062	1.91799
713B041-11-90-0	0.0186	0.01829	0.10865	0.94569	0.03972	0.00902	0.35287	0.82584	0.100341	0.004928	0.255624	0.318552	0.091179	0.063114	0.010987	0.294514	0.453115	97.2815	0.148764	0.02007	0.031028	11.7023	0.00176	5.28234	0.86874	54.8831	0.138374	0.137556	0.03491	0.054079	0.103802	0.576648	0.037019	0.071906	0.413483	0.106972	1.16303	0.084669	0.04932	0.019635	0.026021	31.4596	1.60148	2.86011	0.098355	10.8402	0.00074	2.28428	1.21257
713B042-11-0-0	0.05385	0.02808	0.86093	2.80711	0.17945	0.00929	0.23687	0.00604	0.245031	0.019195	1.71519	1.72707	0.234996	0.480198	0.106934	19.9513	0.001408	2.93741	1.22676	0.005447	0.033945	0.432978	0.00193	1.19409	0.00299	0.00308	0.496186	1.59592	0.081027	0.764012	0.00583	1.29453	0.015607	0.164424	0.144042	0.049562	0.009648	1.86604	6.25265	0.105201	0.060866	189.287	1.85706	0.02844	0.074184	1.12823	0.0014	5.63176	1.05882
713B042-11-90-0	0.04603	0.27312	0.86731	1.64405	0.10301	0.40215	1.94295	0.02103	0.237868	0.022512	0.823566	0.805083	0.071263	0.212708	0.065529	10.8939	0.001602	3.3349	0.406778	0.006425	0.020537	0.954166	0.037	0.83483	0.13538	0.011343	0.264142	0.621809	0.049179	0.04759	0.004159	1.4672	0.005058	0.082268	0.094032	0.048107	0.004715	9.23166	0.84556	0.094304	0.091575	209.435	2.28091	0.031882	0.093161	1.23576	0.08567	0.26394	1.70621
713B043-11-0-0	0.03896	0.00831	0.53085	4.49859	0.03018	0.00392	0.5333	0.00181	0.091836	0.012352	0.206929	0.17069	0.037304	0.160679	0.015695	0.314305	0.008312	5.94783	0.257498	0.003056	0.013064	3.68887	0.00018	0.29366	0.00401	0.022522	0.074389	0.152439	0.025475	2.05939	0.000894	0.703845	0.000328	0.056983	0.190222	0.011375	0.00527	0.089571	0.55369	0.051227	0.036673	36.7769	1.11783	0.019301	0.006643	0.002153	0.01999	28.5789	2.81469
713B043-11-90-0	0.09782	0.16299	1.1036	2.24876	0.27959	0.0003	4.15828	0.05383	0.572034	0.027029	2.6918	0.487964	0.247328	0.949503	0.054866	34.2085	0.003845	2.22247	0.308117	0.007283	0.029082	0.575949	0.0012	0.74735	0.00308	0.028568	0.276045	1.24063	0.115948	0.003751	0.00315	3.42098	0.000778	0.148451	0.084765	0.11631	0.008209	0.18564	5.79647	0.44418	0.059553	167.697	1.54668	0.061538	0.036911	0.002697	0.27687	0.49738	3.48144
713B044-11-0-0	0.10257	0.04878	0.96722	1.20792	0.06644	0.00143	3.08023	0.4629	0.404202	0.020506	0.801979	1.12052	0.160254	0.421912	0.066561	0.297246	0.344479	4.06977	2.61182	0.01347	0.110882	1.55123	0.29745	2.28236	2.00995	0.424075	0.270968	0.992428	0.055815	0.165855	0.955876	1.24636	0.406231	0.128386	0.362831	0.016278	0.0479	10.9237	4.7868	0.271607	0.059805	192.896	2.08229	0.116049	0.096791	0.181298	0.09199	3.99261	1.91576
713B044-11-90-0	0.65565	0.07121	1.34723	1.71625	0.16035	2.99705	4.88467	0.60167	0.427012	0.07419	1.42428	2.10679	0.626834	1.1914	0.106493	0.364639	0.198877	4.91477	1.46344	0.014274	0.349283	1.68924	1.73481	2.6034	1.84377	0.437587	0.59426	1.87174	0.075883	0.26673	1.0167	2.29515	1.10377	0.245185	0.419006	0.026692	0.111684	95.171	9.64093	1.17828	0.102695	203.998	2.32591	0.098353	0.117105	0.25489	0.13607	0.58416	5.37145
713B046-11-0-0	0.06903	0.01483	0.25361	2.146	0.26334	0.02791	0.54246	0.03046	0.832447	0.029819	3.30606	4.13075	0.302194	0.605541	0.109394	14.3548	0.017835	2.45172	1.0367	0.020363	0.042221	1.45325	4.72199	2.32129	0.08464	0.039121	0.442049	2.11745	0.029933	0.003773	0.007402	4.74326	0.009889	0.416283	0.114726	0.005571	0.008436	62.4458	4.33825	4.45491	0.133406	30.4766	0.270351	0.263862	0.596917	0.759093	0.00228	25.4391	1.29182
713B046-11-90-0	0.06928	0.0035	0.53602	1.15188	0.07573	0.29717	0.00344	0.00657	0.583275	0.014342	0.502013	0.807184	0.151769	0.122687	0.036264	0.133257	0.031474	2.98663	11.7478	0.02258	0.019414	0.003273	3.32437	0.95714	0.01395	0.035116	0.222203	0.685449	0.054287	0.001363	0.007649	1.04379	0.013291	0.183367	0.213661	0.00602	0.003861	0.376144	0.17164	0.789234	0.140166	72.407	0.503743	0.016909	0.367706	3.03697	0.00317	0.74987	4.00425
713B049-11-0-0	1.88034	0.09227	2.4184	3.01246	0.21999	0.00377	0.79428	0.00389	0.525321	0.039515	1.72506	4.0298	0.646277	0.894716	0.068303	0.771294	0.006625	19.762	0.512732	0.029831	0.032277	2.77436	0.72297	3.26302	0.0426	0.162571	0.287054	1.86472	0.1247	0.183648	0.008599	2.23104	0.028862	0.168795	0.391889	0.00349	0.006535	0.246818	3.72455	0.313739	0.091938	248.48	5.29878	0.036448	0.056637	0.361258	2.2743	0.65112	0.71382
713B049-11-90-0	1.84217	0.08965	1.2557	1.96164	0.02083	0.00367	0.73224	0.00209	0.06943	0.01383	0.36529	0.970875	0.174495	0.069779	0.02966	0.635176	0.002455	16.2277	0.289548	0.026913	0.011534	1.73993	0.01465	1.15481	0.02535	0.083079	0.079516	0.245002	0.026635	0.120858	0.002233	1.11667	0.012957	0.038815	0.243369	0.001804	0.001872	0.039983	0.0156	0.065446	0.033311	64.4777	2.9655	0.025298	0.021263	0.238854	1.81548	0.23121	0.22295
713B051-11-0-0	0.43151	0.0677	0.85717	1.7571	0.81557	62.0735	31.138	0.28275	3.20968	0.125639	1.08437	1.79643	0.617782	2.75373	0.424593	0.987126	0.083262	4.2533	0.522834	3.38014	0.055342	2.40422	24.5766	9.94013	1.72775	0.582646	0.142486	1.23853	0.128616	0.135046	0.111732	1.37756	14.9463	1.94904	0.35064	0.063363	0.031281	38.8521	4.33068	6.45335	0.106627	1.36822	3.31847	0.612698	0.183304	0.524087	0.04367	2.63001	2.68233
713B051-11-90-0	0.08735	0.03217	0.56285	2.11439	0.23249	11.8575	10.4417	0.31791	1.53487	1.1017	0.612605	0.796801	0.255975	1.26273	0.082219	1.66274	1.13517	3.25811	0.772702	9.5094	0.113192	1.23038	6.63225	15.3857	4.37459	3.73496	0.742614	0.699378	0.127905	0.151856	0.265278	1.43605	27.287	2.91541	0.489552	0.130471	0.365325	19.1609	0.96655	8.34074	0.089139	0.291952	7.65295	0.234321	0.281698	0.428028	0.02585	2.6722	1.28501
713B052-11-0-0	0.1336	0.01254	0.38803	2.89779	0.8862	3.43282	8.03853	2.35158	0.905727	0.953754	1.67013	2.12485	0.672887	2.30827	0.103531	5.99458	0.052962	5.66143	0.493518	0.045564	0.038767	2.38294	0.00096	11.8448	12.9482	8.32232	0.134512	1.30831	0.107469	1.7216	0.039845	2.452	7.77604	0.294503	0.266396	0.041089	0.017352	0.855072	15.3643	0.178919	0.196535	0.421697	0.151814	3.91406	1.1616	0.905029	0.00252	0.3159	1.94311
713B052-11-90-0	0.67708	0.08286	4.11113	4.14733	5.24047	3.56121	0.03188	0.0038	5.66852	0.685706	2.52287	5.44188	1.57513	4.77511	0.289643	11.1013	0.198292	6.42197	1.18452	0.261809	0.121524	4.53123	0.00197	85.5058	2.42076	19.1876	0.169562	7.92035	0.624141	3.45932	0.104501	6.50139	5.05515	10.5079	1.68014	0.320289	0.08213	2.94815	57.2745	0.581111	0.231227	0.081078	0.469517	0.015067	7.05813	0.533129	0.00405	6.72854	5.90746
713B053-11-0-0	1.04039	3.81337	16.7361	2.87768	9.63316	7.7426	0.03989	0.38275	6.28107	3.6042	4.88598	4.03499	7.68792	7.10514	0.515126	0.801476	17.1016	7.36742	9.6282	20.8353	0.731492	6.24787	0.00317	31.3319	6.53241	72.5334	30.9547	6.33064	0.575654	0.381695	0.314966	3.55399	0.495315	16.2037	12.9029	0.756431	0.20102	0.414243	25.5985	0.355001	0.195344	192.011	5.38951	1.99171	6.82381	5.02937	0.00841	0.17773	2.13433
713B053-11-90-0	0.04206	0.01619	10.5153	1.14329	6.87609	7.74243	0.03486	0.11124	5.81588	2.53388	2.13647	2.99065	2.36978	5.85184	0.13202	0.703178	11.2422	6.46153	9.48588	15.1934	0.34258	5.03972	0.00296	19.8933	4.41725	62.5272	26.5388	4.1271	0.381046	0.25946	0.240242	1.03048	0.344179	3.36449	7.02426	0.523563	0.140299	0.272519	16.7046	0.182028	0.129649	16.7438	3.24536	1.98438	4.08735	5.02913	0.00671	0.11792	1.64853
713B055-11-0-0	0.03408	0.46003	6.39799	2.00623	3.14389	0.50426	18.9263	0.23969	1.8945	0.123416	3.51379	3.98753	0.775815	4.02933	0.263417	0.328324	0.097193	6.38227	12.1894	0.437634	0.083482	1.64869	5.11771	5.39119	2.41029	26.5409	0.310483	2.63561	0.082184	0.009408	0.081821	2.07007	0.153102	0.467579	1.51225	0.152818	0.099044	0.756586	16.8413	0.292033	0.142823	19.31	1.91174	0.348206	8.35336	2.35382	0.00846	32.4869	7.19733
713B055-11-90-0	0.64094	0.42756	3.44965	2.25223	1.84683	0.03386	2.09401	0.2932	0.95516	0.027843	1.6839	2.36256	0.687528	2.81498	0.096109	4.50832	0.084243	6.64729	0.469674	3.21367	0.036092	0.55503	0.56278	6.99009	0.85376	9.78495	0.193682	1.36469	0.046374	0.001805	0.034903	2.08044	0.07805	0.243333	0.418989	0.119789	0.030199	0.52418	15.9351	0.112947	0.09717	11.2535	0.596867	0.348648	1.17662	0.428083	0.00283	16.6634	1.50347
713B056-11-0-0	0.05588	0.44465	0.27464	0.93054	3.96245	0.00644	58.7129	1.11302	3.75072	0.055282	2.73901	5.80913	3.51768	7.78846	0.138886	1.18716	0.188384	4.16466	0.83537	0.078022	0.022398	2.54188	0.76064	6.27411	0.86835	0.068062	0.477437	3.2781	0.101516	0.157659	0.074509	8.02943	0.034069	3.13459	0.175087	0.402876	0.030864	26.6138	3.87795	3.04803	0.103876	36.6379	0.534001	0.457411	0.068178	0.32755	0.00498	0.39143	1.235
713B056-11-90-0	0.14362	0.00924	0.04882	1.04633	0.01954	0.02555	0.43147	0.04044	0.254409	0.122243	0.331095	0.432161	0.045702	0.116491	0.034021	0.77412	0.249989	13.8053	0.703664	0.005149	0.029426	0.781497	0.11478	0.4428	0.13143	0.084584	0.073021	0.427817	0.010344	0.149803	0.006417	0.679445	0.010704	2.12087	0.051971	0.262898	0.010123	1.74707	1.34572	0.135067	0.087704	8.98213	0.273387	0.029028	0.044413	0.963027	0.00179	0.93851	1.7375
713B057-11-0-0	0.01559	0.04283	0.27137	3.28061	0.60461	0.01531	0.05419	0.04452	0.635565	0.669282	1.12316	0.96738	3.42603	0.547845	0.11117	0.215158	7.70824	17.3227	0.830202	1.8444	0.162023	72.6034	0.09486	11.6026	2.51521	64.0744	4.19247	1.01557	0.120777	1.57001	0.163253	0.865524	0.037207	0.523878	1.35138	0.727688	0.063436	7.82296	0.85319	0.03196	0.453112	83.9852	2.39083	3.2327	0.467965	5.90624	0.00443	0.39961	3.38479
713B057-11-90-0	0.00946	0.01037	0.05901	0.65608	0.57856	0.60743	0.77348	0.05446	0.165988	0.840365	0.665283	0.683818	1.69297	0.36539	0.116532	0.075675	1.67772	4.39888	1.25295	0.986296	0.057132	5.08297	0.04917	3.4072	0.46358	12.8205	0.250153	0.631329	0.038484	1.35353	0.089599	0.622227	0.005284	0.858618	0.308332	0.327772	0.011185	0.700653	2.56185	0.019714	0.04399	17.3611	0.514653	0.318189	0.158931	1.13369	0.00021	0.6624	0.62786
713B058-11-0-0	0.28643	0.20348	1.21909	1.32621	0.31374	0.15172	0.02291	0.80371	1.24002	0.195295	1.56258	3.05766	0.729015	0.32414	0.133981	9.70905	0.502161	4.41738	17.0375	0.044812	0.079186	0.452255	1.31189	2.35832	2.03446	2.05942	0.091615	1.17202	0.360486	0.011678	0.068533	2.96429	0.072825	4.39606	0.781278	0.282792	0.084565	21.1331	1.22574	0.765564	0.077206	142.158	0.710947	0.315683	0.328835	0.337064	0.07536	0.13684	2.12253
713B058-11-90-0	0.02428	0.01673	0.16108	0.7616	0.06504	1.06612	0.22832	15.625	0.114627	0.07443	0.31946	0.705478	0.32148	0.071123	0.013387	0.138265	0.252372	17.1392	0.226769	0.028672	0.026447	7.83559	0.90612	1.01786	0.39026	11.9635	0.055623	0.164749	0.059804	0.006252	0.038429	0.557997	0.012214	1.36357	0.209386	0.158575	0.008142	8.59996	0.55376	0.224328	0.057262	22.5035	0.381362	3.54462	0.103858	4.32392	0.00929	1.55921	0.93259
713B061-11-0-0	0.0524	0.03602	0.98426	0.96049	0.05247	0.00032	0.67792	0.0261	0.153277	0.008538	0.628872	1.0737	0.048879	0.336315	0.086279	0.577749	0.073883	7.28461	0.220833	0.006087	0.030177	1.61548	0.00015	1.33289	0.33788	0.040724	0.154277	0.351188	0.027951	0.008039	0.003068	0.934203	0.006814	0.057996	0.093432	0.001604	0.001693	6.6435	0.5199	0.46798	0.03709	242.091	2.93569	0.016692	0.059767	0.01041	0.23794	11.6083	0.28757
713B061-11-90-0	1.60812	0.23788	0.65155	0.96589	1.91323	0.00057	0.12819	0.00789	1.30154	0.017028	2.54103	11.356	0.187075	2.45152	0.058746	0.397624	0.071955	4.71396	0.195711	0.017535	0.021794	2.39483	0.00705	1.50073	0.56056	0.025633	0.159267	6.18072	0.067103	0.003541	0.010576	6.11359	0.00909	0.224862	0.132113	0.001668	0.003553	0.254854	0.62329	1.55649	0.097746	122.111	1.75241	0.020016	0.256859	0.00475	0.61312	0.27691	0.65843
713B063-11-0-0	0.10618	0.33738	0.85702	1.69805	0.16907	16.9107	26.0917	1.18548	1.15512	0.018244	0.683086	1.31044	0.558754	0.548613	0.19342	0.261344	4.01681	6.7638	0.440447	0.28739	0.025504	8.70481	0.13056	5.3234	1.59453	25.473	0.086164	1.12521	0.023876	0.012813	0.050293	1.60197	0.105239	0.309866	0.568224	0.024715	0.033853	0.561869	3.28674	0.194495	0.103244	1.10987	1.10884	0.349199	0.509132	3.1374	0.11515	2.12835	1.32049
713B063-11-90-0	0.00344	0.00257	0.53316	0.76617	0.09902	30.6186	83.068	1.52622	0.157256	0.003729	0.245346	0.291603	0.124542	0.34012	0.036297	0.074492	0.942633	24.5287	0.176821	0.063493	0.006925	16.6581	0.61067	1.53232	0.31601	18.0043	0.038266	0.12278	0.009434	0.011832	0.020636	0.594146	0.113306	0.099028	0.171735	0.012842	0.032077	0.158634	1.34648	0.209007	0.04305	1.67728	0.362757	0.51998	0.182323	5.95573	0.03207	0.13358	0.76943
713B064-11-0-0	0.26615	0.67361	18.0435	2.98362	1.47612	17.2436	1.06157	14.7901	4.02473	4.99284	3.09057	6.07695	4.42436	4.7844	0.798063	0.547647	20.2717	15.2723	1.17723	0.367215	0.638535	8.62118	0.00086	278.817	5.94581	1.70627	3.36338	5.24418	1.31644	4.03163	0.896481	8.42007	0.257803	0.437136	3.30608	0.667713	0.133498	0.540994	15.235	0.453396	0.325935	0.094316	7.41338	41.9882	17.6323	0.088942	0.00569	0.08295	2.47864
713B064-11-90-0	0.0166	0.58202	3.42743	2.00614	0.47938	2.04269	0.06815	0.75162	0.892692	1.71151	0.855963	1.90801	2.35132	1.40162	0.41261	0.255329	2.54813	4.03038	0.488504	0.163419	0.503698	0.143929	0.00066	103.811	4.93683	0.262704	1.29081	3.85134	0.996481	3.73353	0.162936	2.78173	0.150576	0.168593	1.74029	0.184488	0.094119	0.220502	2.70269	0.125824	0.159373	0.0753	1.32309	3.00102	11.6148	0.022544	0.00229	0.01781	0.85772
713B065-11-0-0	0.0013	0.07094	0.78445	0.95853	0.12513	0.00411	0.00324	0.27601	0.229232	0.120181	1.40101	1.37711	0.042764	0.069884	0.22044	0.038293	0.006511	43.4394	0.161013	0.116084	0.230706	1.61147	0.04888	0.98456	0.75366	0.658465	0.264469	0.382592	0.029112	0.008259	0.068604	1.64632	0.008154	0.131119	0.206299	0.74226	0.002711	0.416238	0.03744	0.414699	0.052796	60.7493	1.31016	0.085067	0.121157	4.47172	0.00038	3.13949	1.68234
713B065-11-90-0	0.02458	0.00155	0.29646	0.72906	0.08441	0.00037	0.06567	0.00453	0.397785	0.06349	0.908068	0.819517	0.029247	0.041175	0.028362	0.051707	0.016776	5.36921	0.122849	0.001538	0.221999	2.31811	0.06538	0.43569	1.05891	0.322129	0.085856	0.435683	0.013358	0.000819	0.085409	0.788548	0.005333	0.060255	0.12913	0.063286	0.001202	0.279977	0.06184	0.308791	0.039769	27.1201	0.942265	0.013792	0.050684	3.28429	0.00055	2.42322	19.5645
713B066-11-0-0	0.0036	0.00252	0.19699	2.10552	0.08965	0.02834	0.31149	0.27878	0.377803	0.033788	0.579367	2.386	0.078095	0.294753	0.073498	1.0622	0.121822	9.60614	0.387376	1.45341	0.021493	1.99646	0.23715	0.36471	0.00433	0.464256	0.131137	1.11787	0.080783	10.5168	0.012668	1.54985	0.033491	0.225993	0.126242	0.057576	0.003721	0.436412	0.53009	0.663705	0.116336	11.6795	1.08514	0.441789	0.035933	0.001878	0.00251	16.7098	0.5767
713B066-11-90-0	0.0271	2.13424	0.08599	1.74002	0.26047	0.06705	0.35811	0.03173	1.47463	0.10864	1.85606	4.33811	0.255457	0.844637	1.1045	4.99459	0.11743	3.86642	0.523887	1.37375	0.07078	2.45465	5.49797	2.19006	0.00488	0.319259	0.103376	4.90173	0.095337	4.83732	0.013176	3.67776	0.031578	0.393473	0.135622	0.01776	0.009246	46.9363	2.20247	2.48616	0.105186	5.11136	0.767676	0.050048	0.046997	0.000756	0.00236	2.27881	0.82277
713B069-11-0-0	0.49028	1.49921	5.76693	4.30835	2.07611	0.59271	17.4794	2.53592	2.23316	0.677423	3.57761	5.75769	5.25561	4.62721	0.803879	19.5509	0.066288	7.44837	33.8151	55.5733	0.122398	1.34066	0.00118	47.9731	5.91753	103.735	0.786322	5.18633	0.856856	1.93372	1.13183	7.5191	71.9742	5.12858	3.1093	0.092433	0.102239	2.40774	20.8107	0.637074	0.34518	0.932881	2.52279	0.338578	6.79676	0.472027	0.0022	6.22017	10.5687
713B069-11-90-0	0.20469	0.01158	2.1268	2.16094	0.96295	0.04508	5.81579	1.29828	0.961321	0.477333	1.66278	2.0113	2.99893	1.92338	0.346613	18.8283	0.026141	4.33051	4.54136	15.8246	0.056654	1.33161	0.00018	23.3892	3.05822	51.0434	0.296992	1.95867	0.393845	1.75522	0.434659	2.62907	3.13051	1.239	1.05521	0.045376	0.027861	0.499166	10.2409	0.207063	0.134616	0.582108	1.43912	0.124711	2.65345	0.454552	0.00118	0.13788	1.53319
713B072-11-0-0	0.01427	0.00826	0.33393	1.58344	7.1889	0.53531	0.03402	0.01065	1.06814	0.054371	0.955441	5.1956	0.356864	0.612417	0.086006	0.36723	0.53704	2.82348	0.369987	0.236541	0.043619	0.343497	2.15604	5.59969	3.27925	1.27408	0.375816	2.51233	0.286881	0.31405	0.64896	1.99016	0.10491	0.31558	0.210496	0.120882	0.628186	0.953771	2.9691	0.084331	0.280316	18.7094	1.80136	2.01293	0.121535	3.38146	0.00667	3.52076	1.31168
713B072-11-90-0	0.00771	0.70706	0.35719	0.82347	0.67133	0.02956	0.03554	0.00528	0.946879	0.064499	1.68035	6.8464	0.302099	1.25648	0.138628	0.261623	1.82188	5.33926	0.26918	0.179103	0.096782	0.286608	9.17613	7.39473	4.467	1.31478	0.256154	0.980311	0.189247	0.335687	0.724609	2.75002	0.104934	0.314638	0.188457	0.116137	0.880641	0.437022	0.19616	0.267565	0.138544	49.4622	1.41864	0.613547	0.192346	2.64875	0.00381	0.00667	1.80087
713B073-11-0-0	0.00218	0.01533	4.41339	1.90993	0.34153	0.01961	0.07684	2.64461	0.278716	23.8485	1.1156	0.752184	0.325923	2.28251	1.14523	0.29826	0.503783	3.06403	0.331453	0.455082	0.845838	0.033872	0.00803	105.223	10.6814	1.28945	0.379882	9.39335	0.499772	0.042837	1.04507	2.53739	0.353593	0.195033	2.74421	0.090756	0.22375	0.240768	2.2424	0.063833	0.058695	0.066036	0.636452	3.56452	6.64608	3.39178	0.00107	1.4865	0.80837
713B073-11-90-0	1.29414	2.11686	59.3006	10.1957	1.84302	13.1066	0.00941	0.64578	0.780612	2.82112	1.30613	2.87429	1.25694	2.42534	0.776048	0.218773	2.25971	19.5448	3.91927	0.312136	0.265216	0.0198	0.02032	207.83	13.2729	0.857595	1.03872	2.53888	2.10999	0.016654	2.27367	5.63687	0.95818	1.63053	5.96817	0.162659	0.647189	1.60422	0.60331	4.25703	0.197723	0.036645	2.32976	0.049986	12.0184	2.85312	0.00247	2.15364	3.47858
713B074-11-0-0	0.57379	0.78753	5.24589	5.28573	1.10638	5.15615	23.5855	3.1578	0.669532	0.614774	1.62871	5.05626	2.6652	2.41809	0.267773	0.151015	0.527311	8.42891	1.4848	6.08487	0.106481	2.36009	0.00062	90.6739	2.8449	15.9877	30.6749	2.60704	0.157883	1.99964	1.24985	4.26058	0.421081	0.408604	1.18812	2.05541	0.097415	0.900588	3.05702	0.191093	0.168113	0.086251	0.433369	0.459809	4.84224	1.78794	0.02505	0.2255	1.81207
713B074-11-90-0	1.51714	0.14989	3.82919	2.38613	0.80991	0.00071	37.7295	2.35754	0.478412	1.90165	1.35071	3.95875	4.7119	1.55255	0.281926	1.72562	0.56244	20.0459	1.09021	12.4615	0.185174	3.73943	0.0002	128.105	3.14329	20.6628	20.5284	1.69467	0.242267	0.037504	1.18915	4.86047	0.273453	0.304069	1.09341	2.88997	0.15914	0.630112	6.9582	2.15862	0.150018	0.020174	0.585725	0.818534	3.63618	1.43259	0.02189	1.49173	1.75845
713B076-11-0-0	0.03274	0.00721	3.10051	4.65174	0.68499	7.56188	59.1238	3.92928	1.91118	0.127161	3.33599	22.2645	1.78571	1.65459	0.337804	0.39971	0.154271	14.4619	2.22407	17.3887	0.064059	6.64433	0.00935	35.9984	14.654	0.210133	0.882945	2.17658	0.158108	0.182445	0.036715	5.26497	0.055067	0.560018	2.83675	0.145663	0.056844	0.425875	0.18154	6.93626	0.161849	611.022	1.30601	1.3825	10.2568	0.080094	0.0034	0.85561	5.3159
713B076-11-90-0	0.02822	0.00567	2.02729	2.84417	0.06485	0.26797	16.756	1.61083	0.135421	0.100593	1.15898	0.915353	0.620486	0.565441	0.068497	0.042296	0.027058	11.274	0.412033	2.51965	0.022248	3.86435	0.0091	4.25351	1.64589	0.045598	0.256448	0.513276	0.044199	0.16062	0.015354	1.11804	0.008442	0.104572	1.15602	0.02042	0.011966	0.128513	0.05644	0.74763	0.062377	594.763	0.916164	0.483496	2.34532	0.02866	0.00067	0.73886	2.70583
737052003-stool1	0.24591	0.09317	0.7828	3.52357	0.63002	0.0011	7e-05	0.06446	1.77977	0.260208	1.13634	0.715575	0.371811	0.374349	1.66673	0.231462	0.008308	5.69932	0.582923	2.53	0.174349	0.2479	0	0.14116	1.25843	5.91624	0.182788	1.12951	0.486326	0.333823	0.087336	6.96244	0.948845	0.180616	29.3293	0.201546	0.244914	0.56699	25.9176	0.137591	0.065747	0.000242	0.975972	0.003762	228.227	0	0.28377	1.28906	2.60874
737052003-stool2	1.40213	0.13075	1.2633	1.70866	0.58699	0.09053	2.41016	0.1278	0.744009	0.632779	0.660556	1.12938	0.705282	0.998311	0.615645	0.519632	0.260799	9.75928	0.590198	4.66545	0.179963	0.138138	0	0.19126	3.25649	10.1688	0.302564	1.72104	0.960624	0.413262	0.160005	12.7198	1.84872	0.245379	58.2297	0.237028	0.622678	0.676617	8.52557	0.168558	0.101731	0.012259	1.50098	0.117242	422.449	0.100784	0.04128	0.41865	2.95325
763395383-stool3	0.01251	0.00273	5.3154	0.24416	0.05702	54.3211	0.98318	0.01325	0.397054	1.62728	0.375017	0.055186	0.173384	0.115445	0.064486	0.045894	5.21067	2.70799	0.085421	38.0219	0.057368	0.204428	0.0697	103.664	5.97589	68.0145	1.05459	0.471574	0.60509	1.71978	0.707906	0.606571	0.713856	0.030406	17.5926	0.979285	0.127756	0.052826	0.56301	0.3447	0.072542	0.033641	1.63285	0.031271	1.26818	0.03514	9.44932	0.03916	0.3316
763435843-stool2	0.00327	0.01119	146.626	0.81509	0.209	0	0.00241	0.17973	0.215337	9.83582	0.510971	0.957262	0.599254	0.086122	0.369703	0.023267	0.320982	1.0045	0.078657	2.08281	0.165605	0.589924	0	27.4623	19.9743	136.967	69.5151	1.77593	1.03179	10.364	4.08895	0.344875	0.577251	0.363295	81.9623	1.19841	2.53398	0.072356	0.04354	0.034787	0.043681	145.253	2.93367	0.004656	111.539	0.12775	0.00047	0.00297	0.59319
763456073-stool3	0.33567	0.01092	0.01674	0.0144	0.00767	2.65988	0	0.00014	0.018945	0.007191	0.009503	0.002828	0.024406	0.021834	0.010867	0.012017	0.018842	0.02894	0.010583	1.57233	0.022323	0.017514	0.01397	1.92086	0.27856	15.2798	0.049079	0.014257	0.120822	0	0.040574	0.021058	0.116014	0.08542	0.279128	0.005843	0.007702	0.007735	0.00846	0.001816	0.002886	0.00135	0.08745	0.001867	0.222993	0	0	0.00096	0.0953
763496533-stool1	0.00477	0.13438	4.86249	2.02737	0.74838	0.21968	0.95258	0.77224	1.35217	8.74909	2.44798	1.12067	1.06348	0.384109	0.923631	0.752025	12.9838	7.15581	72.7736	6.97201	0.200137	1.89689	0.29056	23.7578	4.73586	14.8419	5.01296	1.38896	0.07759	0.221501	1.15241	2.83161	0.843894	4.22326	0.902693	0.95603	0.030044	0.817137	16.4546	0.138782	0.219895	0.120498	0.940658	0.122405	4.11322	0.965798	0.00611	0.02774	3.9627
763496533-stool2	0.00382	0.00635	10.6062	1.63559	0.50107	5.94094	0.37802	0.21332	0.668454	1.67317	0.81307	0.684446	7.59774	0.403383	0.798493	0.201327	34.7022	3.08269	7.17796	35.8915	0.112487	1.28397	0.40411	127.558	5.42475	83.3107	15.721	1.30642	0.451162	1.18996	5.55919	3.4459	5.18656	0.699778	5.06497	5.47356	0.148397	0.373919	2.63391	0.115688	0.164184	0.0486	5.10684	0.033878	23.3999	0.438794	0.00254	0.04739	2.19593
763536994-stool1	0.00206	0.00271	1.45815	1.41001	0.77058	0	0	0.00664	0.547557	14.2779	0.741722	0.327248	1.24874	0.480145	3.27843	0.1367	10.881	12.593	0.20907	14.6992	2.34405	9.1e-05	0.00021	80.5255	18.8431	34.651	0.391001	1.22763	0.362913	0.000277	0.260932	1.52042	2.77816	0.180971	2.07789	0.893803	0.041975	0.134851	0.28006	0.254232	0.162104	0.019006	0.723043	0.011544	15.6263	2.16287	0.00034	0.03786	1.10115
763536994-stool2	0.03036	0.08306	0.65451	2.47323	15.1699	0.00011	2.35758	1.75308	2.46307	10.6617	3.24084	5.31873	1.88215	5.3498	3.7465	0.260824	29.0711	34.0399	0.93271	26.3346	0.226521	7.6349	0	117.803	15.884	17.3402	1.7097	21.8322	1.84868	0.275061	1.24834	6.58411	6.91805	1.63454	11.8809	0.079941	0.140111	0.209269	0.97485	0.258181	0.201237	0.173219	8.90134	0.522351	8.09504	2.11858	0.00703	0.05174	1.75015
763536994-stool3	0.00128	0.0001	11.7754	0.46679	0.23673	15.2984	0	0.00313	0.10614	0.281915	0.132234	0.093725	0.604916	0.115281	0.293062	0.020872	37.3612	1.5257	0.048901	69.4736	0.110786	0	0	93.4105	2.56661	43.7103	0.52972	1.09446	0.842105	0.000637	0.384081	0.735473	0.999857	0.034297	5.04574	1.17528	0.12032	0.039128	0.06894	0.061877	0.058257	0.030257	1.48488	0.005296	37.5652	0.036176	0	0.00124	0.19543
763557224-stool3	0.00555	0.00187	156.461	0.45721	0.84919	0.02239	0.00012	0.02148	0.156173	0.599747	0.297238	0.717818	0.110345	0.316015	0.153339	0.032791	4.68373	0.776687	0.123501	258.747	0.064602	0.084787	0	487.664	1.55002	71.4425	2.68785	0.445505	4.30314	16.3538	6.18382	0.603936	1.80793	0.309463	11.0156	0.490752	0.997084	0.113604	0.31494	0.047112	0.035227	0.003933	4.08398	0.001865	1.98309	0.00018	0	0.78167	0.45656
763577454-stool1	0.00782	0.34056	3.08694	2.99829	0.43732	0.97384	0.21976	0.00473	1.53448	30.1054	1.95329	0.700033	1.38039	1.09655	0.56228	2.16864	6.57033	24.9622	2.68692	8.87781	0.578521	0.407127	0	55.7325	84.1792	63.0411	75.5497	1.46963	3.06381	15.5613	26.3993	4.22156	6.48261	0.596422	7.79885	2.04126	0.204781	0.942568	6.99748	0.361052	0.476391	0.007054	4.4519	0.020727	19.004	3.29196	0.00016	0.16752	3.0614
763577454-stool2	0.00967	0.10527	4.05915	3.72734	0.89443	0.54148	0.50077	0.03062	1.92946	16.964	2.19856	0.924779	1.80052	1.33172	0.841146	4.45945	10.1142	20.6517	3.09495	7.34848	0.557818	0.433055	0	119.538	45.4916	60.8418	62.1633	1.78875	5.04286	23.5019	27.7244	5.03919	5.88664	0.730833	7.73381	1.84237	0.256203	1.2509	35.1489	0.384206	0.428062	0.010277	4.93679	0.023085	17.9676	3.20704	0	0.03974	3.22974
763597684-stool2	0.06885	0.00462	14.5034	0.91405	0.06792	2.82263	0.34873	0.02784	0.284697	0.321516	0.665099	0.292895	1.08809	0.062345	0.235788	0.427174	37.3973	5.1312	57.9728	10.8158	0.164878	0.445633	2.19926	27.736	5.76034	46.8149	4.69918	0.912535	0.496096	0.928057	1.57845	0.44982	3.09559	0.675561	6.33581	0.73453	0.209468	97.8438	5.43132	0.321653	0.112505	44.3238	6.12624	0.060293	5.22807	0.050209	0.41749	0.03128	2.42515
763678604-stool1	0.00277	0.01986	0.69359	1.59105	0.80524	0.05034	0.0009	0.06351	1.76008	7.78286	2.50069	1.71967	2.67482	0.417095	0.590615	0.683207	21.103	9.9423	0.895556	44.895	0.318319	4.41855	1.33283	94.0648	26.1124	57.875	22.1693	1.00989	0.570141	1.22445	2.47236	2.62538	1.71582	6.12465	51.4949	1.3466	0.575232	1.31627	16.3233	0.331261	0.184439	0.062762	4.88279	0.016706	3.28781	0.831097	0.0103	0.04039	3.12632
763678604-stool2	0.00055	0.01893	8.28415	1.15796	0.21688	0.01215	0.00016	0.02003	0.535657	4.48645	0.575418	0.287531	1.19674	0.129037	0.230892	0.260423	12.9414	4.60956	0.294034	18.5021	0.148271	1.4847	0.42962	45.5172	25.4394	100.383	14.6557	1.18311	1.60132	4.08018	3.1885	0.593611	6.07567	8.70238	51.3648	2.13052	0.519424	0.381563	5.14532	0.114888	0.075175	0.115338	7.47887	0.009355	3.93436	0.594472	1.29245	0.23871	1.37075
763719065-stool3	0.0492	0.84296	1.97042	0.3043	1.07262	0.00041	0	0.02233	0.391684	11.7191	0.663903	0.068696	0.929829	0.782379	2.16785	0.067065	0.22061	0.313287	0.086228	2.5966	0.077336	0.001039	0	1251.29	0.0835	0.40043	4.53348	13.0851	1.24837	4.25735	11.4805	0.564089	1.3506	0.173678	16.7649	0.497256	1.36701	0.196912	0.13076	0.056657	0.147015	0.005744	0.987425	0.013841	162.943	0.006028	8e-05	0.05401	0.58974
763721271-stool1	0.10246	0.09383	0.43391	6.97178	0.93874	0.1564	0.00024	0.24562	1.59881	61.4364	1.66369	2.1162	2.28758	1.51614	6.35102	0.338098	0.855622	20.1271	0.525367	7.64866	0.490954	0.745098	0	162.345	0.36474	29.3184	1.19228	2.85373	0.437248	0.973529	10.8995	17.2007	0.910938	0.592137	8.48134	1.46304	0.236877	0.509423	3.38166	0.40077	2.34835	0.18022	0.916298	0.059927	48.7324	0.000111	0.0054	0.10023	7.25218
763759525-stool1	0.00225	0.02976	1.29917	0.66364	0.28476	0	0	0.04361	0.195842	1.96309	0.397778	0.079744	1.32237	0.11924	0.305741	0.044048	0.15325	0.431815	0.149092	1.03921	0.217445	0.414018	0	554.003	112.45	44.5249	19.4043	2.11186	1.39421	7.8245	18.5205	0.965618	8.4671	0.089732	18.7857	1.84537	0.229395	0.166455	2.34402	0.063521	0.038735	0.003631	16.5634	0.003355	162.045	0	0	0.00104	0.76019
763759525-stool2	0.00842	0.02103	0.39789	0.96266	0.2739	2.7274	0	0.02346	0.446431	4.7908	0.680794	0.080998	1.2772	0.119784	0.558894	0.054349	0.061887	2.91112	0.15313	0.40924	0.144112	1.66957	0	139.983	88.2034	67.5811	4.79402	3.44829	0.862711	3.44739	8.41482	1.31782	8.64152	0.088275	7.74309	0.321411	0.147549	0.286751	0.07985	0.0732	0.050649	0.000137	7.13905	0.004625	55.4194	1.69924	0	0.01977	0.9367
763820215-stool1	0.00095	0.0057	0.57878	0.32157	1.3124	0	0.00235	0.53337	1.41668	0.199299	0.18414	0.094723	0.203544	0.753215	1.23386	0.213702	0.999826	1.73928	0.650507	118.799	0.033598	0.381753	0	463.547	138.313	1.40676	1.79979	4.12844	14.3194	0	4.08324	0.162507	0.455668	0.115746	3.26539	1.63539	0.251545	0.146943	1.14658	0.029309	0.051698	0.007543	3.10797	0.001423	0.496807	0	1.76132	0.03848	1.1214
763820215-stool2	0.00434	0.00081	0.99828	0.17921	0.5362	0	0.00112	0.4241	0.22263	6.19875	0.115885	0.026176	0.128743	0.093706	0.91239	0.038778	1.49565	1.81385	0.097659	193.887	0.022612	0.386663	0	823.855	102.847	1.88199	1.97901	0.543606	6.59042	0	3.45415	0.142096	0.884076	0.067024	4.79498	2.8666	0.458411	0.165239	12.3669	0.036392	0.033366	0.009972	3.77639	0.001738	1.35794	0	5.48446	0.08748	0.82623
763820215-stool3	0.00771	0.00614	0.51571	0.12011	0.3174	0.00032	0.21218	0.48807	0.125375	0.023936	0.049769	0.023502	0.131638	0.145512	0.137277	0.02547	0.836393	1.14776	0.08231	130.652	0.017888	2.85526	0	405.31	58.895	1.84601	1.26847	0.655085	9.06484	0.010059	2.06508	0.097213	2.41203	0.037613	3.40916	1.53307	0.311691	0.082156	3.81448	0.014979	0.023103	0.009271	3.27971	0.004726	1.62047	0.000362	14.4302	0.36063	0.61221
763840445-stool1	0.00271	0.00538	112.973	1.04524	0.24025	0.13166	0.15086	0.01606	2.28118	6.33895	0.911671	0.626895	3.35679	0.184714	0.25058	0.238497	52.8559	5.25683	0.22627	30.5845	0.185784	0.115063	0	123.295	1.05988	85.5991	1.53839	2.75986	4.07406	18.8643	0.217095	1.55833	0.883416	0.155375	11.7069	1.41225	0.616602	0.794769	1.46466	0.103527	0.04533	0.095176	33.5678	0.008228	115.637	0.063375	0.00027	0.00324	1.28999
763840445-stool2	0.03205	0.01767	19.4051	1.41335	0.72369	2.63072	1.7143	0.29999	4.3132	6.0443	1.45855	6.02464	3.14048	0.370925	0.512118	0.977042	30.2376	16.1633	0.572997	45.8762	0.50458	1.22944	0	56.3095	0.58644	113.846	0.949028	4.46951	2.68262	8.14043	0.260361	4.20585	0.503872	0.277711	4.26126	0.716161	0.265987	1.15551	0.46662	0.195637	0.084663	0.10418	17.7295	0.037576	29.2748	1.63465	0.00014	2.62269	2.4548
763860675-stool1	0.0616	0.16609	3.10242	1.53799	0.59088	0.00475	0.96638	0.23671	3.00808	16.2393	10.0044	3.16146	6.86959	1.85316	0.795911	10.343	6.71672	6.36266	1.80206	8.65048	0.272643	1.10436	9.13343	21.5814	2.10066	36.48	57.1908	6.09043	0.736038	0.158203	1.47615	4.63688	0.546547	0.523816	2.48107	0.347965	0.431193	1.58136	5.57877	0.495339	0.726238	0.001942	4.22395	0.312213	10.9229	0.049994	0.00197	0.01721	11.2548
763860675-stool2	0.01026	0.011	9.67505	1.42254	0.15662	0.00838	0.33602	0.06869	0.90926	1.65224	1.26937	0.467609	1.52081	0.250515	0.346633	5.26649	80.2214	6.93771	0.509891	28.5018	0.144829	0.155519	0.06518	58.6435	9.75628	89.369	107.579	1.29339	1.12733	1.22686	3.8493	0.850958	1.08692	0.20883	8.73214	0.718078	0.899677	0.846226	3.35144	0.167137	0.138074	0.00898	4.7988	0.049672	36.4559	0.116758	0.00015	0.01821	2.25955
763901136-stool1	0.0537	0.01122	2.49139	3.3114	0.42496	29.807	8.6099	0.15774	0.926498	38.7588	4.88415	0.610585	2.13662	0.225356	0.721673	0.220068	11.0845	43.5442	0.88711	0.132866	0.32777	0.004388	0	61.2169	0.09499	37.7103	1.43775	1.23531	0.647905	0.635041	6.09141	3.71173	0.132403	0.609767	0.713114	0.310815	0.296964	0.808423	10.2187	0.270686	0.149689	0.019185	4.04984	0.201205	0.578905	1.19802	0.00092	0.05056	3.27959
763901136-stool2	0.01056	0.02505	5.33735	1.75405	0.38098	17.3247	1.2812	0.06221	0.767706	1.46035	0.954409	0.714364	4.37429	1.31819	0.75667	0.196227	32.0487	29.9113	0.694323	0.241548	0.462657	0.003482	0	84.9855	0.24021	49.0964	1.80261	1.7594	0.592274	1.37051	7.63303	1.76931	0.187817	3.4982	1.31241	0.531376	0.396152	0.666625	6.38015	0.550492	0.130025	0.031353	6.21192	0.070569	0.927982	0.948637	0.00212	0.24911	1.38534
763921366-stool3	0.02757	0.09274	8.1188	1.55752	0.94099	13.4663	1.41846	0.13856	0.660009	0.523533	2.62749	1.62684	0.626186	0.19242	0.665893	5.49913	85.9024	4.91258	0.577539	31.17	0.149882	1.3178	0.22197	344.307	12.822	73.1401	158.853	4.2825	4.79267	2.23285	14.2003	0.93495	1.29494	21.2212	14.8406	4.71737	0.408349	0.826903	8.75112	0.482592	0.19156	0.02188	13.3278	0.089075	18.0907	1.05977	0.00483	0.0716	25.3258
763961826-stool1	0.03033	0.0035	7.79236	0.78078	0.65532	0	3.07054	0.61542	0.254394	0.601834	1.15287	1.48947	1.86442	0.389912	0.378305	0.049502	32.2967	12.5853	0.157788	81.4822	0.052167	1.92073	0	167.004	4.93761	192.195	184.051	1.81032	8.19039	5.10128	2.01703	2.77	1.68169	0.063649	14.6685	32.5766	0.687157	0.083997	0.13698	0.159989	0.056136	0.058299	4.76417	0.384187	88.8655	0.074063	29.9435	1.35147	0.83454
763961826-stool2	0.00115	0.0002	5.91422	0.73037	0.12075	0	1.92599	0.28975	0.470131	0.353555	1.54223	0.58723	0.96562	0.218341	0.163707	0.091382	30.9537	9.48447	0.156687	35.2226	0.059412	1.07686	0	245.491	8.11487	96.5747	196.383	2.33385	3.60599	27.5774	1.63827	0.790362	2.39202	0.079337	8.76321	70.6163	0.355771	0.2467	0.41583	0.19542	0.038991	0.052287	6.24561	0.097052	41.0817	0.621342	4.3111	0.60986	0.80038
763982056-stool1	0.55483	0.1069	8.68927	2.01173	0.58552	1.17067	0.00336	0.06501	0.155388	0.740258	1.5487	1.1479	5.6855	0.261091	0.23973	0.294392	10.7569	16.9235	0.172516	14.2761	0.967217	0.633887	0	262.297	21.0002	43.2492	1.27556	0.462782	2.51352	0.212173	5.53856	0.497925	0.630208	1.6463	4.89594	1.57398	0.360989	0.092481	0.39475	0.089785	0.098734	0.06773	2.42218	0.147962	24.744	2.1e-05	9.19712	0.00163	0.52506
763982056-stool2	0.01722	0.00495	15.8154	0.05726	0.18303	6.65581	0.00017	0.0036	0.055828	0.413286	0.133753	0.169699	0.267017	0.076333	0.02282	0.031096	10.6998	0.18597	0.011718	16.9368	0.030861	0.078166	0	214.624	37.5901	86.0701	1.26653	0.376381	1.69319	0.138366	3.4766	0.041961	5.36186	0.174824	9.82321	1.37698	0.350979	0.022473	0.17747	0.007297	0.009661	0.054502	2.96911	0.013083	74.296	0	7.61406	0.00522	0.05611
763982056-stool3	0.21786	0.00692	11.0424	0.09255	0.08336	6.35107	0.00013	0.00397	0.052985	0.352004	0.178395	0.141873	0.214125	0.061086	0.060234	0.078008	7.11494	0.529275	0.017969	8.44009	0.035628	0.062924	0	269.242	28.69	100.356	1.4194	0.411934	1.02785	0.05649	3.26997	0.122576	3.51246	0.194161	9.52937	1.7775	0.330557	0.022699	0.49201	0.012789	0.008191	0.053273	2.6182	0.0063	75.5639	0	2.60886	0.00812	0.10783
764002286-stool2	0.13153	1.28239	34.5791	1.16474	1.6671	11.5242	0.25914	0.06938	1.49583	0.048072	2.26525	0.597745	2.19414	0.739125	0.484877	47.1284	0.421023	4.32038	0.599756	0.940773	0.227312	0.057578	0	134.271	0.39791	4.72363	22.0944	5.19591	4.90866	0.001902	3.19004	1.81161	0.962711	4.18542	17.0026	0.460851	0.439586	0.472528	1.24611	0.213512	0.168515	0.001433	1.39464	0.013093	94.349	0.904571	0.00021	0.00278	7.54019
764042746-stool1	0.01165	0.02874	21.814	0.02408	0.0265	0.00075	0.1158	0.01671	0.225721	4.32696	0.093432	0.09636	0.053137	0.032647	0.670719	0.010246	14.1811	0.087138	0.042663	3.47776	0.166222	0.083445	0	197.452	21.5332	18.0802	1.89938	1.09358	1.00138	0.001511	4.67126	0.033481	2.09432	0.026886	12.9535	0.697046	0.219766	0.017223	0.01132	0.016606	0.027376	0.034054	3.04781	0.003237	110.93	0.344419	0	0.12926	0.07964
764042746-stool2	0.01924	0.02973	7.34761	0.06219	0.10363	0	0.17575	0.0325	0.116779	4.30853	0.304729	0.101959	0.215184	0.098512	0.282276	0.035897	18.4021	3.32609	0.204327	47.8501	0.065271	0.09229	0	258.169	51.5523	33.026	1.87406	1.11841	2.10179	0.003544	2.79098	0.108013	2.4877	0.04333	14.5712	0.737997	0.352237	0.066829	0.0784	0.03333	0.047782	0.038536	6.45832	0.00494	113.688	0.246486	6e-05	0.00727	2.0831
764062976-stool1	0.01541	0.02982	1.29071	0.75823	1.81034	61.3561	3.70989	0.15342	1.5933	6.75074	3.65594	2.80708	3.70656	1.52723	0.508133	0.401706	2.23002	1.79865	1.25154	4.39379	0.166326	3.92723	5.78838	10.5169	5.03917	9.88672	3.28556	3.43227	0.432288	0.03177	1.4306	3.4036	0.958334	0.761404	1.13845	1.09879	2.41793	1.61237	4.12254	0.165091	0.115784	0.001607	6.38894	0.064509	6.23121	1.9e-05	0.00299	0.004	1.75476
764062976-stool2	0.00908	0.0072	29.2048	0.93449	0.55561	11.6327	0.18735	0.01286	1.09788	1.48035	1.3822	0.810236	2.89526	0.376378	0.638314	0.389427	18.872	4.87523	0.496186	43.3749	0.097314	3.22133	1.74121	274.714	28.1609	18.9677	7.79499	2.47689	1.57043	0.716772	4.05577	1.40683	3.3747	0.410491	8.43177	7.03241	2.40779	0.631269	2.32194	0.185837	0.120223	0.031045	10.6753	0.01468	48.7181	0.16626	0.00015	0.00156	4.29552
764083206-stool1	0.00853	0.05484	17.4067	6.67176	3.68633	4e-05	2.60144	0.51836	5.03459	0.323823	6.39091	14.2221	7.6006	6.56917	3.94223	5.53598	150.889	12.6314	1.35141	7.44641	0.260685	4.50271	4.62507	800.102	25.8394	52.9693	58.735	14.0122	15.7476	2.61995	16.0726	6.69555	8.54618	1.57706	4.78008	13.0451	1.42274	712.124	33.4605	23.6452	0.35928	0.44156	8.53698	0.081604	28.1713	0.968024	2.55283	0.06466	6.84625
764143897-stool1	0.06098	0.13432	8.2986	2.93557	1.78438	1.62298	0	0.01247	3.6353	30.3672	7.64675	7.97253	16.5112	1.9312	2.77168	1.10328	6.05924	1.4378	62.3433	0.195142	2.05887	1.88601	0	22.1903	11.471	5.40653	1.18711	3.54334	0.450985	2.48885	1.271	1.90668	0.15829	1.47337	1.38065	0.361617	0.042405	0.818937	10.7827	0.396974	0.346406	0.013304	1.47043	0.013381	10.4798	0.532309	29.5432	0.22672	14.5454
764143897-stool2	0.00765	0.00801	14.9331	0.47466	0.50618	0.37511	0	0.00561	0.904004	3.88309	1.79212	1.61606	3.07369	1.13305	0.412303	0.097741	52.8908	0.948949	0.509826	41.5531	0.09111	0.116342	0	227.969	59.9986	41.5339	5.64217	3.46068	1.08696	2.52248	3.15851	0.736319	0.58676	1.72401	6.16392	1.80505	0.186195	0.18684	1.01666	0.057384	0.14804	0.085155	4.50094	0.004465	52.7714	0.468222	8.26841	0.01234	2.23865
764184357-stool2	0.01147	0.01581	39.8229	0.53778	0.26651	0.65223	0.00104	0.00022	0.611592	1.01873	1.06126	0.571827	3.03059	0.169392	0.190384	0.260048	14.5187	6.09502	0.222055	1.10348	0.078166	1.16174	0.24851	90.0815	16.4084	129.727	1.81047	1.34343	1.43615	1.28219	8.08136	1.26097	7.60335	0.364087	4.89449	1.00147	0.232544	0.276513	0.20632	0.035126	0.202682	0.014075	1.58572	0.166453	30.369	0.683499	0.00102	0.00243	2.63498
764224817-stool1	0.00988	0.07593	4.57412	1.22396	1.36992	0.00728	0.09029	0.04377	0.521278	0.926981	1.6548	14.1039	4.5254	1.34913	0.236383	0.285788	78.6847	1.54519	0.545179	40.3463	0.1436	3.80774	0	71.2353	9.4156	114.012	18.9694	7.03177	0.265889	0.381649	42.8612	3.76808	0.694035	2.38863	20.2049	0.852575	22.5471	0.485243	3.67425	0.155431	0.151934	47.4316	3.88152	0.010921	5.31551	2.17198	0.00011	0.32011	1.8305
764224817-stool2	0.00097	0	3.3007	0.56842	0.22759	0.00313	0.00459	0.0023	0.113598	0.048008	0.501618	0.658708	1.37	0.15204	0.081651	0.039019	31.5487	0.378776	0.090386	24.8327	0.027944	0.218212	0	61.7157	3.67161	39.2361	7.18422	0.460195	0.112961	0.075322	13.0854	0.361092	0.127611	0.374651	12.4773	0.409275	26.4589	0.203786	3.78405	0.039604	0.034864	604.951	1.31487	0.001821	1.16036	0.090952	0.00012	0.17359	0.33798
764285508-stool1	0.22436	1.03344	44.8128	4.0761	3.79428	0	7.67131	0.22338	2.76241	3.7666	1.77021	2.97963	26.5396	0.769621	5.19132	1.28427	0.311327	4.99312	0.903986	2.06448	0.087556	2.88299	0	597.141	0.51565	0.412318	4.9321	4.446	5.90688	29.6495	1.84236	5.92967	0.92951	6.01467	9.95926	0.295079	0.878087	0.671868	6.97593	0.326602	0.177707	0.000818	3.49857	0.098702	77.4696	0	0	0.22835	4.77954
764285508-stool2	0.00562	0.05897	0.24958	0.82055	8.94665	0	0	0.03466	0.327211	3.75479	1.22919	0.144636	0.206103	0.664802	5.06995	0.278405	0.061543	1.58174	0.174813	118.671	0.52942	4.43019	0	171.174	0.27325	1.46559	0.950429	5.44718	1.02587	13.5999	0.316481	0.375938	0.28022	0.17266	4.67638	0.074711	0.517506	0.956027	5.08198	0.125482	0.13473	0.000102	1.00851	0.005938	30.364	0	0.00039	1.68417	5.46044
764305738-stool1	0.01805	0.00096	61.4913	1.76516	0.16649	0.02052	0.05905	0.02833	0.242442	0.081976	1.18444	0.473701	10.2068	0.198994	0.855692	0.193354	1.79444	2.06011	0.178346	1.44533	0.179589	0.462718	0	756.993	105.981	293.235	13.8985	0.958094	10.5378	8.87063	13.2305	0.734993	14.683	9.07104	20.5692	1.72779	1.86002	0.168092	0.21014	0.034551	0.156772	0.000319	13.584	5.56983	114.731	0.30972	3.82477	0.00845	2.35751
764305738-stool2	0.00622	0.08897	75.216	0.69171	0.18073	0.01784	0.0439	0.01293	0.279447	1.61356	0.89445	2.1861	4.60363	0.404525	0.374377	0.125824	1.56204	3.63411	0.17181	2.0379	0.141145	0.271701	0	549.713	84.5675	290.164	9.61096	3.28826	12.2603	6.79658	8.98898	0.980857	12.3426	6.5105	30.0859	1.25282	1.68847	0.112079	0.15867	0.032223	0.108173	0.000269	14.0264	3.73814	165.765	0.434461	6.87689	0.57002	1.21268
764325968-stool1	0.00437	0.07497	32.6067	0.35258	0.36749	0.02695	0	0.00042	0.0977	0.946112	0.294986	0.083503	0.4993	0.164458	0.456754	0.683032	2.32778	0.971101	0.173052	36.8764	0.065504	0.000329	0	145.851	47.0025	88.8048	35.1096	0.378955	2.17116	3.53089	4.87033	0.474976	31.7272	0.04082	11.5704	1.59979	0.3964	0.333628	0.36542	0.059117	0.019454	0.03011	7.41744	0.004587	130.839	1.58116	0.00071	0.00125	0.596
764325968-stool2	0.02048	0.01843	104.332	0.57121	1.07142	0.26712	3e-05	0.00112	0.231552	0.709019	2.05398	0.168196	1.56112	0.117368	0.514664	0.77361	2.31372	1.87644	0.553595	72.2606	0.115561	0.000352	0	231.468	36.6641	28.933	161.489	1.05536	3.22945	2.10648	3.84434	1.04293	16.0391	0.149191	9.42716	5.63558	0.525275	0.512374	4.19985	0.117818	0.07557	0.113392	11.739	0.005747	88.1963	0.030233	0.00125	0.0005	1.84511
764366428-stool2	0.03508	0.05129	47.6283	1.08086	1.40233	6.14072	0	0.01387	0.289159	12.3642	1.2003	1.26289	0.871634	1.1153	11.1753	0.222532	111.408	7.78287	0.325339	2.11163	0.294604	0.607838	0	236.245	1.88045	1.34286	3.3493	4.57194	2.11418	0.030265	19.9319	0.556418	13.5863	0.298643	19.1757	4.07797	2.2311	0.304041	0.28505	0.071434	0.147072	0.005209	9.55619	0.009678	107.971	5.2e-05	0.00015	0.93233	1.16309
764366428-stool3	0.01383	0.00956	19.0922	1.63974	0.8126	44.6379	0.00038	0.13154	0.472672	5.23519	1.4564	1.4688	4.73662	0.350508	12.7542	0.270074	70.056	5.82153	0.483105	2.91543	0.277658	0.173513	0	219.736	1.40652	0.920448	3.25907	5.15159	1.77921	0.024467	17.1679	1.11402	14.1412	0.455714	26.1406	4.22467	2.24447	1.39628	0.78073	0.104177	0.176963	0.006924	6.54382	0.006572	194.004	0.000115	0.00012	0.02883	3.02567
764447348-stool1	0.00303	0.00636	18.8526	0.39081	0.03296	9.498	0	0.00161	0.073387	1.34378	0.36409	0.162677	0.334501	0.029087	0.266905	0.243001	55.3769	1.40368	0.083804	17.3647	0.163142	0.000363	0	60.7406	1.05263	185.319	2.15061	2.08994	1.49219	9.25146	2.6537	0.212271	3.00395	0.082868	4.45032	159.601	3.11425	0.191732	0.36221	0.017052	0.034324	0.026464	18.2364	0.014206	12.5597	0.830697	0	0.00441	0.48298
764447348-stool2	0.03028	0.19204	0.69811	1.50866	0.29101	7.74067	0.00022	0.01853	0.372875	12.5	1.04785	1.36165	1.55731	0.233441	0.486536	2.77173	8.00423	10.2011	0.377116	2.4301	0.750788	0.004745	0	13.5977	0.29269	26.0427	0.827589	3.01407	0.95357	0.767889	1.01746	1.89327	0.690179	0.412749	1.06279	56.6524	0.297216	0.899142	10.8788	0.08692	0.33345	0.07658	4.09086	0.109717	1.0521	0.123497	8e-05	0.00999	3.06882
764467579-stool3	0.05241	0.03316	16.1757	5.24655	1.10315	0.05641	1.53008	0.11625	1.67987	0.103092	3.66534	1.20185	0.919387	0.536752	0.476884	0.484063	22.5279	33.3126	1.2595	75.9185	0.286062	13.7808	0	222.514	0.61759	35.8184	107.975	3.63006	1.18071	6.64187	7.64773	3.03816	0.738729	0.458415	13.8983	3.37346	1.51955	1.08696	17.6419	0.842805	0.218161	0.110518	7.81287	0.036316	65.4848	0.735714	0.00012	0.05622	6.20948
764487809-stool1	0.06268	0.08349	3.20238	1.88214	0.20525	19.1616	0.75995	0.04763	1.60405	2.32177	2.01079	0.879018	18.1838	0.866343	0.349848	1.05448	34.047	3.83892	1.66239	13.6434	0.088959	1.15448	0.13147	43.9843	23.5629	142.162	17.2199	2.80431	2.35801	0.163112	168.227	1.22207	0.813785	14.6932	8.43467	14.7976	64.8744	0.910776	3.91189	2.73372	0.458579	0.287247	11.2318	0.267608	3.61531	1.21005	0.00194	0.42669	1.76449
764487809-stool2	0.01533	0.18644	3.24537	0.99189	0.20931	6.75113	1.23067	0.01864	0.551723	0.25189	2.75291	0.946049	15.6735	0.814807	0.40495	1.54022	16.5128	1.35702	1.10101	6.99434	0.069297	0.208105	0.01362	111.111	7.53611	83.4716	15.9101	2.84288	3.83966	0.188071	266.623	1.34113	0.79663	10.8395	6.31406	4.91748	39.9766	0.954011	4.10459	0.510822	0.250409	0.204501	11.0918	3.28658	3.56818	0.254102	0.00063	0.01234	3.78212
764508039-stool1	0.00304	0.02531	6.22856	0.2433	0.11336	0.00022	0.01684	0.00997	0.05863	1.35238	0.161932	0.043657	0.40873	0.027527	0.103976	0.072545	34.4025	0.192667	0.091135	4.85984	0.047563	0.005771	0	165.06	18.8045	34.2761	444.485	0.208574	2.10092	8.25177	1.88019	0.056761	1.33637	0.047238	7.70203	10.8591	4.29729	0.015424	0.79425	0.007342	0.019691	0.003526	7.74608	0.006735	20.5226	0.193368	0	0.00625	0.2092
764508039-stool2	0.00746	0.06275	14.5043	2.5008	2.24855	0.40518	0	0.02101	0.523213	4.41242	0.916514	0.506471	0.676519	1.30962	1.604	0.278572	20.61	1.52436	0.303979	1.15376	0.389981	0.000171	0	277.878	1.24169	16.4625	728.881	3.08453	4.19014	6.46942	2.54936	0.255878	2.05573	0.366419	14.0121	20.3958	9.04138	0.121968	4.72488	0.063884	0.063306	0.019454	12.1828	0.006736	25.1308	0.010569	6e-05	0.05212	0.89852
764508039-stool3	0.01313	0.01732	2.02293	0.49807	0.77201	10.711	6e-05	0.02909	0.880596	87.4658	2.61838	1.70233	0.900706	1.28961	2.31653	0.283117	12.3786	1.42766	0.208438	0.27711	0.314182	0.000618	0.00015	37.5311	0.25113	4.29094	187.398	4.06365	3.57684	3.37329	0.702887	0.325496	0.725935	3.0095	3.24778	4.25797	2.01421	0.06634	4.72622	0.064517	0.085439	0.004113	2.97172	0.010027	7.4122	6.81489	8e-05	0.02742	0.82819
764588959-stool1	0.0595	0.15446	72.184	0.82916	0.50453	0.19134	0.00072	0.0119	0.745297	3.00384	4.20504	1.91786	1.40118	1.0012	0.354209	0.168222	0.418759	1.14649	0.237249	3.9979	0.143376	0.07642	0.00332	117.066	96.5389	52.7108	3.37611	0.877504	1.09698	1.61787	5.33985	0.810969	14.1435	0.36013	2.50528	2.4922	0.127178	0.435421	10.8154	0.222348	0.176148	0.01297	1.45328	0.010041	8.08951	0.39392	0.0014	0.00205	4.01965
764588959-stool2	0.04247	0.01935	47.8207	2.11792	0.92884	1.05393	0.00012	0.0027	1.0128	0.537718	2.11246	0.41676	3.93189	0.71466	0.50074	0.513275	0.327146	3.74726	0.434192	17.1587	0.207464	0.462745	0	348.968	28.7167	19.1751	4.7305	5.09673	0.887784	0.496559	2.72932	0.716064	3.6523	0.355127	3.11852	2.42188	0.121949	2.32206	48.5787	0.341289	0.304043	0.002762	1.40718	0.015283	15.5355	1.20336	0.0011	0.54738	4.16229
764649650-stool1	0.00559	0.00691	0.22059	0.21845	0.21657	1.75808	0	0.00618	0.319528	0.626973	0.146753	0.589268	0.314985	0.068062	0.080713	0.198423	9.42081	4.52389	0.10188	32.2569	0.044347	0.179527	0.3868	43.3808	0.21682	21.8722	5.10918	0.786099	0.549225	3.13687	0.764815	0.643942	4.57962	0.069073	1.30843	0.236556	0.126393	0.064654	2.23863	0.068821	0.03775	0.016937	1.19122	0.001609	6.08171	0	0	0.00723	0.353
764649650-stool2	0.00578	0.06534	0.74285	1.41272	0.4364	21.1998	5e-05	0.0023	3.04362	10.4695	0.619508	1.79481	0.247346	0.141087	0.414745	3.28443	52.2079	20.8678	0.356238	104.654	0.139454	1.40331	3.51642	178.594	1.27114	128.171	33.3589	1.05313	2.05937	1.10253	1.57977	4.16279	4.86406	0.250913	5.54232	1.34438	0.256164	0.297177	17.9247	0.246705	0.371865	0.047124	6.35404	0.023997	17.4024	7.5641	0.00132	0.42475	1.74193
764669880-stool1	0.00522	0.00038	55.2764	0.63607	0.82876	0.43557	0.00084	0.09017	0.136032	0.701547	0.29011	0.229826	0.090242	0.396671	5.74255	0.025613	0.405747	0.651224	0.336458	1.10457	0.181952	0.321833	0	1.16738	207.72	14.0203	14.9872	0.741535	8.46893	14.1932	14.232	0.582543	0.504385	0.082558	12.8643	2.14762	0.144322	0.076885	3.29036	0.048789	0.093896	0.009048	1.77412	0.001849	72.5086	1.32097	1.09351	0.57914	0.28596
764669880-stool2	0.00321	0.0028	51.1923	0.21744	0.96633	29.0816	0.00122	0.12661	0.060872	0.184773	0.11145	0.060131	0.081693	0.066609	0.413507	0.031862	0.294026	2.11788	0.129172	1.87957	0.051032	0.078952	0	1.37844	142.267	62.8759	14.7818	0.257755	2.71371	5.70455	9.54904	0.221318	8.3171	0.097668	19.2833	0.605836	0.091209	0.164063	7.68537	0.034755	0.059994	0.014539	4.75857	0.006904	137.683	0.121395	2.77128	0.00819	1.04766
764811490-stool2	0.01762	0.01083	25.2634	2.34824	0.06607	0.00024	9e-05	0.02649	0.595027	21.9133	0.458937	0.805553	0.503973	0.463673	9.55057	0.143175	0.189361	0.359983	0.20003	0.394825	0.188587	0	0	178.433	1.15932	3.57334	0.528294	4.68074	4.54926	8.87159	0.755212	0.739518	1.38028	0.107887	152.034	0.081965	0.22113	0.073399	0.18662	0.074041	0.136203	0.186392	1.10149	0.003334	8.05349	0	0.00557	0.09684	0.32433
764892411-stool2	0.02063	0.5489	0.25328	0.43274	6.30984	0	0.02502	0.08447	1.00785	6.05071	1.17661	1.61326	1.25792	0.969169	1.20336	0.338534	68.3042	3.84173	0.113955	71.1444	0.059726	0.749081	0.50914	194.891	52.9883	26.399	6.66815	3.35028	0.913323	0.059113	0.799329	0.895905	0.443105	1.05505	2.74852	1.30404	0.236067	0.109399	0.3519	0.193328	0.036907	16.3956	3.80354	1.18751	6.47361	3.07428	0.00015	0.02057	0.64435
765013792-stool1	0.0009	0.03123	0.06106	0.16285	0.11574	0.04061	0.2112	1.50025	0.198054	0.066481	1.00305	0.170119	3.70244	0.36001	1.03128	0.095594	0.056648	1.81622	0.305788	0.040144	0.03505	1.36478	0	0.45569	20.0177	0.665532	0.139878	5.51285	0.282275	0	0.457507	1.59695	2.43016	0.242266	0.302197	0.599864	0.003556	0.049196	0.06289	0.047402	0.017244	0	0.206948	1.74523	0.236542	1.9e-05	8e-05	0.09577	1.03889
765013792-stool2	0.00144	0.00221	0.00028	0.2464	0.09756	561.441	0.0141	0.24984	0.124266	0.70622	0.092769	0.082893	0.193904	0.129771	9.2166	0.075634	0.002662	0.346948	0.086065	0.005771	0.25544	2e-05	0	0.00877	0.00073	0.073321	0.009148	0.386069	0.00019	0	0.066298	0.181132	0.018643	0.05658	0.00476	0.001031	0.016479	0.205108	0.06023	0.121905	0.092823	0.000121	0.002975	0.027808	0.006967	0	8e-05	3.46942	0.15333
765034022-stool1	0.02003	0.00571	1.5473	0.37981	0.4287	0	0	0.01021	0.357061	1.55329	0.648626	0.111346	0.519271	0.191429	0.27241	0.048383	0.404651	0.85931	0.061358	453.03	0.019902	0.230632	0	502.521	27.2577	130.393	2.227	1.10642	7.56087	6.52658	12.9478	0.45347	5.67217	0.051679	4.50364	0.556837	0.367784	0.216539	1.29728	0.160749	0.017971	0.040641	15.8764	0.001726	1.75955	0.210489	8e-05	0.01591	0.72598
765034022-stool2	0.01348	0.30283	1.27651	1.03511	1.14776	0.0001	0.00329	0.10849	1.314	6.33097	2.11448	0.514777	0.5225	5.31794	0.465092	0.113982	0.348238	6.01989	0.232101	239.949	0.189192	0.531434	0	335.435	49.7341	113.879	3.15465	5.39198	7.15484	5.75238	10.8663	1.67742	11.4186	0.16496	2.15137	0.680175	0.421876	0.32349	3.57399	0.31925	0.072721	0.017573	14.7672	0.012967	1.32032	4.87178	7e-05	0.88809	1.68693
765074482-stool1	0.02177	0.02853	30.4805	1.28414	0.36187	4.95352	0.15287	0.05634	0.825274	1.86994	0.557001	0.433038	3.38305	0.337718	0.407071	0.760367	7.82876	9.7963	0.68459	58.8399	0.104489	0.230078	0.14583	38.9538	8.24069	67.0523	39.6776	1.80635	0.648811	1.26303	1.35213	1.00058	1.26373	0.239373	30.6672	1.37813	0.385558	0.453201	2.89607	0.07837	0.124116	0.006636	9.37899	0.01353	10.5151	0.047373	0.16681	0.0544	3.95641
765074482-stool2	0.13739	0.29161	12.4206	1.71056	0.28759	0.35577	0.84093	0.0775	0.839217	0.357793	1.3592	0.77642	4.10067	0.934824	0.269745	22.0085	19.4295	149.055	1.22728	18.1918	0.194776	5.51247	0.4008	485.269	26.1346	61.7919	95.6854	5.98729	2.54266	4.04297	6.9006	1.06559	5.27755	0.407886	23.2413	3.07881	1.07963	0.918528	9.07951	0.174895	0.145034	0.014524	15.7924	0.035684	5.56221	0.282671	2.53092	0.06747	14.388
765074482-stool3	0.09711	0.15149	6.32085	0.89293	0.51166	16.6022	8.25742	0.12659	0.464027	16.7177	1.06148	1.10254	1.8623	0.448848	0.19755	0.20925	7.47572	8.5377	0.290181	17.0054	0.097419	1.15119	0.0808	144.269	15.8695	90.981	21.6579	2.18727	1.0378	4.83754	3.42542	0.905556	1.10047	0.23171	17.1577	37.9304	1.57299	0.323662	5.51042	0.065781	0.073292	0.007514	13.3723	0.079675	6.92408	0.86847	10.6665	2.13098	10.7788
765094712-stool1	0.00271	0.00249	84.1315	0.49201	0.2455	3e-05	0.124	0.09235	0.131022	0.426277	0.379502	0.304651	0.184511	0.153194	0.073072	0.039294	44.1612	5.91893	0.254823	1.2633	0.072987	0.000358	0	125.376	29.2213	1.14211	2.88187	1.9192	5.23458	8.00782	4.99717	0.528481	1.78397	0.097354	12.0175	0.880486	0.810385	0.045281	0.03204	0.024593	0.017745	0.003988	9.58103	0.162376	103.572	0.695702	0.00016	0.18736	0.61356
765094712-stool2	0.01433	0.00947	75.7843	1.21956	2.55904	0.00013	0.50194	0.19185	0.158018	0.579955	0.303387	0.647445	0.97536	0.148861	0.150331	0.06922	60.6494	3.81677	0.288999	2.08684	0.057453	0.000643	0	179.534	40.6469	1.75352	4.14803	1.02805	7.82674	30.4701	6.50658	0.817743	2.40887	0.705101	18.853	1.06865	1.12265	0.123924	0.11883	0.042669	0.016697	0.008026	15.047	0.058854	157.507	1.06862	0.00083	0.04662	1.24911
765094712-stool3	0.00981	0.00564	76.6238	0.33305	0.89222	2e-05	2.05983	1.52571	0.337125	25.0383	0.715815	1.85115	0.471967	1.4975	0.451724	0.046381	38.6262	4.56158	0.424274	1.04922	0.609697	0.006392	0	99.9754	29.3787	1.1212	2.24076	1.74288	69.8152	13.9241	7.43875	2.03288	1.50863	0.387017	8.71987	1.05788	0.685089	0.067853	0.06336	0.073113	0.035329	0.006058	12.4299	1.09391	67.3522	3.57493	0.00236	1.2129	0.91297
765135172-stool1	0.00133	0.00464	41.157	1.07946	1.71927	0.13884	0.00062	0.10737	0.862435	0.841461	0.907581	0.53109	3.51626	0.408851	0.663412	0.281373	0.204897	4.67771	0.195519	1.72185	0.172097	0.229002	0	106.832	0.06321	67.2258	113.023	5.32268	3.21254	2.08736	0.210777	1.68394	1.06734	0.110284	18.3271	4.06432	0.818264	0.197966	0.33274	0.139709	0.104721	0.000196	5.88081	0.012725	183.333	0.490114	0.0006	0.00079	0.91702
765135172-stool3	0.00058	0.0118	2.92687	1.51808	0.63283	0.3957	0.00094	0.08542	0.538334	2.02661	0.95845	0.184895	6.30032	0.223179	0.64635	0.390423	0.076781	7.74168	0.279659	0.874196	0.223644	0.158666	0	18.6618	0.03914	199.722	78.9625	2.11833	1.70095	0.696158	0.08673	0.77407	0.835673	0.121741	16.9731	2.52423	0.370479	0.309521	2.93651	0.359796	0.148919	0.005249	11.5975	0.072998	185.194	0.133224	0.00044	0.02262	4.18458
765155402-stool3	0.00669	0.00213	22.4695	0.89316	8.49044	1.10573	0.642	1.38635	2.35053	0.931568	2.55518	1.80539	6.23916	0.85817	1.46928	0.631407	2.8418	2.12432	0.574241	107.662	0.308777	0.779047	0.03169	185.405	8.59657	74.5292	4.53293	5.22332	7.27794	10.1068	3.94934	4.01142	18.5185	0.39995	14.449	0.69526	0.884379	0.316269	1.95181	0.153779	0.173011	0.037039	18.5723	0.039001	30.2976	0.312431	0.00028	4.48533	3.29681
765195863-stool3	0.00656	0.12053	28.4392	2.50221	1.67995	3.28908	0	0.00372	0.481254	3.4981	2.17005	0.801216	0.69574	0.522871	1.01656	0.773693	72.8186	4.31102	0.493533	11.1312	0.259015	0.003285	0.18953	0.86869	146.192	64.2522	53.7255	12.6669	2.47969	0.511522	7.69698	0.725503	0.399064	0.277844	4.033	0.457011	0.926099	0.506259	1.17797	0.135323	0.264711	0.015497	15.1896	0.039823	21.3846	0.350669	0.00022	0.20012	2.25167
765216093-stool3	0.04627	0.1688	3.56349	1.50034	0.11905	0.03575	0.39763	0.03512	0.960442	0.681165	2.99494	0.46511	3.58248	0.193577	0.218084	0.604617	52.523	12.13	1.04501	5.62954	0.195561	1.8936	0.01794	23.5314	33.0191	157.892	15.1852	3.34809	0.545679	0.359058	0.507356	1.05322	5.16449	1.50542	1.01761	0.130607	0.224772	0.381548	0.72554	0.142943	0.080748	69.5658	5.24299	0.033112	2.4029	1.55189	0.00035	0.04169	1.55458
765256553-stool3	0.09225	0.013	6.08088	0.96228	5.56589	205.436	11.5017	0.52264	1.1624	1.14406	1.56328	0.306009	5.1572	0.177602	1.1182	0.212733	11.3877	4.39083	0.580752	19.073	0.922947	1.11024	1.29339	63.7807	7.4235	17.3998	12.4455	1.05268	0.49519	2.56187	0.894347	1.33546	4.63612	0.19353	1.20114	0.362514	0.105369	0.126229	6.25058	0.370231	0.09875	0.008977	2.18455	1.07796	3.19146	1.67227	0.0002	1.33633	1.6437
765276783-stool2	0.04339	0.43774	4.52041	2.10597	3.03237	2e-05	0.00013	0.10272	0.97609	7.7855	1.41604	1.4597	2.57579	4.24621	1.50479	0.39142	16.431	23.0174	0.535695	6.95031	0.357397	1.07419	0	105.958	3.81775	41.4868	109.618	15.0597	1.32261	4.61134	1.36291	6.65314	1.75228	0.355676	5.7251	4.29846	0.191381	0.301894	9.89981	0.312936	0.295928	0.019552	3.40237	0.023696	43.029	7.50349	0.00179	0.86029	1.37407
765337473-stool2	0.11247	0.1485	45.9408	1.87605	1.02055	0.9132	0	0.05003	1.76936	1.67314	0.78454	2.09884	2.88954	0.760121	0.456459	0.273834	31.3644	2.5918	0.371033	120.626	0.459043	0.001708	0	284.769	0.85217	95.1835	53.3682	7.01802	5.21984	0.046817	12.5357	0.802619	1.18926	0.879534	11.8011	2.30772	2.72173	0.285903	0.15658	0.286247	0.146378	0.11686	53.7606	0.01338	90.0772	0.0017	0.00434	0.06421	6.31793
765337473-stool3	0.00031	0.00044	1.11784	0.02204	0.00592	0.00245	0	9e-05	0.006866	0.142587	0.02868	0.017483	0.078151	0.008986	0.023852	0.006896	1.5495	0.066768	0.004224	4.92971	0.005665	0	0	13.8659	0.0476	6.11592	4.86712	0.082596	0.157156	0.001489	0.451681	0.010548	0.044823	0.027257	0.421884	0.103914	0.111706	0.005276	0.00304	0.003992	0.002586	0.002834	2.56221	0.000247	2.64257	0.006574	0.00016	0.00321	0.05952
765377934-stool3	0.0714	0.03349	55.1022	1.99341	3.97298	0.4692	0.01332	0.388	2.61484	1.43258	1.9146	2.98498	1.26006	1.61043	0.381152	0.998544	98.6753	7.56029	0.455345	0.66277	0.183526	0.001135	0.09845	156.289	2.28177	71.1765	4.99558	4.09516	2.89059	2.1e-05	2.83058	0.628724	149.999	0.226623	11.7536	0.778607	1.16448	0.527197	5.48737	0.2527	0.115477	0.017642	1.05916	0.055772	14.9263	0.000138	0.00015	0.06506	1.05955
765519544-stool3	0.01058	0.19278	29.0071	1.00519	0.46451	0.03567	0.30416	0.11721	0.784259	0.726633	1.12754	1.58044	3.02054	0.984106	0.21461	0.241682	50.8415	4.53588	7.4688	42.7997	0.083995	0.308495	0.10147	353.287	30.249	81.2139	13.7506	3.98051	2.55426	9.25979	2.55688	3.18876	27.1599	0.315285	58.7978	1.7691	1.76179	4.51202	1.58098	3.28212	0.091864	0.230583	9.01194	0.011784	42.3307	0.187232	0	0.13535	3.45915
765560005-stool1	0.02762	0.02612	14.3371	2.83275	0.44753	0.00134	0.01184	0.00423	8.60932	7.28936	0.89063	0.754893	2.33675	0.161516	0.830776	0.088754	66.3393	2.57353	0.340567	58.3348	0.149493	0.211919	0.00016	203.857	57.9149	0.969883	308.354	0.583615	7.77987	0.006221	2.71341	0.5853	0.343225	1.79427	7.25748	4.29496	3.77621	0.182436	0.09446	0.173726	0.03872	0.002138	7.30442	0.005535	30.347	0.244851	0	0.00189	1.25025
765620695-stool1	0.00767	0.0181	0.8003	1.1417	1.63996	34.4618	0.00098	0.04645	2.32936	37.6418	0.272506	0.667923	1.45526	0.668248	1.44953	0.187431	3.15925	0.759696	0.25191	493.373	0.988475	0.41638	0.00186	55.9442	116.403	9.26629	13.2383	0.742156	2.16362	0	0.660658	1.00528	2.60678	6.00673	7.96743	0.762932	0.844146	0.272557	13.0076	0.138147	0.218035	0.013854	18.4564	0.029625	22.1144	1.23033	0.00575	4.39069	0.785
765640925-stool1	0.01727	0.0685	0.24401	1.0948	0.87435	27.1833	1.55452	0.09578	0.640135	5.79201	2.9126	2.54693	2.78996	1.2813	0.376806	0.305343	33.1755	8.6775	0.595505	27.983	0.148509	1.43798	0	173.463	30.2021	5.31959	21.0074	7.08984	0.786612	3.54892	2.09825	2.24112	0.419519	17.2904	2.47805	0.267766	0.381279	0.575862	1.52303	0.131821	0.08536	129.591	3.75744	0.025866	8.48257	1.93038	0.00035	1.30953	5.77106
765640925-stool2	0.01724	0.02545	0.4237	1.3746	0.12911	0	1.56096	0.16929	0.350047	1.52521	0.85693	0.791633	0.738976	0.155523	0.685218	0.386176	30.3857	16.7877	0.444222	27.3792	0.117944	3.22281	0	256.962	45.2687	9.59405	26.7955	3.00835	1.46588	10.6095	3.60444	0.555457	0.788174	0.340577	5.48247	0.479125	0.534478	0.584549	3.42602	0.095359	0.113194	166.373	6.48422	0.033793	25.9511	1.11763	0.00033	0.01123	3.59577
765701615-stool1	0.00021	0.00379	20.3906	2.40356	0.40574	3e-05	3e-05	0.05224	0.678237	0.132146	3.42532	0.469196	1.08693	0.394939	0.665107	0.861822	26.7109	29.3854	0.435967	0.209771	0.344361	0.299707	0.29238	24.8247	4.08643	4.02058	3.58016	0.924408	1.2863	2.27214	0.717874	5.89193	3.0017	0.3718	2.58443	0.58909	0.135217	6.779	5.44421	1.03854	0.538498	30.1725	5.04242	0.019407	6.53259	0.063228	0.01992	0.00127	2.90745
765701615-stool2	0.00348	0.00926	9.64829	1.51415	1.51345	4e-05	2e-05	0.01331	0.972985	0.08598	1.53499	0.512537	0.75682	0.310358	0.527927	0.333267	26.5031	32.0446	0.379215	0.097603	0.515126	0.715279	0.1976	22.1977	2.31597	2.03993	1.33725	1.46272	1.20691	0.501818	0.885798	3.65551	12.5842	0.26609	1.34115	0.706332	0.128895	31.2829	4.24944	0.504563	0.556018	22.0598	3.15837	0.047567	2.27439	0.335741	0.02396	0.00389	2.94121
809635352-stool1	0.00321	0.00119	1.83911	0.16345	0.2203	1.11641	0.30808	0.06553	0.177996	2.35422	0.306286	0.457671	0.430737	0.443169	0.131124	0.201294	12.2966	4.17996	0.137384	0.058779	0.029874	0.312534	0	27.3143	2.92685	13.7582	0.189207	0.601862	0.191998	0.671871	0.607571	0.334973	0.339344	0.501898	2.31662	0.180363	0.060093	0.079189	1.34962	0.305141	0.015021	0.006554	0.271966	0.007785	4.07367	0.587545	0.47285	0.01411	0.36825
809635352-stool2	0.04569	0.08115	5.92423	0.86646	1.5207	0.4603	0.70126	0.0467	2.33529	6.52488	1.18637	3.36269	1.03577	2.35324	0.337432	2.66641	31.5478	10.1757	0.645222	0.37856	0.130499	0.53907	0	141.562	17.4874	43.8917	0.771817	5.51718	0.807364	2.85007	3.42653	1.34956	2.22919	1.7854	10.4664	1.29425	0.214568	0.622281	9.10616	1.51153	0.062864	0.033884	0.922198	0.021486	24.6688	1.82537	1.4085	0.09333	1.38976
809635352-stool3	0.04078	0.00327	19.0943	0.27394	0.05548	0.14556	0.13586	0.00874	0.07601	1.89013	0.16939	0.116022	0.293483	0.100299	0.064212	0.231307	38.2428	2.09379	0.114303	0.462221	0.02516	0.121277	0	174.055	2.11695	30.0484	0.789575	1.03277	0.584376	1.24831	1.83421	0.188816	1.37023	0.184951	27.8384	0.364879	0.236232	0.126998	1.45833	0.189834	0.010855	0.09441	0.700659	0.004152	31.5938	0.20602	0.31245	0.03121	0.30921
823052294-stool1	0.0274	0.09616	2.5745	3.14643	3.22349	0.01219	0.09855	0.06972	0.580567	0.267634	2.29796	10.0133	3.61046	3.07541	0.406658	0.131649	11.9645	6.1312	0.1873	6.12868	0.236138	0.272686	0.00226	84.8565	9.09712	7.4043	14.9573	9.99763	0.782752	0.161865	1.54978	8.40361	0.138962	0.300624	12.3222	0.114737	12.1482	0.182557	8.0032	0.288728	0.144492	674	4.22153	0.36422	0.77446	0.93088	3e-05	0.00333	2.45015
823052294-stool3	0.01742	0.06903	24.6809	1.34443	0.73693	0.05353	0.42832	0.2343	0.328595	0.049416	3.76623	0.891547	4.35859	0.294999	0.206196	0.156623	70.6067	11.3692	0.213674	70.2724	0.127344	1.33367	0	264.93	112.36	128.57	99.9741	1.25493	2.56974	1.41375	7.18903	1.3862	0.88253	0.174319	110.055	0.524833	29.8324	0.106058	2.02402	0.115183	0.100722	491.245	14.7117	0.139964	5.90665	0.342312	0.00025	0.04362	1.00715
840279516-stool1	0.02182	0.006	4.32995	0.56395	0.0581	0.00118	0.88769	0.12533	0.032368	0.0065	0.287521	0.334599	0.15788	0.040393	0.058415	0.023786	5.32202	0.942355	0.060524	34.3239	0.010994	0.229222	0.0001	165.051	8.79788	2.91383	2.05803	0.481363	1.63781	0.005145	0.238017	0.128854	0.078417	0.02632	3.2911	1.77551	0.303552	0.176753	0.06646	0.007722	0.016576	297.379	1.66227	0.045279	2.96761	0.017842	1.71913	0.08111	0.14058
857980665-stool3	0.01403	0.104	4.65853	0.82369	0.54883	0.18437	0.00133	0.55885	0.414181	3.6421	0.482789	0.486208	1.73662	0.288788	0.203187	0.82508	80.2038	2.22201	0.218518	31.5879	0.039492	0.936689	0.03144	77.1039	0.60374	112.29	0.909989	3.48974	1.86219	0.883028	1.46998	1.10019	4.52813	0.108725	5.36541	1.56505	0.130036	0.306749	2.90541	0.731368	0.091332	0.005695	8.08752	0.018544	33.6424	0.158842	0.00063	0.08222	2.68296
861967750-stool1	0.00929	0.00202	4.89152	1.48629	1.17671	0	0.0126	1.04682	0.4135	0.255936	0.762097	0.483377	0.389307	0.130648	0.599772	0.236141	50.1045	21.2823	0.387084	41.9092	0.097576	0.340898	0.00016	274.937	6.20282	49.0144	117.148	0.890196	0.742168	0.15774	0.259467	2.02289	0.178711	4.36637	4.1385	43.142	0.140903	0.344223	1.42273	0.163675	0.085373	0.555177	2.11094	0.009639	5.19462	0.316069	8e-05	0.01068	1.13244
863126187-stool3	0.0061	0.06419	2.65388	0.84091	0.20146	0	0.5686	0.17247	0.941769	0.06322	1.39681	0.661181	2.25155	0.215245	0.231967	0.135893	68.8976	5.04089	0.68289	0.427056	0.147009	1.28475	0	135.942	45.721	4.52605	14.6315	0.610053	0.458589	0.074677	0.735603	2.1705	0.17163	4.40057	17.9035	1.17792	0.428465	0.396196	10.2524	0.741012	0.079605	168.048	3.57418	0.225144	19.0463	0.216008	0.00041	0.002	1.15807
866653606-stool1	0.01347	0.00088	11.3352	0.04659	0.00875	0.00749	0.00166	0.07541	0.029655	0.095178	0.160269	0.018513	0.02381	0.017568	0.015613	0.010131	32.3822	0.076208	0.017538	0.998686	0.007087	0.235151	0.00011	51.4218	2.19693	17.6602	396.239	0.496701	0.540114	0.830349	6.58716	0.021086	2.825	0.214899	6.16408	0.624846	1.09601	0.009261	0.07537	0.003318	0.00423	0.02228	4.01467	0.001414	15.9896	0.000337	1.24904	0.00099	0.03471
BGI-06A	0.40213	0.01891	0.9524	0.38114	24.4943	0.00031	0.36235	2.89134	0.541598	0.402452	0.546861	0.480419	0.173284	1.69751	31.151	0.183646	1.66462	0.421654	0.122301	2.3219	0.335994	0.68869	0.00023	243.862	1.69873	0.101445	0.488063	4.67902	2.77812	0.506653	0.29038	0.383842	0.156112	0.41562	0.75234	0.426166	0.2549	0.340928	0.76614	0.073552	0.238494	0.119001	0.313608	26.3387	7.36367	0.053906	0.00069	1.95817	0.39611
BGI-15A	0.06875	0.00302	2.36397	0.17643	0.34954	1.4342	0.00563	0.00454	0.314419	0.06621	0.122787	0.295252	0.204549	0.116498	0.033288	0.030268	2.5585	0.81996	0.078371	1.55618	0.012968	0.126436	0.03704	23.9173	0.9437	17.8308	0.367774	0.210104	0.330631	0.548288	13.3092	0.33941	2.50491	0.818558	3.87448	10.9842	0.141091	0.089978	0.10507	0.024174	0.036738	0.05897	1.21694	0.009682	0.516536	0.353961	0.00043	0.07449	0.16057
BGI-17A	0.00929	0.00031	0.31426	0.60424	0.167	0.02899	0.03045	0.00563	0.209215	0.115374	0.121566	0.091813	0.835429	0.119444	0.068559	0.178913	3.32037	0.424356	0.258923	0.678462	0.01921	0.076952	0	15.5969	2.14251	22.4076	17.284	0.235377	0.163922	0.906588	4.70915	0.53898	0.54932	0.269021	1.93502	0.887437	0.150331	0.140507	0.69697	0.032264	0.040891	0.015145	1.61784	0.545648	1.00792	0.950935	0.00228	0.0556	3.71973
BGI-27A	0.06125	0.00393	4.52031	1.91383	0.15976	0.03635	0.00613	0.02059	0.169815	0.472168	0.279268	0.178988	1.11729	0.091222	0.167875	0.445792	5.90125	1.48338	0.242367	1.10833	0.042147	0.095476	0.00102	28.1429	4.12831	32.3686	13.4466	0.452323	0.600804	0.231398	34.8038	0.300077	1.06334	0.98173	2.54587	2.69509	106.724	0.732252	16.1691	0.100868	0.120897	0.263361	3.00232	0.106675	6.15548	3.35171	0.00266	0.37484	7.46358
BGI-28A	0.07499	0.00249	0.84304	0.6084	1.49688	0.00019	0.00058	0.07912	6.92523	0.609199	2.39374	1.41357	1.2712	1.80301	2.36192	0.100324	5.85432	1.85086	0.733376	0.122238	0.36965	0.000694	0	21.8448	0.27639	6.69703	1.5648	4.86126	1.74809	3.33399	24.0997	0.369688	1.85197	4.50887	0.617006	0.80551	43.4192	0.421879	0.25093	0.144682	0.151796	0.057896	3.75705	0.009689	1.08257	0.451313	0.00061	0.28742	0.34452
BGI-33A	0.0169	0.00284	5.24965	0.37542	0.36727	0.00043	0.12807	0.86934	3.5239	1.26188	0.165492	0.08717	1.02384	0.937857	0.174388	0.11013	0.136603	3.07144	1.09085	2.87585	1.74586	0.010947	0	3.36274	1.33444	4.78807	0.906635	3.63317	0.057697	0.519022	6.39139	1.72755	0.036213	0.100618	0.611719	0.215368	4.20449	0.063522	0.04526	0.664589	0.05371	86.3618	0.38194	15.7846	2.1441	0.001779	0.04696	0.32108	1.78674
BGI-34A	0.05932	0.00267	2.62952	0.83888	1.51595	2.72726	0.00081	0.00687	1.30889	0.366112	0.430774	0.227486	0.434039	0.245076	0.302155	0.085085	3.39929	8.74612	0.304494	0.445989	0.324917	0.54576	5e-05	33.5541	0.80726	13.632	49.3772	1.41258	0.520671	0.003564	3.05961	0.997386	6.76108	4.13164	5.52793	36.0272	0.906545	0.315766	0.08548	0.059255	0.164249	0.078086	3.57286	0.123398	6.45755	0.632899	3e-05	0.53845	0.70927
BGI001A	0.06746	0.00269	1.08251	0.80751	0.71249	0.00061	0.42901	0.046	0.457185	0.066448	0.540987	0.195101	0.237921	0.34067	0.140766	0.089302	0.344999	0.56761	0.076842	0.218081	0.024994	0.504381	0.04119	4.97325	0.66542	7.39782	0.629437	1.46812	0.276603	0.164029	3.26198	0.374755	0.388322	1.5158	0.691411	0.030857	2.07839	0.102151	0.67928	0.053813	0.044348	289.255	16.799	0.014593	0.30089	0.36854	0.00148	0.28964	0.46071
BGI002A	0.15969	0.00529	3.39408	0.20464	0.33191	5.52661	2.19108	0.06143	0.951873	2.80963	1.09476	0.513276	0.43884	0.731148	0.134785	0.03705	5.73898	5.14832	0.234554	4.66635	0.072802	1.02786	0.35095	8.7322	2.15084	9.81985	8.29199	0.677861	0.267647	3.80375	0.393658	0.862888	1.91926	0.130324	1.37252	0.787666	0.204051	0.187241	0.08543	4.89034	0.132911	8.07949	0.891626	0.615934	4.19497	3.83601	0	0.19699	0.12337
BGI003A	0.12119	0.00545	0.64568	3.2905	3.38179	0.00251	0.27122	2.29568	0.704761	0.312239	2.76245	0.90915	1.76462	1.73659	0.500371	0.079838	2.61957	4.68426	2.25598	0.727491	0.105776	2.05333	0.00014	25.0108	2.62029	2.60856	5.3254	6.91113	0.411785	0.036083	68.5987	1.15043	0.162985	2.28643	1.6896	0.506524	47.8054	0.283975	0.2791	0.746224	0.247425	0.036926	1.10328	27.885	0.540009	0.318789	0.01616	0.97071	1.3075
BGI089A	0.06946	0.00131	1.92381	1.52457	0.81066	0.00031	0.00028	0.00604	0.382622	3.4314	0.8669	0.887613	0.127393	1.18457	4.4892	0.023565	4.98803	0.378909	0.487136	3.90324	0.154579	0.000876	5e-05	41.9245	6.69894	13.7868	88.8436	1.24812	0.471641	0.007429	3.97609	1.4806	0.202422	0.136211	3.51853	6.11587	0.268851	0.086982	0.07833	0.051476	0.099446	0.578039	3.92427	0.007639	4.80242	1.88063	0.00507	15.1615	0.16223
CCIS00146684ST-4-0	0.22735	0.01816	1.20081	3.10555	32.9958	9.95642	0.60322	21.2257	15.1494	0.054069	1.83099	3.55177	5.11009	16.2135	0.836258	0.517426	4.29502	13.469	4.60651	2.77995	0.190976	0.016893	0.00559	28.3413	0.06148	55.4996	0.161824	15.9034	0.817505	3.23507	0.138525	31.6748	0.291154	5.86591	1.0869	0.094974	0.025124	0.475542	3.36071	0.411923	0.360171	0.003846	2.07107	0.152252	3.80188	2.01509	0.00549	0.18803	7.59361
CCIS00281083ST-3-0	0.03032	0.71895	1.12212	0.77244	1.35942	1.16316	0.00034	0.01075	0.965835	0.565523	0.409784	0.468466	3.8425	0.410139	0.158774	0.06922	3.21364	1.51083	4.60814	3.11945	0.254309	0.070175	0.26614	15.256	0.88676	8.82087	0.185525	1.79958	0.372863	0.341293	0.219561	3.44341	0.111642	2.55701	2.72291	0.122599	0.275266	0.230439	1.50742	0.057455	0.048578	183.746	1.77978	0.002712	1.48647	1.0148	0.00067	0.02908	0.43749
CCIS02124300ST-4-0	3.18421	0.18051	2.73379	5.95757	20.1215	4.82709	14.1759	0.16214	18.0786	12.1715	10.7784	17.9492	1.49223	6.09111	0.99623	0.428558	6.07679	32.1721	27.5662	6.58263	0.433574	6.69028	0.00028	17.7144	2.19154	0.109453	0.217885	19.6253	0.330022	0.019745	0.277114	6.95889	2.49041	1.05139	0.480611	0.090313	0.053515	1.22148	25.0984	0.734658	0.413431	53.4325	1.08867	0.407359	1.85549	2.90246	0.0925	0.08906	6.83843
CCIS02379307ST-4-0	0.01469	0.00261	1.30912	0.46057	0.43212	0.03666	0.01983	0.01444	1.54642	3.06515	0.760484	1.97253	1.01006	0.300681	0.121302	0.020818	1.70058	0.813181	0.091038	5.5952	0.02228	0.023886	0.07524	16.7633	1.8771	2.73558	0.073913	0.830276	0.178521	0.028942	0.051658	2.43093	1.36747	6.34713	0.17404	0.064476	0.017512	0.4623	0.63047	0.039025	0.021128	0.005294	0.605136	0.002239	0.455959	0.377769	0.02012	0.20061	0.19389
CCIS02856720ST-4-0	0.53247	15.1394	5.74837	2.17529	5.62004	4.31153	0.01657	0.56463	8.91803	10.5386	3.31191	7.48384	5.00234	5.71324	7.04431	0.273272	4.55037	4.52231	0.882477	6.90664	0.4414	0.022538	0.00558	66.9149	11.7373	7.7078	0.549662	10.8554	0.463996	1.75316	0.282394	12.4566	1.19703	4.44808	1.40162	30.0439	0.190343	0.484198	0.91882	0.224465	0.333298	0.055993	1.89458	0.074648	2.40727	2.35692	0.00076	23.489	1.75756
CCIS03473770ST-4-0	5.27383	3.67763	0.92911	0.87988	5.78877	6.73024	0.07936	3.77594	15.2417	3.137	2.92501	6.22245	2.43214	10.067	0.708877	0.727976	4.76728	10.6616	2.01328	1.36155	0.072934	0.029293	18.8513	11.1772	5.0241	13.8099	5.38086	8.12464	0.155923	0.465698	0.148693	3.725	0.044331	2.35623	1.33749	4.34691	23.0612	0.417208	2.93233	0.223062	0.119515	0.018274	0.451351	2.42705	0.403763	1.55023	0.00346	3.60806	2.99142
CCIS03857607ST-4-0	0.04571	0.0483	1.07035	1.064	2.17011	0.00582	0.21582	0.01063	1.74257	0.52302	4.30648	12.1903	1.5245	7.78121	0.146311	14.8372	0.90913	5.10912	0.909377	1.05205	0.012571	4.45583	0.00126	3.79575	0.42902	0.155147	0.45874	6.30086	0.047267	0.039532	0.178099	7.23102	0.020539	0.336841	0.231011	0.006722	0.462949	34.0807	24.2462	0.759784	0.086335	35.4362	0.231797	0.025625	0.214965	0.549303	0.00087	0.0564	1.757
CCIS05314658ST-4-0	0.11245	0.01915	5.37368	1.61706	25.7825	3.2654	21.9305	8.4718	1.11596	7.87982	1.84565	2.37669	4.38376	10.4233	0.144558	0.421322	3.76002	19.6219	2.02899	3.07755	0.275631	2.45896	1.65397	75.8701	10.3873	8.04713	8.28793	47.078	0.308939	0.002858	0.679438	3.05162	0.582247	0.396192	1.7832	1.62834	0.141496	5.02306	7.68197	0.237324	0.16129	0.176647	1.26145	38.8441	6.43605	3.86073	0.00073	3.59064	1.25552
CCIS06260551ST-3-0	0.29011	0.10885	1.04532	0.08639	0.62907	0.29879	0.13551	0.012	0.320808	0.617278	0.05021	0.319965	0.636381	1.81063	0.575494	0.025678	0.389607	0.258635	0.028033	4.32873	0.14239	0.007544	68.8188	3.50239	0.45101	1.32305	0.0967	0.278468	0.064832	0.032058	0.42419	0.054688	0.144739	0.152318	0.188223	0.280106	0.038901	0.195217	0.33523	0.015593	0.024086	0.030997	0.15445	0.008461	1.07391	0.409134	0.07556	11.3513	0.16152
CCIS07277498ST-4-0	0.29779	1.71994	0.43217	1.50248	4.62839	7.22948	1.1144	11.9566	6.8313	0.189785	4.6247	16.4825	9.78583	15.8942	0.345272	11.468	6.04598	12.8099	1.26124	8.87848	0.027149	5.15892	0.0223	44.4266	2.06635	6.01706	5.35805	19.4396	0.153807	0.001678	0.542683	16.411	0.173568	0.710242	5.81316	0.633439	0.073537	0.250539	9.78774	0.413695	0.17653	15.7573	0.610036	61.6078	0.864929	0.000656	0.00102	0.00287	1.95308
CCIS07539127ST-4-0	4.04869	12.4207	10.2347	3.57446	5.17095	0.42048	3.72016	1.3327	11.0769	7.88824	1.96839	2.05002	3.92492	14.8452	1.01053	0.218651	7.90259	2.11515	0.995231	0.062577	0.396922	4.38806	14.1266	71.7853	9.09268	19.1946	1.11221	3.34481	0.760951	0.009664	1.37877	15.0364	0.808564	0.49717	2.2138	0.709062	0.201863	0.576028	8.31278	0.267161	0.170216	2.24752	1.42528	1.80917	2.84744	2.86672	4.24693	0.19166	8.58785
CCIS07648107ST-4-0	0.28465	41.9216	3.17696	3.09775	44.4436	0.00094	1.26944	0.25049	12.0214	14.9235	4.25157	0.633701	0.409665	3.93362	3.48773	0.148048	1.31208	17.6619	0.838721	0.598493	3.76508	10.7036	0.41935	58.9562	16.2043	8.53542	1.8117	46.4182	0.23241	0.025432	0.218231	0.606937	2.65098	0.594496	2.75927	38.4496	0.185304	0.633488	25.9073	0.238411	0.233361	0.12118	0.902812	11.3109	0.731601	2.34652	0.00478	0.01868	1.0272
CCIS08668806ST-3-0	0.11014	0.0199	0.46463	0.37483	0.65612	0.20843	0.06349	0.21523	0.533945	2.53861	0.194103	1.00099	0.494688	0.565019	0.592462	0.100023	1.9127	0.628472	5.97423	1.68464	0.027126	0.094544	3.87752	9.06054	0.44945	10.6163	20.2502	0.769632	0.060071	0.284241	0.361679	0.159856	0.08158	0.147242	0.49319	3.57256	0.02147	0.401832	4.40642	0.033028	0.024662	0.378115	0.45721	0.442838	1.82719	0.458896	0.00166	0.19876	0.34608
CCIS09568613ST-4-0	0.67629	0.4816	0.80025	1.22315	6.31922	8.45732	22.5356	1.7098	2.18499	1.02922	2.40509	7.18827	1.48608	9.72853	0.672511	0.762557	3.68707	3.60102	31.7407	8.7698	0.480434	1.49531	4.48706	16.0653	1.87437	15.8162	7.27582	3.11547	0.563535	0.071898	0.516523	5.60289	0.421311	0.376454	0.717802	21.6005	0.451448	0.60283	4.28158	11.631	0.127334	0.014165	2.90553	0.363695	0.688318	0.546916	0.00346	62.0336	2.13422
CCIS10706551ST-3-0	0.35715	4.68929	0.79416	4.32739	3.39336	0.00026	2.06278	0.23406	1.03786	0.055286	0.697561	0.729787	1.83772	0.68473	0.247975	8.7683	3.7565	2.49893	0.683832	0.072436	0.032784	0.411531	0.01148	48.8281	1.40603	6.53795	0.206889	1.33913	0.955321	0.151764	1.55418	3.33149	0.272119	0.585734	1.02803	2.88272	39.5169	0.753984	79.1412	0.54026	0.281679	0.107432	2.26879	0.122336	2.56344	0.192545	0.00041	0.00463	6.65362
CCIS10793554ST-4-0	22.0185	0.93549	2.87554	1.42865	4.58792	0.00424	0.00255	0.00639	7.38026	3.21306	3.92999	7.29541	0.967617	7.99409	0.204994	0.381344	0.082977	12.277	18.0777	1.84376	0.059021	0.008202	0.03837	21.7663	4.18078	13.5495	0.320621	26.3847	0.503711	0.000903	0.233172	7.45638	0.106409	13.1827	0.252498	0.363671	0.107918	16.8167	5.46989	0.247974	0.188582	0.011213	1.18708	0.010992	1.40208	1.09785	0.00172	0.00792	1.54004
CCIS11015875ST-4-0	0.0017	0.0123	1.00824	0.70454	0.24597	4.48111	0.64167	8.24645	1.52208	10.6256	0.924051	1.17893	0.180411	2.0907	0.159832	0.262814	19.4381	19.6573	0.322648	13.2439	0.6997	2.24303	9.28298	6.73337	12.3206	13.5472	0.366038	2.63815	0.167154	0.224408	0.321184	3.30633	6.3919	0.250572	0.854764	0.059889	0.023878	0.415418	0.11654	0.15355	0.102007	0.018087	2.25115	4.40293	0.24403	9.32622	0.00017	12.4506	1.74149
CCIS11019776ST-4-0	2.56906	0.12719	1.27168	0.94947	0.31701	0.14576	37.6267	0.13413	0.341361	0.401634	1.45352	2.60561	1.54938	1.42377	0.0707	0.410467	1.94816	5.93503	3.40943	0.237946	0.120137	4.34028	0.33991	2.27615	1.61161	14.9977	2.64272	1.49921	0.181132	0.000459	0.147006	4.77558	0.639895	0.288608	0.803706	0.194789	0.267798	0.090653	0.03622	1.20527	0.113157	2.86665	0.420388	0.52393	0.207952	0.44583	0.50014	3.26433	2.0683
CCIS11354283ST-4-0	1.97911	0.21963	1.34541	0.53685	10.3598	6.84886	0.21229	4.32592	22.154	1.39521	1.13199	20.5006	3.96991	15.8984	2.97066	0.292788	6.68848	3.60333	0.483002	3.50369	0.245944	0.089374	10.7823	28.1067	3.56656	10.364	0.205643	15.4372	1.32918	1.89584	1.05299	12.5921	1.06171	23.3062	2.23797	0.576102	0.0359	0.573143	5.29307	0.323309	0.160905	0.35597	4.96006	0.17835	0.803831	0.256448	0.00034	3.04043	1.65817
CCIS11362406ST-4-0	15.157	0.67145	0.37602	1.17529	14.8435	0.05557	72.7351	6.20251	11.4382	0.211947	12.5726	44.3914	3.93261	47.1762	0.427918	6.16224	9.83548	7.41717	1.19682	0.297803	0.16236	25.1427	18.4584	20.1563	1.87983	0.248364	3.03877	29.4745	0.45859	0.035751	0.332909	16.0375	0.135508	0.980272	0.952575	0.473929	0.080395	0.54796	24.0126	25.9882	0.213998	7.80616	0.940212	1.33066	1.6475	3.17748	0.00602	52.0155	1.75601
CCIS11558985ST-4-0	0.30007	0.14055	1.32118	0.83674	0.92542	0.13402	0.00204	0.05468	0.416909	1.56546	0.359319	0.216452	0.383617	0.209235	0.133088	0.022932	8.07226	3.59721	0.090916	3.03542	0.058122	0.278351	0.0004	28.3192	5.71963	10.3764	5.79202	0.652844	0.631302	0.389891	0.605149	1.63425	0.1848	0.105004	2.49392	4.48016	44.2541	0.14392	2.53231	2.09322	0.038419	0.003902	4.79533	0.00413	4.16445	0.137325	0.04261	0.00298	0.30585
CCIS12370844ST-4-0	0.00238	0.02885	0.54697	0.01251	0.06131	0.10382	0.01122	0.00544	0.061252	0.662113	0.0837	0.12943	0.073668	0.037917	0.021441	0.021891	0.37926	0.025772	0.016907	0.019801	0.022679	0.027569	0.03982	1.88843	0.17107	0.036771	0.024829	0.356554	0.013937	0.001062	0.005934	0.303331	0.709563	0.038849	0.080155	0.027425	0.006152	0.010668	0.04	0.015101	0.002531	0.021627	0.0374	0.007117	0.461487	0.000872	0.02285	0.00251	0.01677
CCIS12656533ST-4-0	1.1868	5.33693	1.78321	0.20658	6.13729	129.461	6.27905	1.21979	1.37071	1.94759	0.832449	7.79212	0.364957	1.14304	0.080318	0.086778	0.025846	0.37524	8.29906	5.29001	0.145963	0.116845	50.6856	38.24	9.24133	0.353152	0.06826	1.36627	0.183318	1.85108	0.706073	0.331256	0.036302	3.14805	0.098271	0.663925	0.399453	0.072578	6.15171	0.202661	0.023223	0.003916	0.171181	0.183622	0.160106	1.28507	0.00973	0.47133	0.40094
CCIS13047523ST-4-0	1.13356	4.3103	0.1288	0.47402	39.9653	0.01548	0.17371	0.14085	1.34737	11.1821	1.07257	0.368817	0.468765	0.761376	5.35791	0.2082	0.170096	19.1108	0.418411	0.247221	5.09915	0.012122	0.03599	98.7367	25.9244	7.85631	18.3763	84.7406	1.11213	0.985218	0.266001	0.975922	16.9171	0.267603	1.8062	0.189145	0.047488	1.39259	24.768	0.635919	0.246793	0.135026	0.979705	0.008977	3.21033	1.52564	0.00064	0.35642	1.42042
CCIS14449628ST-4-0	0.9373	1.35519	6.74478	0.83281	1.30691	0.00419	0.00165	0.02426	0.726615	1.37796	0.543012	0.815598	0.147279	0.126296	1.04953	0.738625	0.047547	10.6808	0.268023	0.063797	0.779516	1.17484	0.00023	12.8917	5.51661	19.3373	43.8018	0.676113	10.2939	0.004983	0.339674	1.08878	3.92942	6.6805	2.0057	2.62886	3.22306	0.321594	2.18034	3.6055	0.059656	0.031419	5.43444	0.032234	2.40102	2.13295	0.03726	1.67175	0.41051
CCIS15704761ST-4-0	0.03724	6.22299	0.00958	0.16155	0.07412	0.01451	0.00662	0.00155	0.126656	11.5104	0.06574	0.046544	0.081554	0.014617	27.489	0.007756	0.024801	0.050961	0.03134	0.015607	63.536	0.004947	0.0016	0.12439	0.01664	0.04394	0.01483	0.068562	0.003258	0.001185	0.010464	0.214734	0.001151	0.046921	0.005905	0.014826	0.081177	0.130427	0.09737	0.030284	0.176436	0.048883	0.018409	0.002289	0.008353	0.002057	123.548	5.30057	0.14823
CCIS15794887ST-4-0	0.10037	0.02159	7.75267	0.98301	5.41918	0.02222	8.00117	1.91513	2.02724	13.9232	1.7749	6.13928	0.551206	7.34743	0.371444	0.273809	2.04998	3.45995	0.349868	1.50522	0.022042	6.87516	0.00956	1.75988	1.24554	0.086485	2.25235	11.6001	4.33295	0.004346	0.022796	2.26115	0.025441	0.376693	0.422672	0.047976	0.012038	0.397973	2.0677	1.32324	0.080202	11.5113	0.77894	0.222018	0.103686	0.001735	0.00091	0.04642	8.61418
CCIS16326685ST-4-0	0.14655	0.86692	5.43303	0.65895	1.92277	41.954	36.4592	1.86969	5.83178	2.238	1.1616	0.588285	0.175552	7.86755	0.089422	0.130562	13.808	18.1588	0.318104	30.2847	0.344136	1.79994	0.00836	41.583	0.19171	0.36032	0.31383	4.00949	0.589484	6.07057	0.390746	2.72954	0.376703	0.444962	0.726964	0.14092	4.63909	0.141555	5.49257	0.106322	0.152908	31.8586	2.05991	0.557082	2.40209	0.005675	0.02494	0.01156	1.83428
CCIS16383318ST-4-0	53.4426	3.48293	0.54328	1.11204	1.27076	0.00124	1.09679	0.64518	1.7861	0.132731	5.25081	3.22487	0.650998	8.41583	0.099616	0.186454	3.47192	2.08346	0.425066	1.35821	0.787492	5.56264	0.00369	47.0322	10.3393	2.0804	0.629047	2.75631	0.133779	0.018301	0.591811	1.6342	0.135143	0.422135	1.59503	1.45156	0.084084	0.362545	1.88935	5.54534	0.089819	45.4877	2.37912	0.076361	3.54246	0.578113	11.4471	13.3589	7.53513
CCIS16561622ST-4-0	1.19486	10.2149	4.40709	1.02762	19.4944	0.68435	0.0019	0.03428	1.59266	15.5192	4.08664	1.8143	13.6133	9.02894	0.813392	1.04049	27.7979	1.77668	0.72994	13.0891	0.18041	3.45364	0.01047	47.0978	5.02289	32.1115	1.18762	9.9234	3.41801	0.48518	1.62674	2.57267	5.34907	0.536204	9.83688	1.16408	8.64018	0.649583	42.9115	0.461331	0.362522	0.00155	1.39075	0.026787	3.80224	4.54852	0.00153	0.01458	1.45994
CCIS17669415ST-4-0	18.7494	1.27456	0.33342	0.39287	7.67402	3.01638	6.18439	2.53319	14.5166	0.134373	0.516476	1.10524	7.15071	6.37124	1.94601	0.45671	6.63076	5.82572	1.04972	1.56806	0.148103	4.7792	0.07782	10.5237	5.00176	2.13849	2.76254	17.9091	0.644298	0.140332	0.973105	0.562006	0.139966	0.352616	0.427509	0.210285	0.653372	0.545031	0.29777	0.350453	0.170272	0.039818	0.71113	1.55755	0.750405	0.060099	0.18761	1.9043	3.54487
CCIS19142497ST-3-0	0.03171	0.20628	0.38836	1.10193	0.72696	0.26256	0.00365	0.00199	0.432045	0.235075	0.544491	1.74718	1.30116	0.347119	0.045924	4.40911	1.03889	1.29738	1.16759	1.54254	0.011282	0.00212	0.36604	9.22675	0.73519	0.192373	2.4261	0.570021	0.439671	0.005995	0.083182	4.59382	0.060017	1.43747	0.19194	0.285848	0.140139	0.693827	3.96871	0.10548	0.062955	13.6161	0.564074	0.005801	0.574991	0.003172	0.00221	0.06513	1.31402
CCIS20795251ST-4-0	0.03661	0.36509	0.4811	1.26518	22.5736	0.0254	57.7357	42.9144	1.35919	0.052277	1.90506	0.93503	3.28233	1.81657	0.086006	0.218598	0.071406	1.86148	11.0256	0.071887	0.039872	7.58078	47.591	12.8657	3.71049	2.45791	0.355525	8.89432	0.236767	0.29708	0.120208	2.07471	1.86997	0.201623	0.50519	0.259032	1.75104	0.198261	1.36124	0.169356	0.262258	0.008198	0.418971	12.8392	0.328829	1.80627	0.00157	0.0527	0.76818
CCIS21126322ST-4-0	0.44599	8.99937	2.47975	3.17351	12.8349	4.18165	2.78674	1.30754	3.07777	0.630796	3.57164	18.9045	6.65267	9.95893	0.372111	11.2013	0.028004	13.2117	1.08435	0.01607	0.099989	0.029998	14.2874	10.8862	0.10188	9.82034	0.063702	9.01066	0.163118	1.00592	0.332914	5.52885	0.192597	10.3646	0.527134	0.646426	1.72345	1.58962	17.6531	1.11517	0.315582	0.080808	0.608447	0.12487	0.397787	0.751088	0.00073	0.01463	2.28199
CCIS21278152ST-4-0	0.0903	0.03758	0.48875	0.73636	0.98943	0.38203	0.43364	0.57636	1.42412	0.757584	1.36623	2.29189	0.180146	2.41496	0.173868	0.562022	0.616729	6.52267	0.24897	0.084642	0.038403	2.70456	34.6975	16.3771	1.40342	0.711757	0.448029	5.11182	0.240405	0.327075	0.225217	0.731149	0.123049	0.501009	0.361098	0.120357	0.072744	97.5413	8.5292	2.31238	0.164578	14.9664	0.921552	0.029222	0.040641	0.576759	0.02508	0.12104	1.63247
CCIS22275061ST-4-0	0.23131	21.1722	0.93955	2.02013	51.9926	4.37786	0.23772	0.78238	49.7213	8.49254	9.34463	33.2539	2.21618	33.6469	1.4103	0.756662	0.056913	6.90636	24.3708	1.12318	0.61612	0.167111	0.00851	16.8943	0.45075	3.46136	0.088188	18.4766	0.291862	0.556292	0.079597	28.7064	0.030305	1.79751	0.413443	0.072011	0.03705	0.643768	0.74882	0.951851	0.678707	0.019966	0.388538	30.5073	0.489643	0.382222	1.3595	0.14734	3.47584
CCIS22416007ST-4-0	0.00585	0.04156	8.12143	1.33311	30.6303	0.06479	70.1456	3.35292	12.0299	57.0108	4.01638	4.78537	0.569974	24.6288	0.578506	0.165154	10.6232	26.4423	0.940811	0.127169	0.70211	0.039477	2.72359	35.1897	5.31232	14.2741	0.798426	60.3113	0.590561	2.84724	5.7352	22.3944	0.46992	1.52474	0.912729	24.3661	0.099904	0.549969	3.63681	0.673299	0.430223	0.029167	2.64224	1.24178	3.15359	0.004455	0.00102	0.00081	7.42597
CCIS22906510ST-20-0	5.33474	4.21537	1.53918	2.85459	14.1348	43.3417	0.02214	0.03025	51.7043	3.18569	11.312	71.2768	12.3496	8.41291	9.4629	0.245831	5.14297	8.24719	1.16048	5.70139	0.854404	7.33545	0.01078	34.3379	9.48832	19.6915	90.3563	59.4203	0.593351	0.002228	1.22013	12.701	4.37294	13.3359	2.75583	11.7245	5.69816	0.595151	0.27639	0.514907	0.211831	0.522436	4.84429	0.028177	1.87048	1.07795	0.21846	0.04093	1.46905
CCIS22958137ST-20-0	0.53253	0.55954	9.57158	3.10887	11.3913	0.79412	0.14983	0.01075	3.45756	1.15295	6.99741	41.3152	1.3584	2.67409	0.58158	0.599389	8.404	3.32672	0.914303	3.05724	1.31244	2.60395	0.67447	28.3429	70.4949	0.091764	1.24978	24.677	0.747107	0.004009	0.409504	11.3366	24.5349	0.786481	2.01353	5.55946	5.641	0.686482	0.56692	5.45605	0.250292	0.178476	1.89909	0.693977	3.35819	2.91762	0.00384	3.15279	41.3981
CCIS23164343ST-4-0	0.22856	1.52528	0.21187	0.73821	25.2747	4.29262	1.96448	0.30208	13.1328	3.29071	8.53813	26.8196	3.88229	36.462	0.81461	0.559016	0.009265	1.87602	58.4545	0.009452	0.024292	0.069092	0.00547	4.99307	0.40048	1.43141	0.098633	39.5366	0.019997	0.164408	0.006666	6.10358	0.019909	1.22238	0.036113	0.071559	0.227987	0.597058	11.0735	0.735545	0.238264	0.006349	0.368031	13.0024	0.052827	0.477255	0.00203	10.6961	3.16029
CCIS24254057ST-4-0	0.19104	0.0872	56.5123	0.25246	0.04975	311.369	0.03308	0.09997	0.088001	2.04204	0.109862	0.1023	0.230918	0.056286	0.093582	0.030166	4.18997	4.12546	1.29271	56.7329	6.63251	0.046774	0.01383	125.578	116.88	73.7884	3.49275	0.135171	11.552	0.000516	2.43974	0.150476	1.7958	0.225572	20.7409	1.62587	2.46586	0.060578	0.23895	0.015178	0.264801	0.009146	2.52368	0.0354	1.21303	0.004411	0.0284	0.34026	0.28027
CCIS24898163ST-4-0	0.00168	0.01167	0.93834	0.04458	0.0057	0.04006	0.00741	0.00734	0.008553	0.745576	0.032914	0.018092	0.035438	0.009169	1.2293	0.015799	1.51203	0.522158	0.020928	0.051701	1.6938	0.009047	0.00036	22.1121	1.44385	0.315004	0.526623	0.142241	0.114345	0.00606	0.105191	0.018193	0.352455	0.010896	4.69923	0.05133	0.221363	0.013277	0.02261	0.007436	0.018389	0.022864	0.70805	0.017017	1.77979	8.11463	7e-05	0.14804	0.05188
CCIS25399172ST-4-0	0.01258	0.21736	0.28629	0.66479	0.20921	27.1288	0.06596	0.01676	0.121191	0.465066	0.252001	0.826823	0.246927	0.242039	0.252388	0.126995	0.652146	8.90526	0.169261	0.830729	0.109187	0.34172	0.61976	2.8713	0.83422	10.4331	0.063494	0.804889	0.051614	0.141122	0.23201	0.743161	0.056883	0.097657	0.849738	0.155976	0.555638	0.291143	0.53032	0.081787	0.080182	15.1325	0.14995	0.030883	0.118606	0.281848	0.03942	1.31959	0.70764
CCIS27304052ST-3-0	0.21505	0.81347	0.31672	1.39238	0.43555	8.3691	0.1648	0.09404	0.505969	0.051349	1.24276	1.82578	1.98763	0.535351	0.238404	0.237066	1.37062	1.44365	30.7682	1.938	0.052072	0.01653	14.0621	14.6698	2.15522	12.849	1.54857	0.792681	0.532236	0.679629	0.138434	1.88901	1.0896	3.84193	1.43879	0.161451	0.027951	1.01759	23.1448	0.145028	0.062465	0.012598	0.403634	0.111286	0.885981	0.423248	0.003	0.95464	0.9271
CCIS27927933ST-4-0	0.3297	0.05852	0.19205	0.79192	18.3467	7.23532	4.21879	308.441	8.19385	36.7032	5.56745	2.78335	0.58707	12.7011	0.717087	0.296697	0.599192	2.62873	0.261721	0.0147	0.207435	0.028087	0.11195	0.61466	0.5247	0.093546	0.008115	12.9222	0.008983	0.00198	0.011075	0.550542	0.093493	0.284194	0.028977	0.006394	0.004864	0.265426	0.13056	0.111979	0.441665	0.002539	0.013163	167.737	0.029693	0.530592	0.46663	0.08174	0.51095
CCIS28384594ST-4-0	0.01429	0.0158	0.1707	0.73573	0.44309	0.00177	3e-05	0.00528	2.49728	1.93083	0.922632	6.18345	1.89309	0.880925	0.211145	0.167972	5.40245	13.6282	7.14864	7.14446	0.570198	0.999561	11.4509	5.96193	6.15879	2.4511	0.376166	4.10343	0.544621	0.172491	7.78833	6.6207	0.110222	3.23719	1.35713	6.03749	0.172695	0.879374	0.92984	0.118787	0.16634	0.012724	2.8753	0.015776	0.186394	0.013193	0.00121	1.2864	3.30849
CCIS29210128ST-4-0	0.10094	0.75686	0.24769	0.10563	0.38208	5.7598	0.14293	0.4397	1.71429	6.44544	3.72274	7.10422	6.53479	0.111302	7.79374	0.030186	0.555424	7.32178	0.115684	11.8375	0.81383	4.62319	0.00698	71.2239	16.4613	7.30857	0.886958	26.9178	0.710553	0.026381	0.232781	1.38615	0.513006	0.07644	6.99441	0.354111	0.451444	0.041071	0.01775	0.087615	0.088241	0.044937	41.8897	0.847507	8.31823	2.07325	0.00897	0.02634	0.11113
CCIS29688262ST-20-0	7.47587	192.057	0.87646	0.82537	26.8721	1.00842	31.9082	0.04765	7.15363	1.92079	8.00709	6.31397	3.13451	98.2884	19.227	0.675447	2.3407	0.491725	0.870747	5.35969	0.190406	15.0287	0.19076	19.5396	2.08725	2.80402	0.420727	154.14	0.158747	1.73616	0.091554	96.0113	0.028326	11.078	0.754135	0.429701	0.084571	0.272795	1.47804	1.35811	1.91895	0.029123	0.39236	0.939977	2.13024	0.330979	3.1877	0.16618	1.32075
CCIS31434951ST-20-0	0.09576	4.3931	0.19412	0.70492	0.85535	0.84228	0.3827	1.2227	0.706286	0.251463	1.11947	8.19419	1.30028	1.97436	0.249464	0.190913	0.408116	1.59042	2.07061	1.47027	0.044232	0.746862	9.75879	9.06768	0.81791	1.35707	1.25283	3.03265	0.137962	0.328005	0.020449	3.4296	0.22006	0.648408	0.420417	2.65133	0.013419	71.2546	1.08401	0.141329	0.06668	0.002179	0.696977	0.024002	0.400107	0.132345	0.00163	3.12765	0.94029
CCIS32105356ST-4-0	0.2221	0.14705	0.63845	0.99103	0.43785	2.67613	0.76992	0.2907	1.99636	0.77939	0.818878	4.46528	1.82521	1.13204	0.15528	0.124865	1.37763	5.863	2.4042	2.14817	0.083767	2.48107	10.7521	8.4757	2.50529	10.4415	1.3546	2.2303	0.479366	0.138948	0.546102	4.0703	0.105207	7.46863	0.376167	0.266048	5.00248	4.7753	4.20854	0.094019	0.059246	113.829	1.84222	0.048238	0.270107	0.098916	0.00019	2.07819	0.64352
CCIS32452666ST-4-0	0.14822	3.8652	7.27545	2.61405	0.85872	0.03899	0.00233	0.08059	2.58012	0.263759	1.08028	10.0688	0.531962	1.2505	0.475701	2.36161	4.56126	2.93173	0.541091	4.46361	0.182753	0.013784	3.33445	35.0122	5.12154	11.794	0.349339	4.63769	0.388897	0.272273	0.358042	7.38456	0.592152	0.521922	2.21707	1.66902	0.044196	41.716	15.3376	0.154076	0.402868	0.028037	1.46034	0.022571	6.80652	0.000796	0.00076	2.39967	6.09211
CCIS33816588ST-4-0	0.01534	0.35126	1.80269	1.14455	3.01757	0.35197	3.78131	1.06101	2.72349	22.2608	0.921729	3.50917	0.779649	0.540231	0.26078	2.46411	1.23658	4.1451	0.302239	9.0952	0.120781	1.85739	90.4475	10.6218	3.35234	4.15434	0.290882	2.36206	0.563013	0.146898	0.431618	0.478712	12.2848	0.579851	0.872208	0.354643	0.032221	0.16141	7.29769	1.48409	0.051401	0.111177	0.837892	0.07119	0.771162	1.1021	0.0006	2.13325	0.63192
CCIS34055159ST-4-0	0.41551	0.08901	0.80609	2.23578	0.26634	0.06664	0.02702	0.20712	0.444048	14.2173	1.63895	1.79857	1.24573	0.185843	1.06567	0.093415	1.70815	34.1684	0.369328	3.4882	0.496748	1.66272	0.00467	1.48762	0.29551	2.73375	0.560391	2.79186	0.165249	0.005985	0.160257	1.23779	0.023069	0.441459	1.08224	0.270412	2.09175	0.283229	0.25747	0.993771	0.072052	8.85074	0.408358	0.018417	7.87851	0.247863	0.0012	159.766	0.81179
CCIS34604008ST-4-0	3.08523	3.42617	1.1196	2.14417	49.0812	0.0726	0.00755	1.18662	7.32913	10.7145	5.40037	6.69571	2.37596	12.0487	0.94502	17.1593	1.56164	15.7148	1.38013	8.53926	0.549379	3.24236	0.01582	19.4303	6.0276	30.4664	0.888429	42.3658	0.795549	0.001241	4.91452	12.4786	0.103301	9.08311	0.360692	0.157659	8.35927	0.499753	21.2001	0.471584	0.861571	16.3937	2.46044	0.01829	0.455483	1.09876	0.00113	0.04741	1.55246
CCIS35092938ST-4-0	0.95775	8.53929	2.06718	1.48671	5.68239	0.04436	2.57616	0.75055	5.34254	0.278655	1.57634	5.285	4.71089	6.02651	0.225136	0.932823	0.796394	5.33852	2.85409	4.24734	0.054175	0.531188	0.0062	18.5406	1.49647	11.9079	5.99294	7.3689	0.14873	0.532855	0.919101	3.03214	0.488308	0.588598	0.272932	0.863651	0.08747	80.1043	10.7781	0.256895	0.260299	0.015598	0.720533	0.079015	0.778965	0.253044	0.00261	0.01361	1.47774
CCIS35100175ST-4-0	3.75142	0.15215	2.49318	1.31704	1.00272	0.06194	0.00982	0.07777	4.83162	0.162558	2.29101	1.78708	1.00706	1.80178	0.241764	0.262352	1.86488	4.52151	0.442915	1.41844	0.075788	0.642525	9.30988	7.54203	1.58468	7.07964	0.130926	10.2456	0.170088	0.073355	1.90716	3.52398	0.042345	12.7544	0.662489	0.113689	0.599319	8.43588	0.26975	1.31739	0.135476	22.8816	0.968814	0.012256	0.15181	0.442801	0.00881	0.27169	0.74329
CCIS36699628ST-4-0	1.83454	1.48472	0.81264	0.56998	168.881	0.00146	57.8364	0.58989	8.09363	21.8998	3.64708	3.78737	9.61359	66.5178	19.5607	0.282392	1.12406	1.98079	0.56728	1.87052	0.225684	0.013033	0.00359	2.7167	0.66939	1.45836	0.041569	38.3273	0.144762	1.03921	0.078397	4.56431	0.081499	2.07114	0.218194	6.39037	0.049592	0.389993	0.39494	0.57561	0.609066	0.012448	0.160983	15.1272	1.02187	1.3199	0.00099	43.2197	1.56096
CCIS36797902ST-4-0	0.04871	0.16769	3.03401	0.32434	0.98065	31.0062	27.3925	0.60856	0.219979	7.41881	0.650936	1.90976	0.071263	0.525823	0.910492	1.60128	0.48894	2.20446	0.080213	0.250325	0.029888	5.28909	109.127	16.1894	31.3922	0.123401	0.52419	0.930071	0.249057	0.001812	0.074743	0.441483	13.8204	0.12304	0.490127	5.56944	0.137204	0.239965	0.36535	0.375222	0.040813	0.798526	0.784577	0.407406	1.63054	0.197538	0.00372	5.14264	0.33518
CCIS37250421ST-4-0	0.59658	0.08851	0.03333	2.894	9.17814	0.00308	0.00089	0.04687	1.2027	0.430108	0.84886	4.09537	1.62453	1.81571	0.307345	0.179374	17.7055	23.8482	3.23833	0.12335	0.323352	0.36495	5e-05	46.8843	0.18055	18.7323	0.228102	12.2472	0.135252	1.19585	0.306883	4.06686	0.06944	6.44354	0.4233	0.061559	0.006502	0.570635	24.5404	0.102205	0.178469	0.016954	1.34462	0.007868	0.416375	5.72077	0.00051	5.30965	1.6898
CCIS38765456ST-20-0	0.17096	1.6928	1.96999	0.64939	9.78518	0.07588	0.17434	0.23888	5.44983	9.89212	3.67824	1.5601	0.444426	1.47337	0.307687	0.518808	2.72791	5.93755	1.33315	1.84745	0.117726	2.16731	52.62	26.0594	3.45223	16.9886	0.610347	10.8856	0.277399	0.244727	0.365125	9.56993	0.846594	13.861	0.33836	12.4921	3.21552	61.4075	8.64719	0.155558	0.087345	0.037026	3.19791	0.031099	0.2868	0.33692	0.40639	4.95646	1.14436
CCIS40244499ST-3-0	2.23194	0.44105	5.16949	1.36738	0.18352	0.0002	0.00027	0.02546	0.446816	22.4617	0.735548	0.935417	5.04485	0.196235	4.09797	0.111846	2.50851	3.32456	0.261395	0.530997	0.078901	0.245304	0.0096	91.4506	3.60115	0.765912	22.3272	0.595759	0.603412	0.001427	2.69141	2.75337	0.367495	0.237498	0.484444	0.4604	0.051388	0.359528	2.07084	0.094217	0.070277	95.2978	2.34291	0.003673	0.535126	1.30625	0.00044	0.06044	0.60108
CCIS41222843ST-4-0	0.66214	16.0015	0.22332	1.21203	42.9312	8.9774	0.00918	0.09551	5.10388	0.518945	8.49559	18.0817	2.73695	24.4165	0.522841	111.227	0.29249	28.5282	1.43294	0.158514	0.204531	0.634503	22.782	45.2791	3.65544	21.1768	0.592185	28.3306	0.721737	0.014947	6.28722	8.58556	0.136005	1.16514	0.231979	0.259839	4.73427	1.40816	0.61604	0.662017	0.267972	0.004321	1.6504	0.072601	0.069514	2.47607	0.00146	0.00617	2.03027
CCIS41288781ST-4-0	0.45259	0.03293	0.26584	0.18436	0.21285	0.02544	0.07736	11.1533	0.799728	0.064074	0.421194	0.144393	0.306774	0.959858	21.6098	0.0413	8.2322	0.274021	0.540055	0.235369	10.7581	0.014619	0.00104	16.5581	3.64027	21.116	0.310014	15.0251	1.28886	0.559637	1.79438	19.7908	0.513989	0.197858	1.36468	0.408238	0.035176	0.023644	0.02098	0.154308	0.189086	0.018755	2.55721	0.132847	9.97968	3.28351	0.00072	17.3885	0.32763
CCIS41548810ST-4-0	0.0027	0.01387	0.05035	1.51837	1.1798	3.65301	6.22943	0.68272	1.22535	1.7386	0.315448	2.3637	0.397615	0.554583	0.133527	0.158617	8.90098	2.18175	0.430213	20.5839	0.19172	0.002277	1.08044	65.6616	4.29614	36.5843	0.336714	0.908896	0.101353	1.20518	0.090584	0.681048	0.729642	3.74894	2.27718	13.692	0.083756	0.503589	17.2341	0.043205	0.200346	0.052947	1.49993	2.43032	1.24518	2.49628	0.0141	0.79015	2.9258
CCIS41692898ST-4-0	1.56693	0.05468	3.46301	2.08833	36.5513	0.00106	23.4017	21.5851	5.30281	9.52118	5.70116	3.61587	5.96819	8.54359	5.08656	0.621396	0.112908	18.5363	0.52567	5.97041	0.048504	1.79717	0.00447	25.1313	6.85573	30.5954	10.3062	33.9042	0.741899	7.21692	0.512432	10.8672	0.160184	0.990024	1.81411	0.210151	0.04141	1.56063	0.60487	0.388573	0.612165	0.005902	0.130758	6.92926	7.76969	2.3238	0.01785	1.66463	2.04539
CCIS41806458ST-4-0	1.46522	0.05499	0.31053	0.65394	13.517	10.9933	0.08535	0.43892	7.25244	4.5931	1.4179	2.71563	2.66587	0.969277	0.146237	28.792	1.32485	6.79775	0.419691	1.39493	0.081735	1.54176	42.8799	13.5062	0.32703	3.2979	1.03365	3.4538	0.096078	0.026922	0.082217	3.06957	0.412018	0.398184	1.84103	1.66859	0.041952	73.2313	17.3232	0.745103	0.112619	0.023387	0.459015	0.955935	0.294261	0.268037	0.06448	0.36642	0.84333
CCIS44093303ST-4-0	0.47691	0.357	115.527	9.02732	68.3628	0.00175	0.01177	0.59696	3.44807	28.5756	3.36185	1.85581	0.961089	0.689551	0.781245	0.184248	3.09165	1.01056	0.324769	0.751689	9.11827	0.016381	0.02237	129.397	27.405	14.7149	0.456784	43.9383	3.76565	0.000739	0.362643	1.46109	0.648539	0.465179	4.62946	1.3418	0.227326	0.106275	0.19083	0.166681	0.399149	0.110567	3.05137	0.020829	16.6057	0.494972	0.07946	1.48549	0.91002
CCIS44676181ST-4-0	0.67993	13.5972	0.20593	0.6658	10.0005	7.83805	7.28753	2.22097	12.6353	3.19641	5.92538	3.60329	4.25823	13.068	1.44463	0.285736	0.01882	9.2339	0.617734	1.40562	0.267732	0.040097	0.00287	5.08973	0.01627	2.03866	0.031635	31.5923	0.119851	0.000289	0.198215	1.12313	0.744207	6.45119	0.169863	0.259059	1.30729	0.917687	32.3656	0.383838	0.248237	0.001855	0.157207	0.103912	0.185896	0.512859	0.00134	0.2146	2.24822
CCIS44743950ST-4-0	0.93018	0.12371	19.7148	5.43492	40.6425	0.42691	0.1836	0.48483	9.15543	24.6659	6.9093	8.26477	6.64388	4.03346	5.67037	0.245134	1.17315	13.2195	0.495365	29.1424	0.569326	3.60385	0.59875	182.52	11.6185	0.772749	1.52798	24.8896	1.13844	3.56038	2.09164	7.73539	0.411091	2.22538	3.50988	4.14293	0.494413	1.20667	8.74859	0.857151	7.82451	0.173813	1.93199	0.016552	21.9154	0.981347	0.00301	5.36132	0.96293
CCIS44757994ST-4-0	0.00054	0.01065	3.6014	0.23316	0.09848	57.7003	3.79166	7.8097	0.537673	0.045616	0.053486	0.492294	0.03768	0.051523	0.018495	0.042778	1.87504	1.67376	0.034818	0.420267	0.20773	1.03118	0.45328	13.5641	8.18601	1.33311	0.801495	0.128331	0.179701	0.277351	4.01916	0.643016	0.400847	0.104236	1.11552	0.650965	0.124713	0.051048	0.15141	0.055529	0.044705	0.168707	0.328474	0.123109	3.87589	2.85095	0.00065	92.7077	0.16086
CCIS45571137ST-3-0	0.0282	0.00862	0.65202	0.62259	5.55173	0.01939	0.66544	0.42121	0.595459	2.71146	1.84713	2.69359	4.71133	1.03141	0.348647	6.22185	7.50442	4.04173	0.446471	0.382649	0.03411	0.339679	0.90896	16.4221	2.78534	3.11211	1.72786	1.54397	0.048027	0.001543	0.212407	2.57411	0.130634	1.65157	0.437155	1.26114	7.71248	6.33989	7.25312	0.095853	0.060788	0.35399	1.29432	0.028404	0.655367	0.405912	0.00025	0.06068	0.37333
CCIS45793747ST-4-0	24.3652	1.51425	4.81801	2.96916	22.7796	0.01819	0.17052	1.86595	10.0021	3.34114	4.45877	10.2364	4.31353	1.78753	2.36023	0.411555	9.00568	38.6235	0.622278	9.5477	0.25065	5.19292	5.42026	27.2539	2.6761	17.6958	28.698	19.9528	0.978939	0.229884	0.981296	1.07522	21.3041	0.513646	2.13796	0.837699	0.532245	0.489267	32.6241	0.581235	0.193753	0.009644	2.36353	1.37995	17.8479	0.230484	0.00222	7.30016	3.62808
CCIS46047672ST-4-0	0.2127	1.20245	0.30996	0.23326	1.47993	0.31007	0.00298	0.00342	1.18767	0.288314	0.145363	0.693707	0.427232	0.139328	3.02151	0.821855	0.032016	0.442897	0.1156	0.12052	0.218968	1.26619	0.00392	23.8256	0.01749	4.43032	0.140906	0.173297	3.25504	0.000417	0.674849	0.517524	2.55244	0.093275	1.35548	0.690241	0.216679	0.057808	0.02664	0.018712	0.034781	0.091997	1.55704	0.014247	11.0848	0.000631	0.00108	5.67789	0.17671
CCIS46467422ST-4-0	0.08565	0.04457	0.15493	0.97688	1.31134	0.00423	0.54548	1.05464	0.241934	0.035161	0.283211	0.279327	0.041872	0.428621	0.759753	0.014043	0.044856	0.074317	0.027868	0.097912	0.037442	0.460565	0.00011	42.5497	0.05611	0.181935	0.698168	1.73326	0.283947	0.000642	1.55234	0.064985	0.066785	0.030528	13.4568	0.126366	0.219665	0.050689	0.05846	0.027608	0.021586	0.018025	0.08924	1.54766	5.4588	0.00784	0.00124	0.14575	0.0989
CCIS47284573ST-4-0	0.27211	0.02766	1.45792	0.6881	21.095	3.14617	13.2171	3.66473	1.4924	1.15726	1.03068	4.78471	1.13101	9.26934	0.123887	2.06706	5.49831	4.7077	0.739398	1.86	0.096677	0.013053	17.0116	17.3419	5.95541	11.5819	9.03144	7.19206	0.57134	0.904285	0.626531	2.41732	0.437758	0.892989	0.79917	0.941132	0.108782	0.328519	1.35452	0.121463	0.078297	0.005654	1.78653	0.211087	2.77879	0.77486	0.00039	0.69298	3.02977
CCIS47745468ST-4-0	0.16587	1.19818	19.5421	3.06772	0.80425	22.8494	0.59162	0.29474	0.795598	0.934979	1.10399	2.2669	1.44521	0.638368	0.207849	0.283639	2.71369	13.8364	0.48806	0.09905	0.124091	0.004838	0.00096	54.7847	4.26966	25.6975	0.829997	1.55882	1.03573	0.077129	3.1755	2.52281	5.15917	7.16235	1.30801	2.22945	0.263998	0.988781	16.2455	0.209526	0.352851	0.057876	0.48968	0.020088	7.87204	11.3848	0.0006	0.01341	6.22229
CCIS48174381ST-4-0	13.5041	0.58041	6.68518	0.82802	90.1406	2.71501	0.01573	0.783	29.0602	0.221513	10.2314	13.1239	1.02055	2.5393	0.848327	0.102487	0.9653	1.15026	0.686112	1.23728	0.396653	1.30899	0.07009	19.5704	6.31563	1.77886	0.18331	32.8353	0.45778	0.000884	0.121555	6.28154	5.46811	0.720296	1.07842	1.02289	0.331569	0.16799	0.52216	5.85118	1.0763	1.6644	0.342434	0.009785	0.921795	0.457679	0.03011	2.63639	1.87096
CCIS48507077ST-4-0	0.10869	3.75857	6.42642	0.29697	0.45696	1.00495	0.01243	0.01982	0.49916	54.565	0.791182	18.1674	0.474247	0.661027	5.5892	0.11449	14.3954	0.568888	0.19969	0.120027	0.249496	1.81053	0.224	112.051	12.6297	11.603	3.07349	4.48553	0.571598	0.141382	55.8119	17.8445	0.639253	0.931859	1.14818	4.09599	26.0158	0.14573	0.058	0.15628	0.177549	0.135268	1.94049	0.019422	2.35796	1.02958	0.00452	0.06555	0.90243
CCIS48579360ST-4-0	0.14462	0.17297	0.41659	0.81713	1.12285	0.78276	0.11863	0.03565	1.64322	0.053156	1.72968	4.56226	0.309452	2.1496	0.794098	0.146875	1.10181	0.915182	1.11631	3.68056	0.043289	0.596561	5.20788	1.84507	0.07405	0.29848	0.119625	3.46081	0.091035	0.11021	0.042784	3.51622	0.011229	0.580502	0.314668	0.113856	3.90667	25.2046	9.7941	2.28202	0.087255	58.9581	2.22343	0.026571	0.095779	0.053546	0.00123	0.06054	0.63266
CCIS48725289ST-4-0	0.07835	0.2777	4.14532	1.46804	13.843	0.41465	0.99032	0.09835	3.10754	0.218938	2.81188	3.29903	1.43717	11.8696	0.309012	0.603974	0.012891	2.67119	2.49816	0.074523	0.037063	1.1849	0.00734	18.7971	1.60263	0.079412	0.040414	5.73488	0.192296	0.677694	0.024829	4.59225	0.254068	6.16564	0.206213	0.224952	0.05233	0.419914	8.29613	0.224651	0.117627	0.05274	0.312033	0.058483	1.17812	0.142237	0.00104	0.02851	1.13566
CCIS50003399ST-4-0	4.90214	0.48309	1.83431	4.77039	29.3492	0.15452	1.267	5.64172	7.50696	0.103763	7.43043	5.18248	1.55289	17.4995	1.43982	0.406685	0.045781	20.5516	0.790917	6.61617	0.090149	0.00804	0.01076	67.1779	4.26411	0.049535	0.160145	17.0924	0.928758	6.94042	0.062252	10.2092	0.105964	10.9164	1.72898	0.131638	0.088342	0.833419	17.5129	0.733472	0.25779	0.014502	0.588584	64.2424	12.8358	0.00091	0.0048	0.00716	1.43665
CCIS50148151ST-4-0	0.23129	0.05365	14.8041	2.6309	13.6343	0.00174	0.00089	9e-05	5.62471	11.7263	0.498771	0.404247	0.64371	0.553757	23.6268	0.155298	10.797	1.69033	0.396606	0.130042	2.93891	0.027208	0.00037	60.0598	37.6498	16.5138	0.439646	23.8245	3.10808	0.000305	0.806608	30.3566	0.694616	0.296851	7.63774	1.01845	16.6318	0.100039	0.0381	0.595573	0.229235	0.106981	1.96194	0.012584	3.3808	0.003666	0.00015	0.00238	1.73025
CCIS50369211ST-20-0	0.34686	8.86709	0.00959	0.11648	1.54418	0.00809	0.00675	0.00227	35.397	39.3779	9.98371	3.67608	0.161772	1.02145	3.61587	0.56522	0.031525	0.288316	0.281525	0.053004	0.050773	48.6526	0.0067	0.06015	0.0241	0.020739	0.001854	13.5827	0.004308	0.001793	0.000311	13.0529	0.003543	0.523064	0.00437	0.001631	0.00142	0.047604	0.03376	0.52638	0.793719	0.02207	0.002462	0.039953	0.008964	0.002915	0.0015	0.00522	0.28674
CCIS50471204ST-4-0	2.09526	10.078	5.32747	1.20402	15.5279	4.46282	0.00872	0.01098	5.57324	49.118	13.7104	18.0637	11.4371	25.4862	0.974551	0.735665	6.07464	34.0798	0.710575	18.226	1.37397	6.9151	4.86416	56.7311	5.34099	26.7923	0.343811	27.6585	0.437337	1.99749	0.17577	9.16425	7.11528	20.3224	0.860006	2.19718	0.15132	0.570629	5.71626	0.593122	0.568649	0.007132	3.37223	0.036253	3.65447	3.90398	0.00096	1.53591	3.25687
CCIS50561855ST-4-0	0.1444	0.00529	0.82922	1.58242	1.09599	7.71823	0.7141	0.04239	0.309254	0.024949	0.247646	0.219564	0.268216	0.19791	0.107598	5.88513	4.052	1.96287	0.380751	0.023712	0.039166	0.656978	8e-05	11.9671	1.10952	17.6055	0.114925	0.492962	0.089312	0.049287	6.85342	0.864016	0.399261	0.230766	1.43805	0.026724	0.087179	0.308837	0.87329	0.053721	0.094225	149.484	0.676841	0.021346	1.94072	1.2934	0.00021	0.005	2.30349
CCIS51595129ST-4-0	0.12293	2.90136	0.6127	1.36547	2.36523	0.0199	0.13417	0.7045	3.38864	0.437477	1.83763	2.40386	5.20581	2.47647	0.224409	0.766947	0.856777	3.07094	33.3231	1.84488	0.049485	0.531631	5.50128	20.0352	3.06331	4.99585	0.250127	2.86885	0.692447	0.397508	0.096447	2.84607	9.66737	7.94046	0.533293	8.15367	0.225337	98.8242	10.567	6.26671	0.162047	0.065113	2.29826	0.072025	0.433371	0.508544	0.00123	0.14175	1.0813
CCIS51667829ST-4-0	1.44605	0.08225	0.34936	0.87124	12.6628	0.01289	70.1916	5.00271	22.5835	0.147923	5.7837	14.7588	7.41546	24.3872	0.283511	1.44918	5.01703	3.9383	6.43688	3.76977	0.03252	10.4478	5.50516	12.2033	0.38407	16.9209	0.242943	27.9607	0.075609	0.184472	0.203136	14.7475	0.077108	0.84642	0.544584	0.137041	0.330655	0.807302	8.27037	3.34976	0.244821	65.3734	0.972828	3.64519	1.01708	0.552046	0.00167	0.4121	1.99362
CCIS52234160ST-4-0	2.06849	0.08745	3.55223	1.77443	7.5095	0.00401	2.43897	0.38821	1.22565	0.552567	1.35379	10.1003	3.74861	2.51794	3.38495	0.142339	0.448618	4.10697	9.78905	5.68976	0.062393	0.005271	10.2983	4.96961	0.03155	0.182061	0.234051	3.32643	0.127169	0.000937	0.417222	4.15831	0.461329	10.6644	0.909712	0.029302	9.88473	0.538567	6.39715	0.315386	0.090484	0.140517	0.432477	0.053077	2.24508	0.09918	5e-05	8.17267	0.89694
CCIS52370277ST-4-0	0.95901	0.96314	6.66671	2.02869	22.4078	9.3952	0.79717	1.72009	0.486433	8.02591	0.346129	0.311184	0.787747	7.61014	0.196563	0.230387	0.313746	1.47593	0.305284	0.187919	1.62284	0.042798	0.47728	66.2759	14.4618	34.9701	0.849759	22.6939	3.53325	1.13216	0.22623	0.479367	0.230033	0.29628	2.08408	0.428629	0.336248	0.847462	0.16737	0.294932	0.163398	0.044451	0.400512	3.88889	2.01441	3.05513	5.38269	5.19965	0.5464
CCIS53043478ST-4-0	0.00532	0.14943	0.46647	0.7077	0.85964	0.01159	2.72366	1.33649	1.55969	3.72439	1.34802	7.1922	0.539369	1.20233	0.353659	1.33393	10.2474	3.25255	0.198343	7.46665	0.019195	2.6495	8.17228	30.0443	6.61336	7.80459	3.03826	2.00336	1.53854	0.006276	0.529279	1.73526	2.30908	0.16817	1.01262	0.09183	0.045054	0.25265	0.85606	1.88297	0.124239	5.05	0.661281	0.077871	3.73455	0.475198	0.01469	0.56387	0.84942
CCIS53355328ST-4-0	1.51834	0.05596	0.564	0.53349	21.4741	21.5171	0.069	4.62654	1.97835	7.71384	0.611805	9.25067	0.405113	2.39507	0.152605	0.607477	3.21155	0.566903	0.208006	3.22582	0.052701	0.030449	26.8588	10.7876	0.96703	0.327419	4.15062	3.20716	0.661849	0.588455	0.744449	3.07784	0.202503	0.595997	0.535082	0.383747	0.092324	0.137281	0.39497	0.083425	0.046013	0.012713	0.614243	0.143653	1.0689	0.767474	0.00021	0.21716	0.29901
CCIS53557295ST-4-0	0.20194	1.02644	1.41213	1.10745	9.53372	4.79004	40.9222	6.94321	1.39765	3.37484	2.61978	9.31219	4.60916	2.53621	1.23241	0.289389	5.28038	4.06516	0.322949	2.64215	0.296458	0.023983	0.06446	11.8419	2.55248	0.238406	0.089346	6.66976	0.184503	0.086422	0.442471	7.31984	0.071013	6.05231	0.717628	0.103208	0.05118	0.1264	0.32133	0.265431	0.074259	0.006345	0.32417	0.528705	7.51232	0.701396	1.57577	1.36526	0.75696
CCIS54027808ST-4-0	36.542	2.20485	0.60741	1.16913	1.25336	0.01359	0.17845	0.06341	9.4239	6.78116	3.41525	13.3925	4.55324	0.433795	0.196754	0.069263	1.13955	14.4693	0.368997	2.09122	0.045589	9.3564	0.42272	2.60751	0.07914	10.5818	0.375034	7.4021	0.228853	0.013184	0.23434	6.06774	0.013122	13.1119	0.365039	0.540997	4.76952	0.178442	0.23057	11.4321	0.097639	61.0791	1.88964	0.022188	0.168283	0.003069	0.00201	0.82536	0.95234
CCIS55230578ST-4-0	0.05026	0.22086	5.34525	1.09156	6.47276	0.0784	0.29411	0.25049	7.42665	21.4807	2.74471	2.82674	7.50691	3.61142	0.297499	0.270074	6.14757	8.68637	1.26089	3.44247	0.101377	7.04051	26.3825	13.5152	2.76064	20.5165	0.877048	10.8685	0.953768	0.080556	0.236629	7.17121	0.627518	1.66523	2.67799	0.195117	0.065426	0.419652	8.87725	0.404392	0.229244	8.78929	1.11811	0.088006	2.25322	1.36836	0.41968	15.0204	1.06689
CCIS55531770ST-4-0	0.15641	0.30948	1.989	0.72843	1.24593	1.00677	0.63154	0.13577	0.786148	2.59761	1.58899	1.26594	1.71092	2.01535	0.347036	2.90829	1.93566	1.67476	2.00988	1.59926	0.382053	0.50971	0.01736	29.5455	0.12812	5.36742	11.0791	2.92757	0.048058	0.004857	0.257146	1.46839	0.157078	7.59791	0.313114	0.544493	0.151948	0.326605	2.68134	0.048681	0.058949	0.117099	7.15058	0.020725	0.423202	0.001279	0.6201	0.02612	0.37608
CCIS56503244ST-3-0	0.10534	2.41495	0.55518	0.77771	0.44438	2.64921	0.00231	0.11032	0.464006	0.932062	0.49348	1.32934	0.961226	0.298447	0.064893	4.75197	0.079709	1.54726	0.439005	5.84314	0.089674	0.006781	2.88676	21.043	2.95301	6.05446	7.45892	0.506536	0.064159	0.181263	0.309141	1.3938	0.054513	2.58564	0.216065	1.97989	0.038381	4.86339	13.2244	0.198755	0.038982	0.015808	0.752633	0.01334	0.751146	0.416336	0.00019	0.57695	2.33341
CCIS58234805ST-4-0	0.81737	1.20954	1.14345	0.2222	0.24434	16.6491	0.26085	0.03482	0.369252	7.23703	1.40141	0.608125	0.10076	0.561977	0.836558	0.08559	0.807319	0.318865	0.341143	4.31016	0.061673	1.88529	0.59962	1.78232	0.3374	0.999874	0.171613	0.417359	1.21063	0.003215	0.028134	1.00461	0.082753	0.258191	0.905852	0.086336	0.37787	0.315631	11.8112	1.04949	0.097239	6.09784	1.68354	0.406844	1.28226	1.12281	0.02475	1.10921	3.45392
CCIS59132091ST-4-0	0.0437	7.84733	0.10059	1.11899	87.2849	14.2335	0.36103	8.53854	38.7649	7.53534	26.4087	32.5555	9.98109	59.0988	1.0991	2.49269	0.370133	1.69472	184.437	0.360853	0.093521	11.3681	14.1321	0.98306	0.26674	0.315795	0.199175	98.6927	0.089424	0.008237	0.038197	20.6973	0.006717	8.34345	0.057585	0.017784	1.20144	0.737139	15.9311	1.40062	0.407477	0.008081	0.48476	17.4732	0.102274	0.287805	0.00248	0.10259	4.07842
CCIS59903910ST-4-0	1.6314	5.85936	2.23281	5.31758	1.16877	0.00825	0.03201	1.52455	1.98685	1.12208	1.48777	3.41203	9.6868	1.28206	38.6391	0.116022	0.259546	2.09706	5.34668	0.052455	0.098799	0.005018	0.00143	98.6233	1.49973	0.030869	12.0484	3.54806	1.29975	0.00029	0.018786	0.647231	0.131969	0.28205	0.53352	11.5085	0.0326	1.11548	0.75839	0.677696	0.46779	0.038816	0.257045	0.0352	0.170029	0.982995	0.17713	4.48586	1.37083
CCIS61287323ST-4-0	0.91943	0.78556	2.5083	1.47979	3.39572	0.34471	0.03551	0.05213	3.22086	0.305317	7.12145	25.9365	6.25591	7.20286	0.32903	0.178499	10.6615	15.5317	8.54975	0.629747	0.190521	7.50774	0.23597	30.2027	5.52005	0.778406	4.20081	10.698	10.875	0.418139	0.207915	9.00344	0.133953	0.686225	5.85718	0.208936	0.082757	0.662454	9.35908	6.64232	0.194327	58.307	0.834412	0.069585	1.12697	0.223936	0.03859	107.926	0.75148
CCIS62605362ST-3-0	0.03767	1.23251	2.98208	5.29922	7.47109	0.00631	0.03209	0.31425	2.75187	0.993511	7.61826	13.0635	22.3729	4.40108	0.606367	0.720843	7.37897	9.20006	18.2437	5.94072	0.14825	4.9824	22.1059	40.8779	6.20434	31.2673	0.243104	17.3408	0.642441	0.583632	1.13827	8.52163	2.03241	11.1965	1.77767	1.23403	86.549	1.52156	56.7055	0.45077	0.502639	0.09304	8.07592	2.71332	7.24565	2.81507	0.00077	11.482	7.59907
CCIS62794166ST-4-0	0.11819	4.05606	1.25596	0.37692	5.99184	7.42093	0.00675	0.0142	1.89295	6.26737	2.68754	2.8431	1.0326	0.462094	0.47299	0.090251	7.21574	3.55725	0.463272	0.248239	0.153402	0.008814	8.12343	73.9511	7.93153	26.4605	14.3921	10.5279	0.836572	0.004782	0.268017	2.1107	0.279911	4.31993	2.07012	22.3098	0.112061	0.108537	4.59715	0.215527	0.163572	0.024857	3.80481	0.006755	1.42806	1.31658	0.00896	15.1149	1.68186
CCIS63448910ST-4-0	1.72152	223.952	3.51306	14.1201	15.8502	0.00274	0.03081	0.02146	1.5375	0.259505	1.2142	3.39493	0.760622	0.420642	6.64003	0.276911	0.03689	0.159162	1.21442	0.35361	0.807432	0.026054	0.15449	78.688	3.94892	0.160906	0.261045	92.4894	0.345409	0.259929	0.027612	1.43845	0.097728	0.657347	1.66424	0.134378	0.01645	0.498556	0.17295	0.14615	0.767459	0.011118	0.013788	0.021455	19.2834	0.001795	0.0007	7.5123	0.32097
CCIS63468405ST-4-0	0.24935	0.03851	0.15208	1.9497	1.57072	19.0861	0.01347	2.69436	2.7689	6.42715	2.5038	3.31334	0.678265	5.28324	0.652588	0.485544	4.42567	17.5704	0.492172	0.869799	0.157358	2.186	0.04983	17.2295	14.0534	27.2737	0.136058	9.32927	0.557273	0.180982	0.316379	4.19598	1.07182	3.80373	0.757818	2.28225	0.106736	140.501	20.8452	5.96027	0.145671	76.0798	2.52207	0.020129	0.971843	0.363219	0.00149	47.126	1.29135
CCIS63910149ST-4-0	0.07256	7.84719	0.18239	0.42543	1.55564	1.94109	0.12567	1.03315	4.3804	0.784897	1.65361	4.15334	1.64804	3.93699	0.21077	4.42274	3.66116	2.61322	2.5909	1.99344	0.01888	1.81183	0.00547	16.7117	0.37608	3.53608	1.01979	9.14757	0.188927	0.0215	0.102807	2.41116	0.262021	3.82751	0.698349	0.066449	0.023475	0.134822	2.85314	0.18812	0.081571	0.021695	1.05228	0.665027	0.393102	0.050637	0.0012	0.00249	0.57652
CCIS64773582ST-4-0	0.26906	0.98917	5.33771	2.23662	11.475	0.05069	0.02334	0.69267	7.43314	0.303771	0.862004	8.19513	1.80776	1.58269	7.39725	0.714009	0.101903	8.19809	33.2248	11.7649	0.490531	0.013924	13.6086	58.4766	11.3036	56.0298	0.207355	20.4973	0.921884	0.000285	2.43298	7.11196	3.02213	1.42817	2.06508	0.891159	0.117485	14.8517	13.9747	0.330302	0.216912	0.062084	2.03019	0.024087	5.19351	1.56523	0.0032	4.30823	5.94422
CCIS64785924ST-20-0	3.09428	2.20802	0.05224	0.10031	1.39562	10.2916	2.65182	3.54016	3.08333	0.795115	0.548259	0.501758	0.112561	3.23097	0.206854	0.669584	0.279582	0.87863	0.134475	0.310769	0.020287	0.821472	2.06828	1.24745	0.51237	0.375655	0.749993	3.34193	0.146574	0.538143	0.086964	1.49038	0.016247	0.983436	0.079462	0.090613	4.1125	0.277424	7.78656	0.081689	0.046151	0.011855	0.136955	0.783106	0.1555	0.000276	0.00106	0.00168	0.28606
CCIS65479369ST-4-0	0.01687	0.00424	0.10092	0.7173	0.12251	0.00064	0.36394	0.03878	6.47025	20.8029	3.5055	6.72009	0.165358	0.332344	5.07714	0.029662	2.87578	2.09156	0.106464	7.32259	0.091276	2.89554	0.00055	21.2586	1.75231	0.186391	1.06502	0.338085	0.771131	0.033588	0.068421	2.66752	0.043371	0.463936	0.352751	0.05067	0.144518	0.065376	0.04639	2.25645	0.114212	0.245953	0.201152	0.036985	0.090946	1.78938	0.00379	0.69265	2.61906
CCIS70398272ST-4-0	1.48457	0.08652	2.62572	2.13087	7.4423	0.01028	0.03513	2.77706	1.97192	0.066777	3.0767	25.149	21.6007	9.76024	0.263069	1.07398	7.25442	21.311	1.3	0.095759	0.097964	0.246618	0.01518	26.6228	4.05286	0.590927	0.918928	19.1633	0.708658	2.55663	0.522882	11.1156	0.293844	0.486769	0.95211	0.150019	66.5749	0.442792	16.3904	0.298027	0.159884	0.145512	17.6435	0.042821	0.519799	0.049545	0.00048	0.11242	2.07803
CCIS71301801ST-4-0	0.02141	0.00141	9.0054	2.22259	0.9867	0.13101	0.07769	0.86079	3.38903	41.7992	1.22921	4.34718	4.15689	0.758004	2.22831	0.224506	2.34771	9.24509	0.276918	0.409279	1.31652	0.141542	0.00098	72.068	18.1989	49.1057	2.71714	7.16315	1.43091	1.05357	5.40138	3.73706	9.16077	0.441208	30.6931	2.89248	0.335756	0.305203	2.53653	16.6476	0.682355	0.009299	1.84031	0.113205	1.29567	5.62871	0.00028	0.00058	2.3306
CCIS71578391ST-4-0	0.57113	3.7027	0.08541	2.32795	3.71171	0.20981	0.13141	1.52354	3.50647	3.38484	3.3595	16.1889	11.3741	4.80688	0.263	6.57453	6.40159	12.9484	0.515788	0.16673	0.071591	0.03387	9.65806	24.5976	4.11369	0.20499	10.118	9.61134	0.328246	0.852198	0.449919	9.19603	0.159421	0.485825	0.680851	0.149348	0.122598	1.68443	1.16342	0.41077	0.197066	0.806447	1.0998	2.47777	4.42386	0.15682	0.00075	0.48142	2.07121
CCIS72607085ST-4-0	0.07173	11.5205	50.9751	0.12356	0.32421	53.2353	0.11908	1.07934	0.128012	0.029716	0.081527	0.264365	0.086756	0.14662	0.067967	0.024361	17.3986	0.163448	0.045413	0.394073	0.073911	0.023605	0.00084	39.8268	4.99336	9.45293	0.834422	0.34673	0.716177	0.017609	2.20648	0.252649	0.186055	0.070598	2.49191	0.112553	0.518779	0.022326	0.03248	0.058703	0.164854	1.01039	0.252348	0.122522	19.0752	1.57567	0.00651	8.31391	0.12314
CCIS74239020ST-4-0	0.32078	0.05284	0.17207	1.54311	3.45465	0.09625	3.39196	0.7425	3.14598	2.03535	3.58473	10.0327	1.42354	3.50274	0.175106	1.77882	1.22062	5.04343	15.6268	4.11143	0.019734	4.9208	0.09751	28.8938	1.19904	2.27229	9.51971	4.50073	0.128399	0.023659	19.7729	4.6996	0.190365	3.62677	0.510552	1.64017	0.042004	31.9369	13.5174	44.2337	0.171528	0.078131	0.718259	0.086585	0.597471	0.251308	0.0049	0.23291	1.49394
CCIS74726977ST-3-0	2.47254	0.21346	5.21022	1.88638	5.79484	0.00059	0.00459	0.0403	1.62487	0.225495	16.3224	17.1447	1.98827	2.10958	0.476926	0.988839	2.38189	4.70479	2.09968	0.662557	0.360678	2.99401	15.5637	17.5847	5.61083	3.13001	6.31625	23.3739	0.148705	0.331103	0.133827	2.72755	0.797352	9.25169	5.16261	0.248059	10.481	1.02073	37.795	9.2547	0.243835	90.2425	1.39435	0.205974	1.01284	5.57192	0.00061	0.85594	2.48769
CCIS76563044ST-4-0	0.74497	1.7535	2.03943	1.24776	34.2842	0.07262	6.8592	0.18116	2.34528	2.43308	5.0276	11.7485	6.40044	11.2652	0.472774	8.2428	18.502	17.2526	0.596654	0.77794	0.076804	17.2414	8.27491	22.0031	6.99379	19.0018	8.27644	11.0969	0.082722	0.02135	9.87346	10.7693	0.125527	0.782965	1.12724	1.44552	0.122337	0.500626	10.8703	2.60945	0.116689	74.3531	0.352288	0.311947	1.78479	0.432431	0.00234	0.13234	0.93994
CCIS76845094ST-20-0	0.20743	0.04744	112.328	4.14264	28.7565	0.07573	0.02783	0.03851	39.6339	4.93656	13.1901	103.227	7.40989	24.6919	0.873073	0.389521	0.901687	15.9023	12.7135	0.327757	0.153902	0.1083	0.0179	77.447	127.108	0.129627	2.44703	75.0021	8.43263	0.000861	0.356428	56.4514	0.202736	70.4909	3.64459	3.54277	0.110846	1.28742	1.5473	1.21253	0.393142	0.086499	0.572449	0.021057	0.015483	2.3136	30.9147	9.61394	2.87009
CCIS77100899ST-4-0	0.03846	0.92258	5.4515	0.94646	9.18851	0.00403	10.3833	7.30042	12.7482	9.89942	2.7577	9.51761	2.82899	9.87964	0.401738	0.205863	1.51282	8.89305	0.591125	2.32362	0.141743	6.53948	0.00093	22.2516	3.96285	15.8574	2.24053	16.8839	1.10576	0.019899	109.363	11.0697	3.63463	2.40652	0.98867	0.092625	12.6653	55.0804	5.84219	0.320273	0.284536	0.09826	8.16192	3.61721	3.67454	1.31661	0.00054	0.47974	1.89445
CCIS77252613ST-4-0	0.67156	2.02821	11.8487	2.4282	1.09193	0.0792	2.65002	0.0945	2.50508	0.5498	6.77048	15.718	10.8744	8.19531	0.904337	3.66855	27.777	14.9979	1.05243	0.079313	0.111191	10.094	0.04425	13.096	6.93463	0.744484	0.625768	6.72795	0.511793	0.325994	11.2119	12.4498	0.096037	0.416615	1.40855	0.088435	0.040553	4.15813	2.54117	1.55547	0.25985	63.6882	3.75702	0.10671	1.5101	0.062311	7.07422	0.80095	3.49942
CCIS78100604ST-4-0	1.9764	2.19152	5.74687	1.79464	30.0384	0.00174	1.45889	10.6518	1.32499	15.5919	10.3661	1.01364	35.4694	4.33153	1.78018	0.395583	0.685562	2.6403	0.456008	0.132248	0.282801	1.84766	0.00274	51.5364	2.35989	12.0904	0.337456	23.9143	0.363186	8.43031	81.6424	30.369	0.284216	21.8017	1.72787	0.619709	0.218196	0.414074	21.0038	0.394596	0.461752	0.011211	1.41101	24.1488	5.57491	0.001393	0.00099	2.17503	3.15812
CCIS78318719ST-4-0	0.04615	0.04024	0.25259	1.75361	0.22868	0.05883	1.96038	0.38372	2.1915	10.5833	1.24159	1.73221	0.645067	0.309389	0.911046	0.51367	6.45094	15.7121	1.90789	3.16141	0.291026	1.48527	6.91428	3.8279	0.80528	15.3808	0.587313	2.11886	0.060772	0.010767	0.178635	1.78989	0.196501	0.587178	0.265036	0.116041	0.107324	0.787364	13.0134	0.094612	0.220334	0.146292	0.272916	0.60857	0.114806	0.588533	0.67864	0.75638	1.24081
CCIS79210440ST-3-0	0.10646	0.25589	0.96362	0.49794	0.15474	2.40715	0.00021	0.00123	2.73974	0.165892	0.931117	2.40248	1.39892	1.26726	0.101232	1.52735	2.63373	1.58048	2.49787	0.109226	0.095892	0.217745	3.35765	22.4555	20.6954	8.16929	1.79697	1.49992	1.52122	0.05468	0.774895	1.94307	0.111616	0.187195	1.15023	0.317822	1.02626	0.22772	15.3141	2.24859	0.089863	7.58462	1.75389	0.012102	0.061242	0.166508	0.22565	17.0408	2.81651
CCIS80834637ST-4-0	2.32987	9.76669	6.96637	4.39118	26.5792	0.89241	0.01192	0.97478	1.18895	21.2632	4.07071	20.1048	0.752976	30.2858	6.3348	0.363467	0.219793	37.7671	8.97672	10.0558	0.255833	0.005598	0.46915	81.8296	0.27082	27.3574	3.78626	101.936	1.15368	7.08886	0.062566	1.41337	3.51676	0.95771	1.7366	0.713408	0.041366	0.848722	0.52912	0.391773	1.19494	0.08226	4.84245	0.046901	2.21101	1.58669	0.00036	0.11364	2.02481
CCIS81139242ST-4-0	0.07354	0.01125	0.05811	4.93098	8.02277	0.0138	0.0664	4.49573	26.6958	0.509574	3.5253	0.550057	9.08806	21.314	7.05945	0.346053	0.091646	5.15547	1.32059	0.249448	0.374087	0.040749	0.00677	39.8941	22.5941	0.056753	0.226632	59.8537	2.65817	0.953037	0.36436	7.33196	1.94495	25.2675	0.800214	0.216812	0.121895	0.829656	27.7657	0.602375	0.631382	0.08691	0.75165	0.143698	6.00425	0.000832	0.00943	0.01249	2.03337
CCIS81710917ST-20-0	0.00993	1.49795	0.44415	0.86263	16.6355	1.97391	249.235	0.82488	55.6548	1.09203	1.47924	2.33866	0.480844	98.5907	0.223367	0.100932	29.8304	8.28262	0.712191	16.5673	0.272121	9.66089	55.0737	28.8867	10.1435	5.53459	1.00635	7.30772	1.54201	0.206504	0.177594	7.02395	0.358797	0.577745	3.13837	1.97983	0.059356	0.216796	0.03009	0.771404	0.178639	0.178601	1.06678	5.34101	1.00238	1.96249	16.6637	43.6763	0.81732
CCIS81735969ST-20-0	0.6251	1.13877	5.06653	2.40292	16.3861	10.7004	0.33341	0.2934	6.59943	1.2569	12.0744	26.3409	7.12822	31.1838	3.95902	0.273052	1.82272	23.4788	0.935509	6.58841	0.725955	1.67097	0.018	19.6631	6.53752	0.334099	17.5357	76.5577	0.899879	0.094779	2.08444	17.3185	0.182969	31.5683	5.72955	0.28174	26.8931	0.370011	0.1947	0.712164	0.176779	16.7092	0.53627	45.6994	0.49399	2.51689	0.06035	0.57786	0.9794
CCIS81887263ST-4-0	0.30167	0.69618	8.47419	1.93687	18.558	22.4983	0.00238	0.01087	8.41542	10.1347	5.10586	4.6457	3.46564	12.4246	0.734184	0.30262	6.23945	29.6128	15.4993	5.88959	0.091569	0.017218	37.9928	62.1238	2.57602	20.5923	0.212635	41.5509	1.43207	3.31222	0.963486	5.83235	6.44111	0.877502	0.66434	0.163858	0.155874	0.402825	7.96504	25.1189	0.198285	0.0092	1.26	0.030586	0.865858	1.21995	0.00615	3.50389	1.60998
CCIS82146115ST-4-0	3.18781	4.03002	0.74311	1.94949	42.6064	0.01311	9.16745	7.22428	27.05	24.2935	45.7274	78.2318	7.55404	34.2103	11.5635	0.990885	0.79178	25.6804	10.1333	0.364515	0.356921	14.1476	0.00633	14.9967	0.6145	0.058798	0.25674	39.4761	0.267097	0.404114	0.478464	3.19285	0.275448	1.86035	0.269488	0.208305	0.046991	1.13515	9.99915	1.41172	0.88759	0.112875	0.071225	0.307419	2.04394	0.942099	0.01099	0.08825	3.33616
CCIS82507866ST-3-0	0.15247	0.90436	0.31984	0.87741	0.73055	0.00811	0.71525	0.21524	2.02156	0.085515	0.679912	1.28407	0.838007	1.13472	0.085622	0.308406	6.37151	1.90202	1.76193	2.43059	0.016106	0.120641	0.69044	56.6494	4.28846	7.55399	0.981915	0.914967	0.379218	0.708604	0.303819	2.30349	0.520777	2.05119	2.13062	26.8405	0.874539	94.8301	8.82707	1.07348	0.047966	0.043521	1.07488	0.091364	0.639643	0.325434	0.0003	0.11195	1.35467
CCIS82944710ST-20-0	0.3255	3.37177	0.3905	0.08118	6.54544	0.17892	1.067	0.32884	2.25241	1.77739	1.27546	6.1512	0.72144	3.96435	0.076165	0.02175	0.033727	0.438166	0.056198	0.370677	0.014814	0.601714	0.09647	1.22583	0.90116	1.36562	0.110882	3.45225	0.054706	0.246733	0.035912	2.07534	0.013794	0.113823	0.077443	0.038167	0.005342	0.053734	1.27652	0.22869	0.036001	0.000139	0.068302	0.045703	0.350581	0.080912	0.00135	0.00103	0.17489
CCIS83445808ST-4-0	0.87358	0.10129	0.41613	0.6416	0.45898	0.35042	0.70686	0.33814	1.16365	0.222837	0.90302	2.07882	3.09471	2.28541	0.2753	9.20422	1.3599	6.35232	0.641707	1.33431	0.188608	2.01935	0.01171	12.8891	5.34449	26.444	2.3283	1.70731	0.367756	0.054708	0.090685	3.78728	0.141387	0.324092	1.60277	0.306029	1.0858	13.5041	19.2353	1.20228	0.088139	16.6199	1.27788	0.310391	0.252424	0.928776	0.00179	4.52284	1.48859
CCIS83574003ST-4-0	0.09964	1.11726	10.6378	1.65286	5.69174	0.24722	0.7787	0.07507	1.39667	11.372	0.861649	0.393541	0.895286	0.253725	3.4625	0.138158	28.8117	2.38053	0.981225	33.6659	0.424591	0.002722	0.00024	126.061	18.1905	39.0542	1.31948	6.99742	2.54736	2.1372	0.350291	3.1403	9.70148	0.378577	3.88276	126.758	0.329153	1.17324	0.34516	0.091533	0.090131	0.073535	6.03897	0.020269	4.18721	2.68383	0.00019	0.02861	2.15315
CCIS83870198ST-4-0	0.1271	0.96094	1.29504	3.0224	0.56204	9.97183	0.28326	3.91303	0.380005	1.19705	0.696252	0.787636	2.08515	0.358273	0.601035	0.230401	0.38318	96.4539	7.2337	13.3856	0.180433	1.10623	0.15506	28.8538	0.93557	50.4861	0.482398	1.78148	0.932237	3.31608	0.594375	2.69394	0.130054	0.821683	4.29562	0.060525	1.64789	0.410756	4.56832	0.085274	0.121744	0.227291	4.15933	4.43258	8.92671	5.01719	0.00789	2.54089	1.35336
CCIS84543192ST-4-0	0.04447	1.41419	0.92479	1.66028	0.32112	7.62362	3.05488	0.31127	1.12363	2.28892	1.9168	5.71881	0.307832	1.40078	0.985556	0.055351	5.42626	2.56107	1.69746	2.871	0.013094	4.97081	0.32102	3.23347	2.35864	0.333708	0.207318	2.93807	0.193133	0.016779	0.104033	3.51181	0.0311	0.217051	0.141687	0.056886	0.799976	0.161484	0.90472	1.25897	0.071889	91.9973	1.57024	0.057996	0.074031	0.351546	0.01322	0.7359	0.34854
CCIS85214191ST-3-0	0.00136	0.05606	28.9553	0.1472	0.01805	0.00026	0.0001	0.05188	7.43518	17.3375	0.042035	0.043276	0.03143	0.042992	0.084646	0.030557	0.556146	0.316576	0.16384	2.09556	33.6785	0.000766	0.00331	34.5653	62.9188	0.394238	1.42122	0.072047	3.57556	0.624093	2.18611	0.083821	5.6631	0.10774	8.71142	0.813758	0.112007	0.029615	0.05608	0.023504	0.024134	0.01016	1.17982	0.002768	35.4219	0.707561	0.74111	11.1825	0.07983
CCIS87116798ST-4-0	1.36587	5.18683	2.1555	0.21192	0.33168	0.40665	0.59696	0.00345	3.73384	14.1112	1.28304	2.40527	0.467127	0.588834	0.09839	0.036651	2.25733	1.7177	0.137319	4.36691	0.052118	0.942423	30.6367	19.4606	2.98011	0.889396	0.517971	1.43568	0.683052	0.025346	2.54322	1.2568	0.072599	3.95033	0.629898	1.79465	1.22007	0.086715	1.9794	7.94982	0.05206	2.26044	0.600332	0.030057	0.257304	0.881422	0.32149	0.45943	0.60663
CCIS87167916ST-4-0	0.0014	0.00246	0.12871	0.19687	0.00157	0.38237	0.17953	0.00695	0.005011	0.284026	0.022404	0.09423	0.042477	0.001723	0.047136	0.003365	0.716609	21.3706	0.023325	0.26423	0.207632	1.91829	0.03833	0.52622	1.97474	9.47343	0.035573	0.092607	0.028074	1.22349	0.28645	0.016695	0.626938	0.028224	0.350118	0.327775	0.052452	0.009604	0.00101	0.004731	0.117814	0.004918	0.763759	1.23439	0.266451	9.53287	0.00024	12.7241	0.09267
CCIS87252800ST-4-0	0.01948	0.18129	6.13121	0.09941	0.6928	0.01185	5.40726	0.32903	0.237308	11.2362	0.117657	0.061913	0.067358	0.012289	1.14731	0.014443	2.49443	0.944746	0.035282	0.274295	1.47166	0.003794	0.00608	25.1654	16.4798	21.4953	5.86777	0.543663	1.65169	0.024417	0.314591	0.041646	10.7396	0.926897	0.717765	34.8912	0.164619	0.019699	0.04782	0.196949	0.04453	0.032168	0.986874	0.083741	0.319279	3.61109	0	0.52049	0.07408
CCIS87290971ST-4-0	4.09078	0.2492	2.06994	3.15493	7.0418	0.01326	0.00298	0.01356	12.9829	7.17033	4.28487	7.78507	6.1811	7.56287	0.315593	0.199041	10.325	46.0518	0.475393	0.632641	0.289822	2.40721	0.37277	44.9456	8.02155	10.4993	29.1213	11.5253	1.343	0.154083	0.50745	15.3294	0.035355	8.073	8.68352	1.19963	2.09845	0.318382	2.37194	0.170077	0.116254	0.009141	2.46951	0.006959	0.563522	2.09742	2.03579	0.09934	28.7917
CCIS87605453ST-4-0	0.03738	3.46678	108.66	0.41877	2.4589	0.00377	0.00244	0.01439	21.7396	43.5333	4.92446	2.77406	5.35798	2.20106	8.22482	0.472092	3.09281	1.63907	0.177657	1.00924	1.39682	7.93389	0.00857	71.139	6.38639	7.54388	5.98062	22.4455	3.33542	0.029929	11.792	6.23746	3.85055	0.300139	11.614	1.3384	3.48062	0.129629	0.06545	1.25731	0.058166	0.011424	2.87338	0.012179	57.2867	4.91264	0.02354	0.00123	0.92909
CCIS88007743ST-4-0	2.95756	0.21239	11.9953	0.63117	16.5514	0.72518	35.938	7.27991	0.542732	4.94933	0.243319	0.225507	11.6009	1.74756	2.24006	0.131661	0.248155	0.568324	0.484349	0.472637	1.66228	12.5138	0.00366	113.616	9.90676	0.738085	0.762731	21.5725	0.617726	4.16432	0.28972	0.425888	10.9982	0.220813	3.19344	0.407505	0.160642	0.21665	4.6964	0.058472	0.072102	0.033539	0.623257	0.501569	31.4116	0.095277	0.00128	31.2413	1.05593
CCIS88317640ST-4-0	56.7159	29.8916	3.79466	1.1657	7.30802	0.0013	57.5343	4.77292	42.8031	3.18736	6.56412	18.1997	3.25863	20.1404	1.02086	0.478811	3.57385	6.44937	16.7004	0.051476	0.13947	8.19848	3.40001	11.5717	1.05403	7.26567	0.574351	41.1609	0.656875	0.001039	0.027909	26.5268	1.38157	0.710372	4.08225	0.608833	0.288994	0.391798	0.25445	0.532807	0.462783	0.118397	0.483101	11.8431	0.598853	0.551681	0.08777	7.9023	1.33065
CCIS90164298ST-4-0	0.25741	0.03923	0.30037	1.21167	4.98753	3.35843	40.8849	1.25811	1.28923	0.742833	2.35554	11.6208	7.69908	6.10549	0.27357	0.281197	0.651235	8.46152	1.29753	2.43634	0.027196	1.65959	7.83293	1.63392	0.82612	5.32674	0.107586	7.03471	0.05241	0.001719	0.055381	9.89377	0.098981	0.639354	0.130577	0.06175	0.022499	6.62682	23.7199	1.73715	0.084069	25.4974	0.907622	0.923303	0.082618	0.083661	0.00306	0.31872	0.75951
CCIS90166425ST-4-0	0.01629	0.71967	6.42964	0.60537	1.86975	12.7094	0.09449	0.07981	1.94571	34.8103	1.19529	0.984694	0.263191	0.335086	0.703407	0.079623	6.54791	4.91448	0.161263	12.9978	3.04951	7.881	2.27885	57.7128	8.75097	1.6467	5.83712	2.31321	0.436538	0.027867	0.600637	0.432151	0.352917	0.404714	1.0486	0.414146	0.16003	0.125192	1.71196	0.106781	0.203362	4.89598	4.74073	0.023902	2.17154	3.30188	0.00327	1.87536	0.83862
CCIS90443472ST-4-0	0.17055	0.16016	3.2292	1.42782	8.34613	7.15671	0.04512	1.54574	3.50057	0.416292	2.54252	4.12743	1.7346	15.4758	0.316422	0.274616	1.86643	4.37747	0.745404	3.06706	0.113771	1.4402	0.37293	24.6064	6.06599	15.1055	6.94058	20.7401	0.377433	0.267602	1.00107	15.7696	1.37365	6.82681	0.816873	0.61186	0.050458	0.434573	0.8175	0.198932	0.329613	0.051038	0.598726	0.141819	0.54723	0.978215	0.0644	0.08211	0.96194
CCIS90903952ST-3-0	0.03284	0.10133	5.6914	1.70867	1.31148	6.95152	0.00092	0.00381	0.261088	0.683644	0.444997	0.664417	1.52358	0.27767	0.106529	2.13193	1.94679	2.90518	0.978195	3.31943	0.075515	0.0016	0.04301	37.7477	4.76556	5.78209	0.716687	2.97314	0.568374	0.123678	1.76771	0.450085	1.62487	12.1669	1.86668	0.661199	0.149227	38.953	33.7983	0.109301	0.153363	59.9087	2.93197	0.009522	0.53356	0.633316	0.00102	1.77834	2.05017
CCIS91228662ST-4-0	5.27645	0.65183	9.48328	7.19059	4.90624	0.36962	0.00037	0.23639	5.22252	18.0646	1.42818	1.72121	2.84614	0.302547	0.421666	0.182025	15.6891	36.5975	0.884832	44.0924	0.51314	0.887082	0.03849	101.899	22.0925	61.6618	18.3799	1.9809	0.631147	0.042091	19.2225	2.16852	0.591914	0.784715	16.3251	1.10664	3.09464	0.24781	15.5827	4.26016	0.193669	39.9435	4.76215	0.014883	2.47863	0.799705	0.02617	2.26353	4.50391
CCIS93040568ST-20-0	0.13954	12.4428	5.18191	0.08222	0.05763	0.00491	0.11599	2.20011	0.472505	4.99874	0.231791	0.135203	0.130647	0.153247	3.11926	0.015749	0.149631	0.271973	0.097049	3.45977	0.337486	0.00375	0.00399	1.08293	6.94903	0.016154	0.221716	8.46217	0.466152	0.000165	0.437039	6.35139	0.020351	0.806895	0.746006	0.195419	0.033293	0.063309	0.04222	0.136695	0.088643	0.817286	0.118859	0.023419	0.775564	0.151628	0.83965	0.00783	0.38026
CCIS94417875ST-3-0	0.15356	0.1203	0.35003	0.49833	4.20121	6.51523	1.20618	0.86023	1.00075	0.079242	1.01162	3.34997	2.61327	1.64699	0.096122	1.09296	0.298273	3.98288	0.419837	0.635615	0.017003	0.978747	28.7051	7.81577	0.47911	2.79261	0.644193	2.73732	0.086433	0.320243	0.067036	3.6003	0.138109	0.193334	0.094839	1.03648	0.966855	0.139832	1.92052	0.516661	0.068303	0.011107	2.41624	1.48076	0.080327	0.044066	0.01101	0.04909	0.35621
CCIS94496512ST-4-0	0.53642	3.3695	1.19502	0.9384	9.82595	0.50791	0.35424	0.64287	5.7142	0.093388	2.75511	6.12884	3.0628	19.6386	0.346449	0.1931	0.711693	4.31183	0.95336	1.96469	0.152592	12.0357	0.01236	25.0158	3.91016	0.040637	1.31117	25.8642	1.0393	0.088995	0.239921	1.52829	0.099678	0.83237	3.20429	0.631492	0.031461	0.188117	0.20424	0.23514	0.225177	0.003975	0.784868	31.9998	2.31358	1.45896	0.05571	3.91292	0.80106
CCIS94603952ST-4-0	0.56825	6.4478	0.93451	1.21887	11.693	0.00099	19.6405	10.0874	1.96097	5.79296	0.748729	0.489147	4.46997	15.3712	0.282214	20.6702	5.5164	22.4247	0.905028	11.7467	0.100166	0.022372	0.00161	51.1343	3.84884	14.4886	0.855226	8.97591	0.314381	1.17813	0.113585	12.2662	0.177113	0.497132	1.46258	0.862419	0.090933	0.544634	10.6308	0.196735	0.117477	0.026572	1.82963	3.13864	2.02219	1.53588	0.00245	6.15544	2.28451
CCIS95097901ST-4-0	1.26192	14.6352	1.51628	1.56321	24.0889	0.03131	0.65943	3.07022	5.94085	0.112377	2.88375	0.835709	2.03167	5.69829	0.762972	0.305211	2.82065	9.90063	0.699701	0.192984	1.04412	13.0011	0.07457	26.3749	10.244	0.569611	1.87997	19.6631	0.586968	2.89061	0.598804	17.9234	0.207982	0.913708	1.06954	2.74956	21.9271	0.232766	0.33233	1.87372	0.108416	0.070806	4.09421	27.1004	1.25109	2.41648	0.00528	2.47772	3.24963
CCIS95409808ST-4-0	1.3616	1.93675	0.02797	0.9283	6.67204	0.00251	8.2189	3.07979	9.51137	6.39983	4.72443	12.1117	1.87493	19.507	0.317461	17.1796	0.070329	4.20639	1.09919	2.29472	0.10144	6.67814	51.4402	4.47119	1.87486	2.15595	0.476113	12.3132	0.10708	0.008178	0.079086	11.2293	0.033688	9.31593	0.099653	1.42204	0.04566	97.2272	10.2552	0.475066	0.358667	0.031689	0.441137	3.87968	0.141906	0.098379	0.00046	5.05885	1.30017
CCIS96387239ST-4-0	0.17111	0.0476	0.53669	0.52531	0.27949	0.00038	35.2179	2.03861	0.286738	0.015298	1.13003	0.85419	0.538199	0.323263	0.042859	0.167807	0.277477	7.43266	0.074634	0.013843	0.01614	3.92488	0.00501	7.83594	0.53098	4.41972	2.97631	2.46655	0.029554	0.004066	0.092107	2.75203	0.025318	3.6099	0.198387	0.066508	0.014559	0.128881	1.94184	0.668497	0.02757	113.676	2.18552	6.80708	0.20733	0.000296	0.00244	0.01267	0.54542
CCIS98482370ST-3-0	0.07071	0.04305	1.77039	1.56683	3.96563	0.0005	0.0833	0.1058	2.13703	0.092254	1.3649	0.835172	2.73551	1.22507	0.083185	1.18889	0.63179	1.67602	5.47586	0.192899	0.040457	0.28405	0.00692	38.854	1.67542	2.73502	21.5876	1.30765	0.345933	0.005216	0.092013	2.73618	0.721797	4.03672	1.43718	0.319082	0.035531	0.774399	4.64618	0.091119	0.085571	0.066741	0.83214	0.008072	0.755179	0.17522	0.00131	0.02609	0.81164
CCIS98512455ST-4-0	1.4083	5.34997	11.4945	1.98879	2.3517	0.0029	0.00156	0.0011	1.96398	0.399841	0.743858	25.4932	0.403419	0.81135	8.87478	5.06719	7.65153	4.36091	0.317421	0.088083	0.374772	0.144152	0.16546	8.17305	33.4794	14.9811	13.7121	5.52059	0.351596	0.327072	2.111	14.2953	1.05173	0.724593	0.458283	2.44353	0.032804	0.10906	0.05024	0.112045	0.473043	11.043	1.00484	0.007376	0.405255	1.85529	0.00088	6.64214	0.78606
CCIS98832363ST-4-0	0.04135	0.02558	4.80253	1.41086	9.96124	46.6222	0.04279	5.92046	6.37017	0.141882	1.96408	7.5743	0.413036	11.3453	0.468511	2.43126	1.05412	5.24489	5.73185	0.042244	0.102835	10.5206	0.02439	21.3103	5.75111	8.87576	0.118745	7.36932	0.138621	0.319649	0.226382	5.80925	0.468858	9.55217	0.22079	1.35824	0.030633	0.495861	19.8856	0.256835	0.153428	64.6655	0.537189	0.078362	0.68351	0.213224	0.00184	0.08601	0.92257
CCMD11006829ST-21-0	0.21745	4.77106	7.95191	1.15081	1.92075	0.09743	0.30234	7.59451	13.1346	10.1574	0.759139	25.6768	0.29243	5.48472	3.32244	0.357382	0.988568	0.973955	2.98769	6.84366	9.25843	2.32959	1.4098	39.6501	1.12073	38.3684	29.575	4.23094	2.11897	0.032525	0.655942	0.934268	6.51645	8.52499	3.16264	0.970813	0.305325	1.26439	0.27621	0.203838	0.238237	0.231416	3.4378	0.049331	3.23899	7.24756	0.00374	0.00376	5.49445
CCMD12232071ST-21-0	0.43961	1.13282	0.8131	0.74207	3.77082	24.8698	0.12331	9.37621	1.17512	10.0002	3.37065	2.43872	0.775233	2.69585	3.01624	0.181427	0.275891	1.63949	0.503677	4.72106	0.38645	0.642677	0.03064	22.1989	7.07357	0.493071	1.08387	14.0426	1.40068	0.010465	0.012647	3.98763	20.0655	0.653961	0.728738	0.28017	0.029468	0.400212	9.29064	0.163771	1.05299	0.02947	0.471934	0.321554	1.19282	0.001212	0.00137	0.24317	9.2409
CCMD13071240ST-21-0	0.07782	0.03571	3.67414	1.97064	1.56189	0.02592	0.00999	0.13548	3.31607	89.3214	4.17146	15.3879	0.43957	3.88236	0.571855	0.115128	1.65645	2.17486	0.517023	0.160584	1.27231	2.32339	0.00084	30.3067	6.60025	60.551	0.606291	7.12866	0.927008	0.406654	0.291754	9.25058	0.782398	1.28534	1.42351	27.3115	0.1687	0.241273	6.03191	0.233647	1.14857	0.002798	0.190172	0.054093	0.418518	0.459434	0.00444	0.26615	1.18966
CCMD13934959ST-21-0	0.10894	1.42716	17.6071	0.92984	0.4428	0.01547	2.2688	0.72474	2.55001	20.5178	1.27405	1.97466	1.3736	1.56835	0.749832	0.105735	4.85953	7.87907	0.456875	8.87269	0.138846	1.08982	0.0005	41.5342	1.58821	13.8667	0.192971	1.16127	2.14546	0.876806	1.8222	3.36715	0.166743	3.99263	0.962061	1.43637	0.116323	0.156816	8.41889	0.164606	0.213913	0.035472	0.839026	0.061215	1.40344	2.58897	0.00313	2.83445	0.80237
CCMD14479708ST-21-0	0.06982	0.38079	2.14068	1.12435	0.73612	92.9053	0.15614	2.03159	4.21927	0.146247	0.537801	0.241205	0.43223	0.347884	0.650949	0.136821	3.30045	9.01505	0.252874	6.35165	1.39981	2.7914	2.78336	35.711	6.9008	10.6601	0.155069	2.3076	0.16681	0.153855	0.287257	5.85667	0.607797	3.73495	0.557449	0.844014	0.054043	0.250646	6.14068	0.141221	0.199914	0.139778	0.600764	8.96924	4.2926	0.595577	45.4741	0.7647	1.06757
CCMD18872694ST-21-0	3.52553	6.70208	0.6602	3.11528	0.3505	0.07146	4.29121	0.80419	4.28733	1.84462	2.28747	6.2128	1.19232	1.37156	0.240653	0.23235	2.46019	7.77209	0.427315	5.91571	0.049929	1.12716	1.09337	49.805	3.5927	17.6681	21.0244	1.4142	0.211475	0.058791	14.0814	2.4963	0.530309	2.01155	2.76022	0.35572	0.474896	0.733531	3.83803	1.28111	0.219234	0.01658	6.69558	0.124945	0.606839	0.904465	0.12212	0.18153	3.97215
CCMD19497912ST-21-0	1.71365	0.55602	0.56379	0.41224	0.1863	0.03337	4.70688	0.29305	11.6914	0.077422	1.2265	2.35247	0.223556	0.284025	0.049998	0.079572	0.409403	7.19783	0.125434	0.046316	0.188684	0.688451	0.00194	19.2183	0.57781	0.238264	13.1481	1.35165	0.282041	0.00342	0.880706	2.09545	0.128523	0.384786	0.475814	7.07407	0.051655	0.198565	17.5431	1.81411	0.031453	54.9058	0.333863	0.100134	0.153802	0.73496	0.00167	0.20802	0.40319
CCMD23101338ST-21-0	0.34282	7.99458	2.43094	2.3181	0.60001	5.3622	3.49928	1.28715	2.68352	0.26235	3.3952	27.4042	10.0692	1.75076	0.218422	1.61519	3.35524	12.0373	0.94988	3.01235	0.130979	3.47954	3.46773	25.8872	3.60801	26.1332	10.9661	3.72773	0.761561	0.214961	0.695583	9.31895	0.5531	28.3989	0.705854	0.241258	0.099813	286.406	7.55944	5.77757	0.154643	0.711342	13.5886	0.131224	1.44118	0.097532	0.11043	1.92353	6.4255
CCMD25511638ST-21-0	0.02115	0.19957	4.3316	0.53808	7.93593	1.39787	0.14958	4.63128	0.69475	1.58075	1.06442	1.55136	0.300056	5.21189	0.049075	0.125339	14.6616	1.01193	0.185354	6.37484	0.363478	3.81031	0.00043	19.9172	15.4523	27.3233	0.63843	6.3462	0.279563	5.30255	4.59767	1.40863	13.981	0.260486	1.19945	0.481175	0.108753	0.237186	0.10628	0.176028	0.18256	0.038132	5.89805	0.100367	3.0684	5.36834	0.00363	0.1764	0.84286
CCMD25963797ST-21-0	0.09318	0.23861	2.29798	1.89468	7.39428	82.3234	0.00796	0.00627	20.5296	4.23222	11.8486	23.275	0.811473	7.95905	1.07193	0.172697	3.09931	1.47387	0.558577	2.50853	0.545331	4.38103	8.45679	25.3532	2.05906	55.5121	19.0946	2.12007	0.539921	5.32794	0.480287	5.82642	0.656791	12.3511	2.23752	0.416792	0.10368	0.796391	20.1626	0.285977	0.399382	0.027176	1.0854	0.067129	0.388431	3.2445	0.00492	0.00746	2.68805
CCMD26709089ST-21-0	0.05669	0.81845	18.3906	12.8943	4.65353	4.10587	0.12781	0.01814	1.93533	3.88739	7.79985	0.439911	0.59592	3.97506	6.02214	0.530906	1.24612	39.3479	0.528301	34.9164	1.2758	0.004685	0.00335	90.2791	27.9332	0.274931	2.51824	10.6962	0.959922	8.15181	1.34052	1.96951	0.738126	0.693534	6.15432	0.495851	0.160873	0.753329	20.0695	0.749431	0.467108	0.119381	1.41976	11.9476	34.7688	3.49215	0.00134	0.00088	2.1272
CCMD26925580ST-21-0	0.15062	0.02375	2.21759	2.0738	1.17536	12.2918	18.8237	3.59122	0.639786	0.048674	1.37801	1.01183	0.786019	2.02666	0.143304	14.9161	7.47409	10.2789	0.553119	8.18728	0.123089	0.288154	0.00148	25.6264	6.42965	33.3871	0.454019	0.790984	0.381521	0.09633	6.10524	1.09634	0.636604	0.236227	2.74741	0.212627	0.195417	0.379336	0.28124	0.252261	0.115798	0.010155	2.78647	13.5244	3.3773	0.845116	0.00265	0.09987	1.62916
CCMD34381688ST-21-0	0.01722	0.02624	3.67696	2.55433	2.33611	0.1528	0.01018	0.01952	1.58561	0.174912	3.22677	2.63765	0.205264	1.03619	0.327127	0.461304	0.038554	23.1507	0.445429	0.024811	0.057889	1.214	0.00079	4.03588	2.77129	0.357881	0.243188	2.68867	0.149481	0.328474	0.030783	5.56381	0.028174	0.330807	0.465288	0.449117	0.053728	0.508609	7.78873	0.124086	0.067446	36.871	0.609014	0.010041	0.514265	2.44764	0.00287	0.53665	5.92872
CCMD35802077ST-21-0	0.07047	5.18579	1.14981	6.74126	4.75793	10.133	28.7891	1.08487	1.79434	0.208559	6.25642	8.65788	2.55522	2.89054	1.91867	0.218671	2.19021	12.2349	0.734717	0.243026	0.867319	5.29833	0.00448	26.1495	11.3613	23.8965	23.1867	16.3545	1.28822	1.25573	0.76481	17.3068	0.508413	4.77092	7.39015	7.61653	0.10613	0.674138	3.74139	0.405231	0.252227	0.057722	1.84464	0.225352	10.1083	3.83075	0.00126	0.09473	3.01415
CCMD40701343ST-21-0	0.00737	1.01959	30.9804	0.79836	21.6757	0.35348	0.09756	0.03633	3.37841	38.2131	8.18474	14.6062	2.87801	0.511626	24.8268	0.416596	52.8257	0.358311	0.524808	1.28706	5.38472	0.058981	0.00188	191.261	0.93231	0.341577	33.842	0.642141	2.25252	0.007115	15.5425	5.79434	1.44545	0.81327	10.0879	0.710601	1.17964	0.249969	0.18727	0.403448	0.096563	0.203302	12.1456	0.031653	72.4606	5.39012	0.0018	0.02525	0.58772
CCMD42428553ST-21-0	0.42404	0.43753	2.81909	3.57655	1.03319	23.2453	5.95539	0.10722	5.77312	11.1387	2.16028	3.07659	3.32877	3.21272	0.18393	0.146589	8.67231	3.15758	0.569572	5.85767	0.294954	4.67373	4.72938	8.2517	6.32612	10.2663	0.342105	5.11703	0.214226	0.065947	2.27075	7.88056	0.85856	6.76159	0.238995	4.8929	0.056298	0.381405	8.40345	0.194243	0.269891	0.030248	0.083131	0.077595	0.257061	2.67738	0.00107	0.63331	2.44747
CCMD45988061ST-21-0	0.00107	0.01366	2.24719	1.02064	0.72587	0.03486	9.52938	0.01677	1.21181	12.8292	1.96756	2.12944	0.619341	0.441716	0.071602	0.112744	4.93483	4.13174	0.226256	0.122974	0.347461	2.08182	4.46051	36.6873	1.48159	8.18428	1.29969	2.51071	0.256459	0.273711	0.07151	0.887512	0.049857	1.27463	0.570312	0.130893	0.104156	0.565196	2.35967	0.180877	0.097169	0.0456	2.48544	0.084631	0.384971	0.715797	0.015	0.07889	0.58343
CCMD46222674ST-21-0	0.01575	0.16374	1.96305	6.24473	0.2526	0.08498	46.2191	1.6016	0.8956	0.83531	3.87508	7.95681	2.15126	2.24027	0.175725	0.623199	11.7111	5.60085	1.26154	2.47029	0.130413	12.0742	0.00242	15.7122	4.20842	1.28541	0.800866	2.34847	0.338483	0.070154	0.033937	7.17208	1.05246	4.10095	10.5791	1.02558	0.061995	0.658588	5.48803	9.60195	0.288168	0.500947	1.57149	1.30981	4.41716	1.52506	11.465	0.02296	2.23139
CCMD46947453ST-21-0	0.13101	0.12581	1.97977	2.8757	1.91019	0.00317	20.8866	2.58775	15.8817	0.347948	3.62632	3.9794	6.8729	4.17033	0.641127	122.278	7.56506	15.8943	0.82517	0.2095	0.106286	3.64509	0.02702	35.2195	1.98852	16.1918	1.48128	2.81476	1.45826	7.19201	0.518065	5.36876	0.084673	2.54069	6.74977	0.572259	0.089617	1.15736	0.71358	0.230942	0.255102	0.029102	1.63867	0.254491	8.28925	0.743401	0.00254	0.44733	2.39772
CCMD48236717ST-21-0	0.11701	0.08394	0.56579	1.60755	1.96296	0.02911	10.3811	1.81074	0.529104	0.326049	7.06457	10.5146	5.59886	4.08975	0.368177	2.10899	5.72558	7.68782	0.374146	0.377009	0.12011	9.58069	0.01198	14.8291	0.10025	5.01163	3.3502	2.56151	0.91619	0.226949	2.519	3.25041	0.20314	1.53048	0.285224	0.117221	0.480743	0.564998	3.26891	0.217296	0.058193	380.108	1.42458	0.155448	1.00743	0.623363	32.049	0.029	0.66379
CCMD50071957ST-21-0	0.27855	0.09129	13.8098	2.01968	0.92727	2.7573	7.10656	3.61314	0.334281	2.6444	1.39277	1.676	3.30246	0.487644	0.213567	3.26511	16.2731	3.88677	0.669904	10.6129	0.142728	0.690648	0.33484	30.3688	6.02553	43.2431	23.2026	7.01643	1.61267	1.14622	4.4048	5.09964	0.178489	0.224633	2.98186	11.4938	0.29339	0.254799	2.05943	0.460894	0.082089	0.004446	4.45779	4.7164	2.74204	1.6175	0.00115	6.29942	3.8297
CCMD51864103ST-21-0	0.2218	0.07035	23.4907	3.9634	7.72756	0.24051	29.2617	6.20482	1.91806	4.48652	4.93016	2.75739	3.49096	3.85567	2.41213	0.341476	0.034479	2.76999	3.7565	0.220832	0.179513	0.011131	0.00097	24.8444	23.9033	24.272	0.457615	17.4344	1.39601	1.55431	0.52535	12.2883	0.068734	0.479117	0.933041	0.080231	0.065228	0.733621	7.68295	0.205869	0.237433	0.021486	2.42876	0.51932	4.27335	0.000867	0.00295	0.06157	11.0917
CCMD60079086ST-21-0	0.01272	3.38485	0.11436	4.21954	2.43383	0.00317	0.00903	0.0048	0.738236	46.0779	3.35018	0.242212	0.1592	0.237847	0.271656	0.119536	19.6885	14.1319	0.369323	0.260264	0.119439	0.103793	0.57967	15.2372	2.01458	19.2332	5.78146	6.3317	0.461767	1.00325	12.0423	0.339055	0.18411	0.37685	5.78805	0.544989	16.0879	0.409969	0.04231	0.12119	0.106109	0.100938	3.50798	0.007296	6.02934	0.001512	0.00259	1.37519	0.73735
CCMD63399960ST-21-0	0.2215	4.70948	0.34371	3.66786	1.21404	0.805	7.16129	1.45081	4.33503	1.85824	1.45806	2.31426	0.687763	1.08642	0.346419	0.168065	4.72167	3.59813	0.586822	4.02125	0.305279	0.748546	0.01342	78.247	15.0264	6.04325	10.548	4.6201	0.830365	0.127687	7.80012	9.39776	0.669961	14.6074	3.6801	28.2376	17.034	0.753688	8.34049	0.324965	0.368872	0.02744	1.77855	0.825776	0.570923	0.482625	0.00552	9.09819	1.69612
CCMD64503764ST-21-0	0.00333	0.09523	24.4517	0.53128	0.47392	0.01615	0.00882	0.00127	0.392057	15.0349	1.14824	5.94085	0.681588	3.76273	3.7121	0.140527	19.835	1.4192	13.0671	0.287617	9.17589	2.57248	0.15472	56.6593	15.3054	0.756104	0.849889	4.59479	1.32748	0.000407	2.41435	0.5763	14.8012	0.33275	3.77608	0.784616	0.292812	0.652114	0.11439	0.419457	0.396866	0.119564	9.42312	0.030095	16.228	2.36806	0.00479	0.38304	0.83273
CCMD64776337ST-21-0	0.29345	0.01918	5.89672	1.00999	2.57406	89.5173	0.10462	0.67283	6.04537	2.64887	2.45357	8.15208	5.26269	4.27139	0.262029	0.217043	0.166951	22.549	24.4229	0.151037	0.182814	0.047446	1.69159	36.1226	6.51186	15.4741	0.652168	2.10379	1.22775	0.005997	0.396948	2.64066	18.8256	0.803548	1.38067	0.10172	0.086194	0.634119	1.14959	0.178376	0.092652	0.01491	3.97741	0.026433	2.18178	2.7409	0.00497	14.1453	1.82155
CCMD72895164ST-21-0	0.05118	2.55963	4.52507	3.25064	0.44702	9.964	0.00727	0.19065	1.03426	11.09	2.21119	2.2107	0.388484	2.27994	1.4297	8.76684	0.082828	10.1315	0.856567	0.15698	0.380395	0.957035	0.00114	110.724	7.75003	26.4134	0.795316	2.57925	1.3757	0.005464	0.210741	2.8078	4.33372	0.329736	2.01749	0.235884	0.301967	0.86828	8.84513	0.118359	0.143065	0.003681	2.1614	0.029874	1.01344	3.9631	0.00327	0.15162	10.7217
CCMD74930188ST-21-0	0.24697	0.03176	1.91236	2.89485	1.43878	0.58102	0.08848	3.39011	0.856438	2.49661	3.42574	5.36623	0.671785	1.2684	16.3519	0.106237	7.55143	12.9483	0.688714	1.73507	0.248904	1.74116	0.10891	145.2	2.5603	3.70469	14.6855	7.14765	1.39496	1.04147	2.97942	8.28151	1.20728	0.504624	2.83453	33.8381	0.7841	0.36432	2.72648	0.248552	0.163667	0.23477	5.54909	0.029292	4.72174	0.445414	0.00091	19.1058	1.02303
CCMD79987997ST-21-0	0.03982	0.54163	0.21676	0.443	0.20253	180.427	0.00341	0.05782	0.485902	0.955268	0.30123	4.13991	6.22278	0.998547	0.226388	0.099072	2.43335	0.424412	0.094671	1.01741	1.62867	0.000455	0	149.48	5.02124	0.180112	40.2947	2.2237	1.44303	0.000146	1.27093	5.26256	2.2979	0.346478	3.6614	1.33221	0.260626	0.112328	0.09205	0.15079	0.059492	0.015977	0.475183	0.009908	3.47411	0.000443	0.00092	0.09268	0.72466
CCMD82866709ST-21-0	0.31485	0.02961	0.18982	1.06999	2.84408	21.1805	9.95563	1.63019	1.85743	0.751194	1.34834	0.621232	0.534983	1.42632	0.204747	7.17238	11.3196	2.05977	0.564263	4.08174	0.084468	0.571444	0.13316	19.771	4.53354	11.086	5.25373	0.718212	0.489366	0.75084	1.33566	4.13181	0.075932	3.43267	0.430011	0.138483	0.053785	0.660105	3.54391	0.130002	0.119175	0.029424	2.07866	0.28039	0.656875	0.774508	0.00676	1.34244	1.22234
CCMD86114146ST-21-0	0.00355	0.32755	1.03355	1.25792	0.29128	0.29302	50.242	1.12248	3.09068	7.50451	0.508596	2.244	2.3176	0.563834	0.09912	0.095577	0.095991	3.19417	0.163034	13.6836	0.025931	2.63169	6.16398	17.4114	1.05912	15.9463	7.38462	3.35494	0.234177	0.001858	0.446653	2.30722	1.82851	0.306141	0.272553	0.184884	0.11516	0.243117	4.92068	3.62618	0.145968	0.060945	0.601332	0.816923	0.134654	0.064847	0.14682	0.97055	0.75859
CCMD86707194ST-21-0	0.80873	3.62266	6.19507	7.74715	4.5691	0.00832	10.2172	0.89382	3.30214	1.02958	3.69832	9.08244	0.542667	2.17564	0.42087	0.289263	16.5309	7.14588	0.955987	0.525092	0.12887	3.8561	0.00102	124.616	4.02817	0.258347	55.8844	11.2798	1.37993	0.012449	1.46949	6.53383	0.21224	0.545338	1.02066	1.8641	0.612856	1.459	26.5395	0.317132	0.36526	0.190495	0.547817	0.104646	0.75404	0.500038	0.00155	5.1462	2.08583
CCMD87156761ST-21-0	0.14615	7.55607	0.54749	1.15392	0.6362	0.05646	4.23729	0.57048	0.612513	2.62902	2.90392	5.23262	0.781533	0.946158	0.127643	4.58048	8.07166	2.92854	6.78528	7.34945	0.045482	0.339351	4.80744	5.74029	1.93074	0.200483	0.241932	2.62331	0.142908	0.562824	19.1715	4.49492	0.074168	18.5349	0.296774	0.277859	0.133972	174.267	7.02392	0.137226	0.080469	61.4999	1.49981	0.086905	1.03227	1.30109	0.00156	0.16676	1.73555
CCMD88272491ST-21-0	0.00817	0.36711	20.624	0.75746	0.96911	0.23743	0.07471	0.01107	1.66142	35.0612	1.81294	0.380583	0.12456	1.45921	9.00083	0.074751	31.8012	0.722703	0.669754	0.356301	14.8521	0.427168	0.02846	169.063	0.30998	36.8519	1.5524	3.36473	4.70126	0.017053	0.230847	0.301258	0.269446	0.339295	2.9374	0.513887	0.074734	0.188432	0.09164	0.172872	0.117607	14.9262	14.2384	0.038269	12.0367	0.010784	0.00497	1.62391	0.84569
CCMD90311071ST-21-0	0.06142	0.12398	7.02402	2.30098	9.63511	0.30226	0.12755	1.44901	4.90034	9.54304	2.02959	4.74948	3.62825	1.54658	0.344709	0.278477	22.6985	29.8461	0.4987	0.17569	0.197409	6.24998	0.00129	62.8158	8.58673	1.53721	60.1976	7.14321	0.572475	0.007156	2.00618	4.38773	1.70193	0.410332	1.90579	1.48413	0.979598	0.600859	9.67717	0.302214	0.218695	0.028615	1.14859	0.09092	1.50931	2.24649	0.00291	0.01358	5.01565
CCMD93344354ST-21-0	0.1369	0.07528	6.92479	2.82755	3.15395	0.01099	0.02268	2.71339	2.02047	7.79116	1.37605	1.32405	0.250997	2.2185	0.519692	0.145251	16.0916	14.7559	0.269325	13.1277	0.195557	0.466124	0.0003	77.8666	7.85594	35.9776	2.08091	2.66738	2.10264	0.001502	1.0622	5.42902	1.06648	0.289011	1.77698	66.287	0.224153	0.534837	0.53708	0.142916	0.164039	0.002437	4.32421	0.036703	3.28638	2.55146	0.00044	0.10474	0.90824
CCMD95433940ST-21-0	0.10701	1.28119	6.92035	7.51429	4.63605	0.68006	11.3972	3.72177	1.726	0.758224	3.48304	1.81178	0.820306	7.71377	1.09035	0.468091	0.322222	12.2535	1.40717	6.82014	0.262818	3.25705	0.00097	73.7238	13.9157	32.877	1.10294	9.98994	1.38742	1.81695	0.332084	3.03643	6.22747	1.0697	3.72889	1.14592	0.522512	1.99862	45.2089	0.993694	0.699204	0.095971	0.758281	0.287149	2.90022	1.96337	0.00492	0.40917	4.32109
CCMD96553385ST-21-0	0.10067	2.15364	0.32132	2.68036	0.3802	0.04814	0.06433	0.02717	1.44109	8.63952	2.81211	0.878196	0.332605	0.617119	1.07315	0.083384	2.85392	13.3298	0.606323	0.113803	0.419331	0.032151	0.0282	127.67	0.35578	1.67335	1.83673	15.9408	1.74248	0.003536	0.324561	3.40884	2.05993	0.446288	5.19298	195.593	0.683048	2.36853	0.09609	0.160079	0.061662	0.020471	10.1009	0.006537	5.93917	0.006105	0.00261	0.19933	0.63009
DLF001	0.00044	4e-05	13.5366	0.03493	0.04169	0	9e-05	0.00802	0.081731	1.05697	0.069165	0.406496	0.015032	0.056753	3.63913	0.009769	2.13234	0.038318	0.024715	0.440722	0.84149	0	0	71.9068	8.01839	0.200749	1.09066	0.23253	23.7945	0.001433	3.0469	0.040084	0.636715	0.039856	3.62521	0.110188	0.452047	0.004246	0.01357	0.038324	1.10102	0.162705	1.81863	0.000418	34.1915	0.732454	0.00092	1.95262	0.01931
DLF002	0.34899	0.05554	2.62405	0.27313	0.06639	0.00023	6e-05	0.02556	0.816797	1.0927	0.273432	0.111102	1.74834	0.113298	0.049423	0.036321	0.071099	4.57148	0.110774	0.559666	0.278832	0.163835	0.00057	15.2194	2.74949	0.396251	0.102533	0.365856	1.34202	0.794856	0.86618	0.405912	0.696052	0.067269	0.948709	0.56659	0.163996	0.129659	1.20454	0.165642	0.02415	0.018648	1.14177	0.006365	8.88129	0.716516	0.00335	3.23906	0.22668
DLF003	0.32372	0.01727	0.15773	0.48344	0.55918	1.89553	0.00387	0.02371	0.403591	0.036309	0.399643	0.325415	0.431944	0.454374	0.033	0.381656	1.30955	2.07511	2.03702	1.11847	0.009621	0.040526	0.50124	4.35172	0.17801	3.35339	0.742664	0.90456	0.05464	0.045709	2.25041	0.260582	0.794501	2.27588	0.280809	0.618866	2.16496	0.213079	0.33072	0.196898	0.037286	38.0467	0.3576	0.284547	0.175825	0.471883	0.0005	0.14804	0.86291
DLF004	0.08471	0.00223	3.03994	1.4006	0.22509	0.29887	7e-05	0.00304	0.096732	0.188351	0.110443	0.082196	0.202208	0.113325	0.12545	0.033194	0.997185	0.442491	0.670155	6.46608	0.250421	0.020386	0	22.3579	4.83602	2.90038	16.2303	1.1022	0.270968	0.056458	0.243761	0.108888	0.322843	0.054481	1.05097	0.266286	0.393065	0.094948	6.49956	0.047699	0.049309	77.1023	2.00896	0.000817	0.648036	0.329501	0.00023	0.33403	0.38459
DLF005	0.60937	0.03521	0.30702	0.2446	8.63078	0.0001	0.0241	0.02182	0.248077	7.57386	0.465237	0.468872	0.200181	0.902615	0.126382	1.24519	0.538644	1.31873	0.175577	5.80012	0.023852	0.03929	0	3.90577	0.24522	0.418079	1.55259	2.46936	0.09181	0.489543	22.0637	0.918053	0.058524	5.70865	1.58183	0.088508	23.3772	0.12829	5.8109	0.054952	0.074774	0.034176	11.0827	0.543568	1.18155	0.114212	0.00276	0.12525	0.31566
DLF006	0.08234	0.00328	0.3141	0.11708	0.04834	0	0	0.00264	0.287958	5.33504	0.556803	0.256279	0.748894	0.270051	0.204422	0.065719	11.9582	2.11651	0.177264	1.28106	0.698979	0.32527	0	13.2027	2.54186	24.0274	2.2428	0.691593	0.48758	0.155389	1.60891	0.321487	0.345531	0.760133	2.10374	2.01141	0.255088	0.102117	0.21318	0.047352	0.119609	3.52766	0.933814	0.008452	0.421458	1.81952	2.74897	2.16673	0.37589
DLF007	0.04831	0.00209	12.6936	0.16057	0.01247	0	6e-05	0.01708	0.090359	0.010634	0.086209	0.02529	0.072546	0.026502	1.24926	0.04263	0.091805	0.054129	0.051161	0.578772	9.45432	0.000805	0	50.0812	4.52025	0.085007	0.325444	1.66079	2.0195	0.008308	1.48414	0.053792	0.156437	0.05686	2.25096	0.988811	0.440055	0.106322	7.66539	0.021587	0.015649	0.057903	1.81112	0.001762	13.0104	0.001949	0.00151	1.62571	0.0524
DLF008	0.00763	0.00098	11.3022	0.01412	0.03076	3e-05	0.00697	0.0113	0.017982	0.012833	0.021643	0.002665	0.025038	0.003547	4.06227	0.002848	0.024889	0.014105	0.039997	11.6384	17.0277	0.000577	0	37.3986	0.03422	0.175323	0.039597	0.009472	1.50568	0.83085	3.35337	0.026023	0.138713	0.008181	2.50393	0.105248	0.026714	0.001227	0.01791	0.006742	0.02491	0.017084	1.2854	0.812194	32.3914	0.001753	0.00537	7.09858	0.01462
DLF009	0.50675	0.03364	0.36732	0.04938	1.12766	25.7611	0.20624	3.48218	0.122446	3.0493	0.060563	0.159611	0.053837	0.149575	0.061748	0.01744	1.66654	0.10338	0.167747	0.022808	0.295641	1.82855	0	1.00949	5.64643	13.4579	1.13872	0.367261	0.332371	0	0.745948	0.043781	1.26156	0.026761	0.218434	0.046964	0.009101	0.00794	0.03957	0.015125	0.012111	0.734088	0.585975	15.5894	0.464144	0.159591	0.00052	57.3082	0.07745
DLF010	0.01434	0.04336	1.71572	0.69422	0.07792	0.52021	0.00637	0.00858	0.207099	0.492943	0.335459	0.513987	0.167531	0.179492	0.057245	0.117534	4.24893	1.08799	4.38653	0.632712	0.035304	0.125537	2.10163	4.02858	1.75248	1.62621	2.07167	0.712487	0.067141	0.015092	0.345428	0.309321	1.0452	0.118518	0.385619	0.277829	0.243902	0.701706	0.963	0.040613	0.104448	13.0052	0.736438	0.023068	0.559985	0.400767	0.02908	0.91208	2.65692
DLF012	1.32576	0.05311	0.02811	0.32015	1.11324	0	0.0052	0.60971	3.10349	0.332736	1.12532	0.255635	2.33121	1.18274	0.529261	0.127658	0.004954	0.788431	1.66636	0.002683	0.060288	0.000758	0	26.9431	0.00382	0.000287	0.010773	175.552	0.180768	0.000147	0.221978	0.851659	0.015441	0.343339	0.180733	0.141022	0.01997	0.058747	0.0666	0.165256	14.8698	0.036201	0.285783	0.050613	0.006417	0.000177	1.68419	16.4452	0.97111
DLF013	0.0014	0.00142	0.46197	0.05723	0.76146	0.00092	0.00768	0.31537	0.789711	2.7177	1.97061	0.674409	2.59345	0.69089	2.07011	0.035831	0.175819	0.533115	0.147035	28.089	0.302393	1.79028	0	3.66819	0.18273	17.1356	24.5434	2.85352	0.354465	0	1.53118	3.16456	0.648016	0.133256	1.83041	0.569882	0.057697	0.050428	0.09363	0.055219	0.541345	0.005397	3.30968	4.68971	6.68072	0.119983	0	0.35264	0.01407
DLF014	3.19444	0.12479	0.02942	0.16362	14.6869	0	0.50614	7.34499	0.574474	0.047197	0.367003	4.98449	0.519338	0.177283	5.76966	0.104219	0.223933	0.209219	0.932582	0.019566	0.04473	0.00323	0	32.5429	0.04411	0.0066	0.16444	1.2801	0.051652	0.000164	0.097301	0.276901	0.015981	0.169124	0.048712	0.660203	0.019023	0.143449	0.05386	0.120305	0.223012	0.032859	0.141015	0.639239	0.215313	0.000806	0.12903	0.00512	0.17173
DLM001	0.18167	0.03407	1.37642	0.18411	0.37335	0.00012	0.82688	4.72717	0.074133	0.022008	0.183812	0.117046	3.70838	0.168195	0.080735	0.014465	3.29279	0.343981	0.039237	16.3887	0.161159	1.22916	0	7.01899	13.0277	17.3997	12.4171	0.280836	0.572056	0.222557	26.0069	0.115351	0.916765	0.260456	11.9614	41.8134	0.155526	0.03714	0.20882	0.409748	0.060331	3.40579	3.71239	0.09965	8.75267	0.049942	0.00278	2.08404	2.70346
DLM002	0.04141	0.00435	1.36473	0.30561	0.04	0.02663	0.01885	0.03147	0.589687	0.177875	0.307872	0.091229	1.42429	0.341617	0.080572	5.89289	9.44945	1.59228	0.394804	3.8938	0.061893	0.050673	0	5.16365	0.5999	5.72634	4.57669	1.60755	0.125167	0.066249	4.42674	0.192121	1.08007	0.188436	0.828142	1.17794	0.077927	0.388263	4.34817	0.066528	0.085909	26.7394	1.4024	0.021771	5.57196	0.305378	0.00058	0.04781	0.59873
DLM003	0.55188	0.0778	0.48146	0.03713	0.02331	0.00183	0.00075	0.00403	0.627393	5.55546	0.223458	0.017045	0.136433	0.019289	2.09442	0.026407	3.06514	0.086566	0.053805	2.77824	1.39927	0.018377	0.00019	3.16666	8.24895	18.8037	27.2557	1.02516	0.207468	0.034712	1.30811	0.054862	0.210494	0.056415	1.43258	14.139	2.07577	0.03415	0.00671	0.010777	0.085066	1.11289	0.359411	0.001604	6.03844	0.527325	0.00748	0.02953	0.00948
DLM004	0.00115	0.00017	1.33876	0.38378	1.44623	0	0.00266	0.04661	0.038809	0.011514	0.034696	0.170248	0.256923	0.225258	1.04177	0.011881	0.542417	0.01829	0.247926	13.231	0.154842	0.002387	0	32.9863	3.44661	0.829013	28.5332	0.657372	0.748183	7.39337	2.03948	0.352108	0.509599	0.120184	2.64719	1.25972	0.693155	0.022344	0.00727	0.013709	0.024133	0.084116	1.19288	0.769248	18.8861	0.936186	0.00038	0.59	0.009
DLM005	0.0078	0.00061	0.26927	0.12757	0.00346	0.00021	0.03121	0.31603	2.32958	0.642118	0.347033	0.668771	1.26661	0.142081	0.1897	0.019458	9.51861	0.407756	0.623833	18.8297	0.10746	0.712739	0	4.5285	0.12603	28.7146	3.70888	0.514848	0.369279	0.227888	3.93785	1.65022	3.41783	0.067429	0.666681	0.507253	0.585755	0.05083	0.22912	1.828	0.118014	18.0463	0.912834	2.93289	0.350009	0.061302	0.0096	1.4395	0.03077
DLM006	0.0802	0.00483	0.58783	0.27341	0.07639	0.00154	0.00013	0.00094	0.307274	0.022919	0.282241	0.12937	0.209572	0.214624	0.412711	0.130311	0.723023	0.355077	0.301722	0.168519	0.090235	0.000347	0.02199	3.80787	0.2636	0.386218	2.39753	2.21945	0.223412	1.15061	0.188284	0.67262	4.60001	0.289052	1.19838	0.479914	0.067629	0.493627	3.14166	0.068611	0.097523	1.93571	1.0399	0.092344	4.2402	0.820197	3e-05	0.00883	0.02473
DLM007	0.06626	0.00387	5.71874	0.35164	0.04664	0.08829	0.00038	0.0243	0.988361	0.12485	0.336508	0.18902	0.753937	0.193695	0.264298	0.058834	0.465807	0.2623	0.10024	19.0883	0.463487	0.000225	0	15.0127	1.13725	7.56423	27.5273	3.21614	0.276161	0.169972	1.38383	0.131255	6.07153	0.101083	3.43177	1.44984	0.309747	0.073271	0.0409	0.091069	0.062604	0.013827	0.604535	0.004036	2.024	0.588018	0.00174	0.29181	0.27964
DLM008	0	0	0	0	0	0	0	0	0.06864	0.003338	0.059279	0.042521	0.022435	0.031669	0.015059	0.011478	0.0217	0.493838	0.020921	0.172883	0.009601	0.008191	0	0	0	0.563984	1.92742	0.189729	0.010786	7.7e-05	0.108794	0.117958	0.269757	0.211024	0.078812	6.03227	0.0199	0.039905	0	0.161719	0.013537	0.002272	0.053315	0.000821	0.107035	0.119878	0	0	0
DLM009	0.66027	0.03271	0.87619	0.75592	0.16016	0.48521	0.00013	0.05474	0.539885	0.059088	0.7549	6.94745	0.186364	0.14644	14.1585	0.234737	0.049666	0.357309	0.220671	0.025786	0.73483	0.000249	0.00023	16.2483	2.39486	0.034791	0.161649	0.250021	0.081679	4.72723	0.082437	0.362445	0.025103	0.267014	0.0444	0.016331	0.038358	0.149394	103.885	0.254378	4.45958	0.033697	0.0352	0.010087	0.341628	0.000865	0.00264	3.64109	0.82004
DLM010	0.01259	0.00329	1.95293	1.12199	2.61959	0.00968	0.06234	0.57608	0.270484	0.077874	1.96671	0.513512	0.241984	0.363324	3.43552	0.038536	0.396415	4.88515	0.056879	9.87682	0.069634	0.558405	0	54.4083	1.47905	3.09572	20.2259	3.12995	1.25899	1.19119	2.18668	1.02057	0.111443	0.100071	2.96626	0.52251	33.2703	0.048982	2.2637	0.103662	0.043013	0.038312	4.1615	0.770777	3.00795	1.01391	0.00277	0.18399	0.13416
DLM011	0.00792	0.00066	4.89789	0.28006	0.06232	0.0004	0.00568	0.00717	0.420895	0.055369	0.046318	0.044149	0.635409	0.23313	0.023257	0.147782	0.272899	13.6325	0.057248	2.76062	1.21177	0.011367	0	66.7234	4.96859	0.950954	44.521	0.288387	0.214904	0.792755	25.8574	0.108789	1.25084	0.028734	9.05893	2.95398	3.20959	0.017175	0.01595	0.424866	0.023259	0.063542	2.75109	0.001465	0.748764	0.12766	0.02083	6.06328	0.15445
DLM012	0.02635	0.0035	0.25167	0.00374	0.00416	0.00029	0.05673	2.36336	0.573474	9.51094	0.236185	1.34273	0.718529	0.124214	25.6621	0.018063	0.091208	0.028942	0.073892	0.01905	0.047593	0.038999	0	1.22336	0.45428	0.015314	0.094053	4.23382	0.259161	3.3e-05	0.425014	0.133227	0.023862	0.098484	0.131705	0.10086	0.025793	0.030456	0.00083	0.116728	0.143293	0.012787	0.317297	151.471	0.292703	0.00015	0	0.92038	0.00445
DLM013	0.04326	0.00213	2.44616	0.08437	0.74664	0.00722	0.01441	0.0761	2.2289	0.113773	0.430649	0.741264	2.04323	3.98245	0.421651	0.132144	3.8166	0.251053	0.132412	0.738102	1.18524	3.3936	0	6.81244	0.21455	2.74132	38.1246	1.69105	0.220207	0.001365	1.11443	0.527983	18.0959	0.078229	1.44353	1.27096	4.46926	0.127953	0.66315	0.129052	0.337838	0.059585	0.670821	2.6004	0.875758	0.498394	13.2323	0.10409	0.09092
DLM014	0.01312	0.00167	2.91771	0.64132	0.13442	0.03917	3e-05	0.00366	0.407574	0.34865	0.264433	0.1302	0.650948	0.10342	0.146162	0.06963	0.926452	4.19043	0.314383	8.59074	0.043436	0.062258	0.02833	36.2148	7.65377	9.63761	16.4993	0.767457	0.252719	0.055997	2.69119	0.205143	2.2389	2.39592	3.68458	17.7085	0.187639	3.00269	4.4181	0.051946	0.035806	0.150403	0.589851	0.008915	0.944851	0.510072	0.00045	0.18378	0.33005
DLM015	0.00482	0.00162	16.8009	1.11544	0.40872	0.0084	0.00019	0.06971	0.272406	0.99048	0.235784	0.053638	1.7659	0.509809	1.7789	0.058794	0.32224	0.06291	0.120511	0.295987	0.963808	0.004949	0.0013	44.3147	5.52021	1.8252	43.0444	1.05488	24.6492	0.013183	2.96678	0.565508	0.444019	0.099719	3.14244	1.41049	0.803841	0.24371	6.37725	0.051113	0.585729	0.081441	3.67398	0.013457	4.69077	1.75644	0.00335	2.19662	0.69858
DLM016	0.01696	0.00056	0.5668	0.27179	0.161	0.00408	3e-05	0.01283	0.609608	0.94371	0.526759	0.192291	10.416	0.51891	3.25857	0.060281	0.554278	2.78569	0.112414	2.15194	0.059622	0.496393	0.00023	3.66639	2.41822	13.5815	25.3334	1.05573	0.703924	0.00235	3.85835	1.33153	0.20375	2.61241	8.90146	0.27943	4.50185	0.085045	0.44696	0.082291	0.074459	0.010932	3.37835	0.022806	3.11922	3.03874	7e-05	0.02311	0.07396
DLM017	0.04361	0.00278	1.72323	0.64932	0.14698	19.0647	0.00339	0.02119	0.168475	0.432197	0.194089	0.048425	0.118143	0.386286	0.28003	0.042744	3.642	6.59093	0.572902	2.51477	0.065821	0.088589	0	27.161	2.11869	11.046	6.07789	1.09603	0.407064	0.014228	1.18844	0.105087	0.128244	0.029152	1.09083	0.480742	6.1448	0.148358	3.57644	0.01851	0.038253	75.5967	6.73676	0.293506	0.191633	0.413863	0.00399	0.60433	1.4867
DLM018	0.07992	0.01494	1.2631	0.43546	0.48826	0.87086	9.29271	4.9361	0.40968	0.051735	0.364124	0.464744	0.692674	0.085482	0.084141	0.053681	1.50169	6.51967	3.82478	0.4376	0.014721	0.445987	0	0.54133	2.2814	5.27351	2.6512	0.813561	0.131333	0.033773	46.8936	2.3167	0.260605	0.677354	2.42935	1.87119	18.1416	0.190994	5.34141	1.08808	0.084891	0.00368	0.787077	0.392161	0.491699	0.569874	0.04828	0.02989	0.78952
DLM019	0.00027	0	1.31801	0.48254	0.33811	6.49319	0.07219	0.03954	0.228597	0.01717	0.158075	0.228889	1.58768	0.072247	0.03923	0.127106	0.193972	1.3431	0.123619	0.051519	0.012351	3.0004	1.26168	7.21823	0.2784	5.48526	0.139722	0.885833	0.159057	0.000509	0.469127	0.294501	1.81986	0.133611	4.21257	10.519	0.347295	0.111611	3.90939	0.02696	0.050529	0.987295	0.353636	5.6585	1.73798	0.963865	0.04278	0.9607	1.15674
DLM020	0.5153	0.02219	19.6697	0.14744	0.0224	0.00054	0.02806	0.0044	0.094292	0.020195	0.068194	0.015361	0.042533	0.019268	0.495939	0.032792	6.67541	0.233096	0.043242	19.8224	0.007062	5.6e-05	0	32.2055	30.1816	0.111969	35.6702	2.11467	0.661782	0.001138	7.63465	0.108387	0.354274	0.085263	2.87441	0.534637	0.169732	0.057439	6.84425	0.018215	0.1464	0.090564	0.551116	2.10527	11.2857	0.000765	0.00184	2.51417	0.08261
DLM021	0.01716	0.00142	3.71915	0.74144	0.46164	1.75479	0.27895	0.17815	0.221931	2.29115	0.053264	0.062501	3.13156	0.016468	0.102022	0.032295	2.85887	8.13968	0.072541	12.2886	0.974766	0.158174	0	14.9192	1.93874	13.3163	69.2221	0.7624	1.05211	0.004208	0.975211	0.073667	2.88266	0.056888	2.06648	1.33139	0.314518	0.06932	2.47501	0.020844	0.043988	0.100447	3.2842	1.00024	1.98234	1.81437	0.01179	0.62865	0.24151
DLM022	0.02122	0.00115	2.74315	0.35415	0.21814	4.15877	0.0024	0.00359	1.20791	42.6911	2.99126	0.334249	1.24025	0.50721	0.110744	0.243794	0.584995	1.55594	0.383905	29.1159	0.0275	0.001721	28.893	14.521	8.91595	3.02725	0.587107	0.974315	0.803851	0.339602	1.35849	0.46537	2.50016	0.548132	0.770624	0.203402	0.232421	0.106208	0.65271	1.4045	0.154174	0.074861	0.415914	0.267679	0.365307	1.10632	0.00315	15.5285	2.03841
DLM023	0.34454	0.00841	5.17865	0.96965	3.22255	0.04044	0.0002	0.00655	0.366425	6.86051	0.507707	0.964072	0.158133	3.00881	2.35961	0.115588	6.72476	4.06271	0.21725	0.152198	0.696704	0.000204	0	44.0417	1.55314	1.07684	36.2078	6.136	1.69828	1.73959	1.24134	1.56946	0.315844	0.09913	2.70755	0.522096	0.231382	0.08272	0.04529	0.096186	0.120274	0.034765	2.0155	0.023633	4.60165	1.28585	9e-05	2.04896	0.2706
DLM024	0.0005	0.00022	0.01034	0.00522	0.00645	0.00072	0	0.00037	0.19318	0.05413	0.529911	0.013263	0.024363	0.025661	36.6105	0.006884	0.008394	0.100519	0.006153	0.047665	39.8941	0.001207	0	0.04941	0.01699	0.010897	0.029673	0.085796	0.337448	0.000213	0.008755	0.151086	0.010392	0.057244	0.031334	0.028483	0.018224	0.026803	0.00034	0.08474	0.125896	0.051485	0.021635	0.000965	0.038898	0.000687	0.00028	8.38848	0.00362
DLM027	0.32994	0.01828	0.36334	0.50452	0.31527	0.00151	0.35969	2.91946	0.560713	0.031044	0.415417	0.722007	0.21014	0.168795	1.06201	0.041103	0.660589	4.69159	0.619556	0.010595	0.054504	0.106903	0	1.99273	15.5866	0.258151	0.117952	3.72678	0.546217	0.555339	0.247693	3.11903	0.015607	0.245735	0.196128	0.017115	0.054192	0.179919	0.25229	2.59514	0.030361	94.8816	0.427227	17.9508	0.119374	0.012417	0.00179	1.4559	0.1931
DLM028	0.00072	0.00013	2.23936	0.51183	0.39922	19.8619	0.00137	0.03066	1.12344	0.106339	0.340691	0.448048	2.45744	0.683127	0.302605	0.78142	1.96859	8.66298	0.735091	0.081602	0.158246	0.000666	0	23.5393	1.08396	22.3914	0.422198	2.64881	0.162196	0.056372	2.27507	0.840542	17.7749	1.9632	0.90949	1.66525	1.4158	0.545154	1.19969	0.069254	0.070893	0.02606	0.654642	0.124735	0.613626	1.61016	0.00044	17.7932	3.78039
DOF002	0.58411	0.09334	3.4525	0.2549	0.23015	0.30348	0	0.01426	0.221999	0.403043	0.234945	0.281917	2.01595	0.23451	0.073079	0.112205	0.738259	1.12735	0.189265	0.472072	0.109345	0.02019	0.00044	12.2989	9.01188	29.4652	0.273457	0.445545	0.282945	1.62915	0.691228	0.19726	4.40285	0.307797	1.12656	0.090702	0.192601	0.0826	1.73523	0.045741	0.042584	0.99589	1.38179	0.007261	0.436261	0.565868	0.00074	0.82383	1.16684
DOF003	0.34062	0.01498	7.46251	0.7994	1.16604	0	0.00158	0.03227	1.14087	0.271359	0.354955	0.331932	0.617707	0.372346	0.278646	0.088144	6.87222	0.375161	0.39996	7.19639	0.372414	0.000563	0	24.2288	8.6942	34.0319	0.664021	2.24852	1.01452	6.86515	0.368815	1.30971	26.2148	1.06778	2.1899	0.337763	0.249334	0.135692	9.40321	0.083864	0.083103	0.132628	4.86191	0.00349	4.80871	0.028655	0.00062	0.05714	0.51912
DOF004	0.01078	0.0034	0.92509	1.39693	2.65711	0.13958	0.03637	1.05802	0.444611	2.33859	0.591076	0.279281	2.76307	1.24081	0.386102	0.067007	21.7838	0.659741	0.198461	19.7204	0.161338	0.000831	0	32.7266	13.5782	6.2238	63.5696	3.69557	1.10875	0.04853	0.541567	0.271769	0.263182	0.144691	1.26314	1.38031	0.34996	0.103975	42.2475	0.054948	0.141848	0.00592	1.21853	0.798214	0.705583	0.733195	0.00604	10.2749	0.39847
DOF006	0.00546	0.0004	0.46395	0.82788	0.06507	0.00032	0.00029	0.02856	0.152243	0.034344	0.046685	0.012581	0.024985	0.026181	4.17395	0.005764	0.634555	0.017225	0.039878	0.204171	4.61055	0.00015	0	173.811	11.9534	0.237461	0.398613	0.786338	48.5319	6.1e-05	1.5395	0.047125	0.143474	0.019634	2.71487	0.276223	0.267601	0.004393	0.08463	0.01631	0.63826	6.4e-05	0.298992	0.020792	24.9472	6.27428	0	7.48947	0.03249
DOF007	0.07119	0.00436	27.7464	0.23001	0.03981	5e-05	3e-05	0.01293	0.077895	0.024502	0.051983	0.033081	0.042393	0.022277	2.47806	0.007421	0.607102	0.030299	0.015025	0.647534	3.16498	9.7e-05	8e-05	24.3627	15.4457	0.050668	0.56	1.92505	14.2688	0.313702	1.53097	0.066929	0.224211	0.075732	4.07483	0.29341	0.101615	0.008684	0.01977	0.023177	0.04662	0.043236	0.098108	0.000853	40.4174	0.853462	2e-05	5.02415	0.09914
DOF008	1.20049	0.17422	0.70919	0.53056	15.7108	0	0.57154	11.5856	2.02606	0.122893	1.54919	0.650069	0.668538	3.08419	5.539	0.098792	0.424773	1.37734	0.097456	0.13093	0.060672	0.001446	0	9.23643	0.24957	0.336177	0.071213	7.10109	0.21897	1.39774	5.60462	3.32669	0.038476	7.51963	0.12684	0.012154	0.003072	0.182151	14.5296	0.433593	0.119168	0.106627	0.152509	49.5751	1.28152	0.01408	0.00133	0.46078	0.54252
DOF009	0.5747	0.02784	1.33814	0.17488	0.11471	0.00057	13.2336	1.83573	0.502096	0.760884	0.231035	0.229571	0.143763	0.338628	0.091529	0.064295	0.557009	7.13135	0.061676	6.30001	0.064929	0.491284	0	16.165	3.1897	22.7905	6.78383	1.28215	0.345248	0.035511	9.44421	1.31987	0.072771	0.593778	1.58883	0.299009	14.7458	0.109546	2.35383	0.051605	0.047715	0.056557	31.0529	0.577745	6.0185	1.62156	0.01028	2.19301	0.21746
DOF010	0.13171	0.02565	1.51302	0.03079	0.05929	0.00021	2.64685	0.15999	1.29262	2.21699	0.106826	0.597425	0.024922	0.068535	0.087116	0.022805	1.09052	0.025892	0.098824	1.53275	2.68194	0.81574	0	11.3922	0.49188	2.53905	2.99227	18.58	0.130388	0.002161	0.509813	0.126043	2.29035	1.27992	0.731229	0.877817	0.236931	0.004773	0.15098	0.047566	0.162229	0.035519	0.366581	0.074166	0.549941	1.75646	0.02974	17.2706	0.05622
DOF011	0.00484	0.0004	0.74414	0.21663	0.64415	0.00056	9e-05	0.01092	0.219719	0.029751	0.16535	0.128947	0.081868	0.296127	1.1973	0.019126	0.043502	2.64835	0.039519	1.972	0.01257	0.024045	0	37.4728	0.7611	0.867508	13.5236	1.83385	0.11465	0.002179	2.19157	0.211924	0.11047	0.040996	0.340167	0.915655	0.035897	0.035023	1.70907	0.055134	0.015517	16.599	0.193335	0.010685	0.41208	0.054478	6e-05	0.10809	0.08741
DOF012	2.16111	0.13988	0.05012	0.99101	0.04433	8e-05	0.09451	1.29286	0.2426	0.048625	0.093775	0.041312	0.065593	0.081886	11.3726	0.004156	5.41685	0.08637	0.039823	0.017474	0.588527	0.001109	0	12.4811	17.0384	0.10956	0.27379	4.31976	0.088693	0.000362	0.339473	0.12147	0.035694	0.0416	0.137651	0.860853	0.017386	0.006298	0.02897	0.018572	0.081793	0.001631	0.058766	0.306813	0.042071	0.005701	0.00157	12.0108	0.11741
DOF013	0.00246	0.00036	10.7859	0.5699	2.42793	8e-05	0.00817	0.03802	0.08936	3.55233	0.074384	0.070038	1.93068	0.127586	0.489668	0.016269	0.053361	0.127885	0.046513	0.097691	0.476226	0.038272	0	40.6767	6.40496	7.5264	0.328913	1.72685	0.134336	0.029135	1.79038	0.17988	1.27521	0.035983	0.904425	3.6412	0.020397	0.032397	4.82389	0.020068	0.011517	0.012038	0.617628	0.927482	4.08206	1.4794	0.00077	0.39612	0.63878
DOF014	0.00127	0.00014	0.123	0.03153	0.08578	0.00118	0.00478	0.1246	0.447016	0.702454	0.388452	0.386513	1.18945	1.42727	0.126867	0.058825	0.405492	0.853621	0.110059	0.116368	0.149489	0.001289	0	1.79703	0.17941	0.955885	42.0314	0.615642	3.13621	0.01448	24.475	0.521378	0.149964	1.66489	1.36156	0.850036	0.998764	0.099252	0.60248	0.02756	0.035426	0.024819	1.15144	5.06672	1.34765	0.002176	0	0.00782	0.13418
DOM001	0.00015	0	4.04622	0.269	1.54887	0.04203	0.00016	0.03256	0.211022	0.587634	0.487212	0.68018	0.135684	0.501357	0.666895	0.060667	8.24693	0.70312	0.100425	9.06867	0.433797	0.03661	0	36.8126	18.3495	21.4222	3.78744	1.64505	1.28981	0.037126	1.23011	0.125038	2.18108	2.31711	1.88481	0.187595	0.060309	0.092245	0.11689	0.035268	0.2066	27.766	1.25283	0.023959	2.21646	1.54168	0.01725	3.64609	0.40373
DOM003	0.03386	0.00156	0.45177	0.43356	3.17175	9e-05	32.5667	2.09954	0.136041	0.009875	2.04478	0.557028	0.040445	0.975116	0.083601	0.016849	0.003567	0.156784	0.056797	0.028163	0.003731	0.833316	0	2.98056	1.50056	0.025304	0.399616	0.133798	0.220759	0.003723	0.060842	4.6662	0.018183	0.078482	0.021581	0.015823	0.005698	0.017461	0.03768	6.44547	0.063385	79.2217	1.42615	4.35689	0.019443	0.189395	0.00017	55.2313	0.11897
DOM005	0.00545	7e-05	72.4229	0.01462	0.01264	0	0	0.02672	0.02461	0.0044	0.057778	0.003673	0.007374	0.011352	0.69714	0.005618	0.021356	0.020379	0.010749	0.292304	9.86256	2.4e-05	0	0.21749	17.3914	0.113691	0.360004	1.4252	50.4094	0.001379	0.184267	0.021494	1.09598	0.012466	0.79153	0.052437	0.095702	0.005458	9.04106	0.006943	0.305627	0.02037	0.056533	0.000214	14.6489	1.22247	0	1.60331	0.03839
DOM008	0.02595	0.00362	7.4645	0.33415	0.1796	0.03248	0	0.00705	0.124881	4.20325	0.239489	0.026075	0.058574	0.562494	1.97066	0.010352	0.09866	0.033342	0.036885	0.184077	4.98059	0	0	37.238	25.9111	1.25573	55.6876	0.557958	1.21368	2.22422	4.61001	0.070119	0.490946	0.033445	2.48629	1.39888	0.629397	0.004657	0.00813	0.033599	0.78639	0.03031	0.562556	0.000141	4.20337	0.001481	12.255	5.51609	0.0343
DOM010	0.00248	0.00213	10.1721	1.7555	0.26491	0.00015	0.00036	0.04582	0.287333	0.407635	0.160257	0.292577	6.24116	0.527243	1.18504	0.042221	3.54657	0.295811	0.245413	8.32855	2.2531	0.000302	0	46.3008	9.83879	23.9304	32.3812	2.0708	0.955434	0.005407	6.71028	0.188676	0.594765	0.106007	1.26048	0.891207	15.0518	0.061113	0.13456	0.192936	0.156104	0.007007	10.1046	0.004886	0.915315	0.001313	0.00047	0.55277	0.17995
DOM012	0.61182	0.0476	0.2189	0.18107	0.03962	7e-05	0.50255	0.01572	0.804971	1.38727	0.716046	0.084631	0.121407	0.294009	0.118143	0.03032	0.769512	0.961702	5.55472	7.05186	0.036388	0.328198	0	7.76809	1.73464	0.317782	0.341331	0.610953	0.044328	0.021986	0.334168	0.333702	0.435575	0.07748	0.200329	0.416655	0.089338	0.041163	0.86088	0.627899	0.042261	5.09693	0.325825	0.018101	0.068578	1.01554	2.44046	2.87875	0.14426
DOM013	0.01523	0.02282	1.92869	1.26743	0.96747	0	0.00074	0.0254	1.75131	0.802019	0.361721	0.320364	5.64905	1.17023	0.249429	0.148305	6.62192	1.44466	0.160943	0.485831	0.148268	0.780761	0	39.0444	4.07385	31.3213	53.943	2.78523	0.50621	1.58302	0.641027	1.2925	2.09155	0.132668	5.12054	1.53768	0.692634	0.133239	0.07309	0.046655	0.14559	0.019537	1.15729	0.14732	2.10197	3.42831	0.18722	1.07282	0.84179
DOM014	0.00761	0.00056	1.79919	0.24977	0.04404	0.0144	0.02564	0.01076	0.274085	0.875414	0.147534	0.158771	1.02858	0.072148	0.081607	0.054435	4.07899	0.495327	0.957311	5.59796	0.069642	0.077064	0	8.53109	3.52482	9.37083	3.18678	0.487371	0.038585	0.000292	1.67925	0.197966	3.23663	0.063312	0.317481	0.408987	1.12264	0.02857	0.02137	0.300501	0.055719	0.003774	0.752012	0.130219	0.170796	0.709787	0.00042	0.05659	0.18629
DOM015	0.02973	0.0014	2.14938	0.21857	0.08457	0.56456	0.00081	0.14398	0.121941	0.062603	0.125533	0.227474	0.089597	0.43151	0.218808	0.122545	0.140507	3.65137	0.106932	0.180989	0.362494	0.000208	0	34.1792	2.44592	0.059512	18.7765	1.70003	0.790679	0.000728	3.00882	0.125493	0.614416	1.52236	2.82877	3.83944	0.785798	0.096389	0.34823	0.073229	0.092206	0.018111	1.54089	0.020168	2.58315	0.00038	0.00406	0.68157	0.39676
DOM016	0.01053	0.0009	3.30554	0.37888	0.23311	0	0.00217	0.14609	0.348732	1.46946	0.38544	0.225864	0.700179	0.477116	3.85103	0.026608	0.26182	0.236875	0.109771	9.4786	0.574718	0.000449	0	88.4168	30.5108	0.109237	31.9354	0.577982	0.750691	7.4049	1.71853	0.333676	0.387814	0.08442	0.720242	0.455995	0.068314	0.098672	0.25549	0.052552	0.07265	1.03196	0.269883	0.008008	0.246915	4.87946	7e-05	6.20194	0.43069
DOM017	0.00312	0.00015	26.9813	0.92695	0.82469	0.0001	0.00032	0.00607	0.20941	0.038439	0.084713	0.057519	1.91407	0.18671	0.11894	0.072397	0.025812	0.532322	0.073908	0.111147	0.111217	0.004186	0	37.7092	3.05455	0.077162	0.311342	0.715023	6.46365	2.58447	1.3683	0.086948	2.94232	0.247589	1.05421	0.800228	0.05371	0.118813	1.12813	0.015911	0.050034	0.006487	0.177813	0.036397	7.40453	0.619587	0.00043	0.04475	1.13759
DOM018	0.0046	0.00068	1.20778	2.10516	1.33792	0.02734	5.12962	0.14956	0.62932	0.043811	0.394194	0.530802	0.163352	0.982136	0.278796	0.04264	3.8117	0.903382	1.05462	3.30375	0.03899	0.359001	0	22.6649	1.63891	6.89813	109.013	7.08309	0.329093	1.41664	1.01394	0.588993	0.134444	0.421144	3.07988	3.24854	0.335905	0.158288	9.41256	0.036601	0.180752	0.060355	4.6125	1.66718	0.91754	2.36982	0.04059	0.40192	0.62453
DOM019	0.00689	0.00071	8.24209	0.62201	0.34176	11.4379	0.00538	0.02148	0.306326	0.35678	0.193695	0.086981	1.62915	1.12218	0.182212	0.074582	0.297542	1.36492	0.369724	0.139174	0.145128	0.051051	0.02675	36.1126	1.3803	5.8135	22.8536	1.07663	1.19162	0.003722	0.499659	0.363125	4.32555	0.090916	1.27855	0.267119	9.63624	0.14273	0.11781	0.083341	0.081693	0.009682	6.18926	0.005005	2.45778	0.198938	0.00149	0.04721	13.9433
DOM020	0.00274	0.00022	0.07967	0.04203	0.00899	0	0.0001	0.00057	0.300602	0.752842	0.100097	0.189753	0.402244	0.187841	0.608033	0.031571	1.99726	0.413242	0.104068	1.37214	0.127207	0.00013	0	3.23933	0.37805	3.20348	1.18895	0.470472	0.78108	0.000892	22.7041	0.154203	2.19702	0.034765	1.43291	0.355736	9.52889	0.113226	0.14919	0.038908	0.031704	0.018551	0.56143	0.079656	1.08965	0.218768	0.04793	0.01634	0.10917
DOM021	0.13021	0.00592	9.1207	1.73393	0.26496	0	0.00193	0.03693	0.323608	0.066759	0.195838	0.253573	0.507175	0.086025	0.044175	0.023582	0.29648	1.30861	0.041197	0.132615	0.395149	0.000615	0	25.435	3.16865	10.981	67.9286	0.161762	0.99582	0.826911	5.34043	0.324202	1.11067	0.083662	1.48449	1.64712	0.084949	0.056952	1.65305	0.048554	0.03257	0.043126	2.30366	0.049152	2.0109	0.215568	0.00019	1.20647	1.30011
DOM022	2.04563	0.13811	2.54099	0.134	0.03036	0.01831	0.00628	0.00784	0.25176	5.67299	0.085581	0.025193	0.106924	0.041553	0.075031	0.033267	0.321193	0.197817	0.036535	2.36494	10.9356	0.314842	0.00451	43.6113	5.17472	0.065979	23.2855	0.097824	1.04474	0.014706	2.05988	0.112705	1.52056	0.058025	1.86381	1.05319	0.494881	0.081491	0.03745	0.098268	0.045736	0.526368	0.954481	0.251371	18.1481	1.19318	0.00023	1.1179	0.16492
DOM023	0.00856	0.00043	0.32659	0.18359	0.31101	0.00028	0.00041	0.02211	0.115708	0.674936	0.102567	0.088126	0.030118	0.28275	0.56514	0.004918	3.04486	0.158981	0.202224	2.26669	0.115274	0.035113	0.00018	25.0542	2.08378	11.7368	8.50462	0.311433	0.300776	0.008507	50.0243	0.052543	0.252069	0.292355	1.61696	0.418479	1.39527	0.039773	1.28549	0.008945	0.060027	88.105	0.787164	0.045918	0.704439	0.194116	0.00071	0.37271	0.31436
DOM024	0.0033	0.00025	0.02022	0.00546	0.04207	3e-05	0	0.00282	0.285159	0.411131	0.340676	0.281178	0.201971	0.838916	0.118925	0.082622	0.605797	5.35611	0.18692	0.162123	0.081363	0.000129	0	0.79839	0.02408	0.384068	31.9767	1.49172	0.39261	0.898258	3.4027	1.07296	1.75145	0.088111	1.21662	26.4245	0.173878	0.143774	0.00534	0.086616	0.163735	0.074002	0.504044	0.006263	0.386001	0.283949	0.00017	0.00505	0.01805
DOM025	0.00164	0.00022	0.64697	0.00939	0.00171	0	0.01626	0.00032	0.213177	1.04044	0.136587	0.185627	5.23239	0.361105	0.037842	0.032694	1.74923	2.08769	0.122274	0.624109	0.523842	0.223162	0	0.36414	0.29811	12.919	28.2908	0.644528	0.423351	0.019049	0.90856	0.094147	11.9088	0.322474	0.675236	0.698759	0.037158	0.052083	0.13124	0.026683	0.074318	0.014617	1.20207	0.020892	0.245721	3.15776	0	0.01804	0.04422
DOM026	0.4235	0.04437	3.74954	0.78908	0.21256	6e-05	0.0004	0.19421	0.790846	5.90667	1.02852	0.876624	23.4556	0.094187	4.21683	0.164297	0.49626	1.39334	0.258118	0.289035	0.154983	0.000521	0	117.048	3.57392	0.211449	0.796954	9.13385	0.270341	0.001481	4.74496	0.414195	0.229798	0.141662	1.71738	0.700761	0.930863	0.475424	2.95475	0.084388	0.128587	0.055394	0.522716	0.008368	6.61041	0.001138	0.0002	0.0476	0.33158
ED10A	0.07324	0.00363	28.1553	2.77528	2.36504	0.00083	0.00068	0.19523	0.071244	0.238419	0.11656	0.02338	0.341458	0.018209	0.295038	0.03117	0.110372	0.357392	0.347897	2.69814	0.145647	0.047469	9e-05	52.8456	18.894	7.5596	11.1445	0.190017	0.393817	0	0.279104	0.059915	0.58372	0.015895	1.22889	0.272	4.44088	0.051745	2.54635	0.011066	0.030233	0.00301	0.235875	0.001484	0.893921	0.232103	0.29889	0.73503	5.09967
ED11A	0.41346	0.01927	268.099	0.04957	0.066	0	0.88376	0.3751	0.360753	0.029719	0.085896	0.052861	0.923413	2.34591	4.50172	0.035539	0.663745	0.164824	0.050776	0.386484	0.005947	0.000631	9e-05	36.1001	204.673	0.092513	0.908382	3.43276	0.082387	0.000162	0.092783	0.130435	0.343821	0.082763	0.236515	0.315892	0.076014	0.168779	0.17596	0.041174	0.763351	0.063059	0.089768	0.02648	0.26657	23.7132	0.1242	38.8333	0.8478
ED12A	0.1315	0.00762	20.135	0.12278	0.02593	0	0.87575	8.77568	0.088982	0.016099	0.042015	0.04542	0.019249	0.027784	1.09149	0.027295	125.724	0.044974	0.054014	0.127657	0.039729	20.6576	0	20.6679	4.84885	0.224099	0.749255	0.719464	1.95604	0.028188	0.990749	0.060009	0.259947	0.027531	3.19544	0.132155	0.12309	0.083041	1.7813	0.028105	4.0343	0.052854	1.30477	61.1982	2.69361	0.001172	0.09153	7.51553	0.09624
ED13A	0.1479	0.00773	3.60924	5.04718	0.60216	0	0.00182	0.01834	0.123937	0.139038	0.200715	0.06285	0.373632	0.005979	0.257611	0.00831	0.299483	1.9304	0.064759	4.51392	0.105982	0.040331	0	57.5292	11.4761	0.15093	2.10335	0.091697	0.266031	3.57362	4.84469	0.377152	0.051883	0.324665	0.337226	0.164865	4.06008	0.025116	2.89361	0.056301	0.017623	100.952	0.915967	0.00817	0.710347	1.31857	0.04704	4.21984	0.82026
ED14A	3.51057	0.12823	3.12376	0.37049	0.38411	0.00186	0.07911	0.80691	0.129784	4.49477	0.318271	0.697279	3.11746	0.1707	2.01024	0.143328	7.95296	3.00433	0.08243	1.22292	0.183089	1.53274	9e-05	13.8845	2.11967	25.3041	41.8126	0.722362	0.256253	0.011121	1.03739	1.85433	0.247878	1.22613	6.58701	2.14685	28.6936	0.071913	0.76534	0.044113	0.274745	0.025113	0.995968	8.78907	0.999751	3.63196	0.00256	2.02961	1.93629
ED15A	0.00283	5e-05	10.6102	0.13663	0.07089	1.76927	0.00095	0.01551	0.149477	3.023	0.062184	0.01463	3.20488	0.018812	7.52332	0.019524	0.193569	0.103771	0.136532	0.043233	4.90921	0.001378	0	0.42116	24.6121	2.8884	141.746	1.04407	1.54871	0.000672	0.34562	0.073996	2.53586	0.528066	1.03242	2.11826	0.605947	0.008359	0.00906	0.029472	0.048986	0.025789	0.262887	0.008467	1.14427	1.20242	0.14642	27.4763	0.0993
ED16A	0.04529	0.00232	6.61931	2.52823	1.82705	0.00021	0.00653	0.01296	0.046537	0.010803	0.114131	0.150066	1.12814	0.035905	0.020577	0.067164	0.109161	0.367297	0.192345	1.21958	0.014497	0.027088	0.57881	17.1309	1.91354	2.93321	1.59664	0.106424	0.04207	0.018782	1.483	0.567479	0.048062	0.527382	0.145297	0.122237	2.00315	0.078099	30.064	0.068846	0.039414	29.5736	0.205474	0.023847	0.074828	0.486285	0.40448	2.08034	6.46955
ED19A	1.9231	0.07086	0.04521	0.0446	0.09023	0.00182	0.92083	5.40357	0.004434	0.109321	0.00467	0.006507	0.00153	0.002625	54.0246	0.001251	0.029849	0.015108	0.00365	0.034335	0.241677	0.000525	0	3.968	0.04007	0.003965	0.014707	0.014206	0.384638	0.000429	0.068562	0.035236	0.00247	0.054208	0.033362	0.004459	0.007538	0.000478	0.086	0.006038	0.422349	0.013051	0.003946	20.1151	0.003043	0.001823	0.26126	212.505	0.21525
ED20A	0.02527	0.02578	7.4396	0.71733	0.17049	0.00125	0.0016	0.48164	0.361731	0.10088	0.193604	0.088824	4.23034	0.13178	0.103767	0.10556	0.154215	2.3187	1.03749	12.8919	0.657278	0.22729	0	29.5395	3.11361	1.32551	0.343515	0.393657	0.619499	0.250749	2.27043	0.599307	1.88267	1.13981	0.933609	0.150367	0.040733	0.113564	0.67118	0.03068	0.070918	99.0332	1.84637	0.06983	7.7899	6.53965	3e-05	8.21454	2.49625
ED50A	3.37545	0.19718	0.65373	5.39388	0.52844	0.00013	1.87001	15.5304	0.075475	0.004959	0.199138	0.062214	0.044605	0.135594	0.169182	0.002102	0.288095	22.8558	0.078817	0.020185	0.048713	0.000833	0	30.2471	1.48432	0.009615	0.061951	0.10056	3.20461	0.000696	0.58078	0.198962	0.005868	0.089413	0.178447	0.028531	0.055674	0.037412	0.64912	0.011303	0.008101	0.021876	0.262769	8.51315	2.59228	0.000327	2.14104	7.37296	1.53088
ED9A	7.34167	0.63048	9.51341	0.47098	2.06601	0.0017	0.0007	0.03806	0.579251	0.758724	1.2851	0.072626	0.199723	0.483021	0.966638	0.086337	0.313548	1.31637	0.202292	12.9928	1.09117	0.707611	0	67.6174	5.17925	3.46384	1.24566	2.93486	4.66221	0.001275	6.60062	2.40077	0.551952	8.32132	6.33177	0.676734	25.0701	0.333546	28.5621	0.060697	0.133966	0.017818	0.669285	0.009942	15.7217	9.66078	0.00559	0.20164	2.932
HT14A	0.00962	0.01424	15.3014	0.57826	0.55763	0.00044	0.00884	0.02255	0.057286	18.758	0.039308	0.01426	0.00844	0.024715	1.63976	0.009064	9.10633	0.035763	0.031829	56.0205	7.6842	0.000393	0	51.0898	0.49857	0.146254	10.3143	0.008537	0.190387	0	0.059675	0.061592	1.03096	0.065083	0.16679	0.829805	0.008947	0.007954	0.08319	0.024173	0.021366	0.001063	1.74442	0.00709	0.147258	0.000306	0.30103	16.7193	1.04442
HT25A	1.25508	0.05089	0.76974	2.40085	0.60611	0.01363	0.01658	0.33419	2.32295	52.9044	2.59796	11.8019	31.7227	1.01516	12.1159	0.205535	0.887361	0.72677	16.161	1.72846	29.3506	0.590262	0.03019	1.64809	6.44432	0.336978	1.90766	3.91847	0.238817	0.032693	0.25383	1.26855	0.056034	0.64535	0.140409	0.082073	0.280844	0.115955	0.20003	0.382727	0.442587	0.345351	0.057696	0.329686	0.174219	1.51159	0.66776	58.1095	2.44326
HT8A	3.88324	0.18968	9.58645	0.20552	2.82668	0.28439	1.54469	13.0751	0.710046	0.061959	0.544194	1.13947	0.16932	0.050639	63.179	0.071966	0.151007	0.633249	0.258055	0.180252	7.27272	8.51146	0	41.7399	64.1831	0.093222	1.2684	0.679271	0.675467	0.001164	4.30048	0.119132	0.354843	0.068244	1.45641	0.125466	0.432809	0.131227	0.35343	0.344819	0.218333	0.261016	0.384841	152.312	2.49558	3.58159	0.12902	0.74065	0.30763
MH0002	0.03471	0.35666	1.37599	0.45781	2.28469	9.30497	1.26257	0.05851	0.619603	2.18703	0.836114	0.609255	0.736763	2.1325	0.153868	0.120644	0.907566	1.33188	0.222184	1.28541	0.159058	0.098818	8e-05	17.8711	1.53449	6.69703	0.070233	3.44533	0.096525	0.050579	0.084689	2.70382	0.033565	0.213769	0.133405	0.612562	0.043412	0.367682	0.2002	0.173164	0.149079	0.000933	0.243289	0.052217	0.228907	0.031617	0.00046	0.94917	0.97995
MH0003	3.23336	0.42827	2.55015	0.75614	0.33645	0.00051	0.00284	0.22879	0.422064	0.807286	0.233511	2.62866	0.185239	0.711511	0.077553	1.95856	6.02326	1.53555	0.3331	0.145426	0.076615	0.44068	0	16.6179	3.06255	0.179604	2.16043	1.03317	1.12686	0.619075	1.98798	1.10473	9.23873	1.82607	0.959294	0.654996	0.317414	0.152045	6.93077	0.040941	0.059434	0.015155	1.36514	0.025224	4.14547	1.30306	0.00039	0.15653	1.95634
MH0006	0.08058	0.00569	1.17879	3.20184	4.86135	0.00749	0.05311	0.03327	0.800976	0.282958	1.83493	3.78788	1.55748	3.15179	0.321747	0.352527	1.17488	4.02498	1.55045	1.249	0.162647	0.47617	4e-05	24.8247	4.43862	27.2155	0.938429	8.71731	0.183788	0.024461	0.095718	3.71653	0.071528	0.411193	1.34196	11.7621	0.288381	75.8558	5.68469	1.24382	0.115857	277.654	1.52319	0.011356	0.356768	0.54998	0.00022	0.01884	1.44742
MH0009	0.00697	0.06405	0.23566	0.546	0.17252	1.30632	0.13021	0.03637	0.304339	0.04519	0.277321	1.00781	0.143366	0.343422	0.067593	0.185614	0.446157	0.902801	11.1248	0.119186	0.021381	0.071788	0.51899	3.80854	1.61595	1.5479	0.097986	0.200156	0.022918	0.083165	0.415606	0.596668	0.012679	0.096833	0.101414	0.03958	0.018931	0.680677	0.8358	0.247523	0.01596	13.4417	1.2047	0.007828	0.146109	0.278227	0.00133	0.27105	0.691
MH0011	0.08187	0.31649	1.32907	0.90808	1.44887	4.93702	0.67843	0.05382	0.708317	0.2571	0.343848	1.74914	0.315264	1.30854	0.123892	0.09434	4.67658	2.61139	0.152749	3.66485	0.025891	0.007015	6.64971	10.2954	2.77234	6.2742	0.078923	0.486214	0.313904	0.034834	0.816771	1.34716	3.17038	0.574223	0.295438	0.313527	0.351019	0.507885	0.22763	1.26322	0.055694	0.016906	6.32357	0.027696	0.417505	0.831951	0.00023	0.01613	0.5996
MH0012	0.05039	0.00279	3.93961	2.53624	1.55377	16.7094	5.39712	1.7926	1.69426	0.38864	1.32963	6.70298	2.10946	1.61686	0.409018	0.337503	3.69893	3.52231	1.12903	0.08349	0.151229	0.839335	2.35791	14.068	11.3569	26.2977	0.304139	3.01647	1.46162	0.691105	0.04571	3.49575	17.3767	1.67258	0.533947	0.623596	0.025451	1.37952	6.63037	1.19282	0.208124	0.564447	4.39189	0.205912	0.187999	0.487155	0.0026	1.71768	2.27486
MH0014	0.03079	0.0014	4.79711	0.78204	0.30621	0.28935	0.26706	0.03244	0.268233	0.382611	0.40698	1.08086	0.413587	0.511628	8.73876	0.49746	1.46274	1.3599	4.09958	2.35097	0.040136	0.105724	0.05747	17.3654	3.91436	14.9131	0.123409	1.07681	0.238759	1.46263	0.127068	0.876241	0.045067	0.139804	2.07361	9.30201	0.111278	0.2939	5.26164	0.169319	0.148664	0.02203	8.7207	0.014392	1.01101	0.208208	0.00058	25.1206	2.57903
MH0016	0.01413	0.09888	3.75816	0.52191	1.28924	0.00583	3e-05	0.00128	0.671138	1.14666	0.420831	1.06262	0.586584	0.508522	0.091182	0.082388	2.27916	0.787809	1.10994	0.081348	0.262316	0.207349	0.00976	56.4617	3.79015	6.36912	0.627579	2.4058	0.261408	0.250568	1.33881	0.309386	1.23063	1.79693	0.289836	0.784027	0.182999	0.244346	4.05379	0.032454	0.046956	0.010175	1.16058	0.00608	0.163624	0.365756	0.00018	0.00029	0.78532
MH0020	0.00462	0.00077	3.58126	1.45978	4.28652	0.00019	1.12863	0.05904	0.147603	0.929015	0.168551	0.072768	0.119262	0.468559	0.071236	0.015675	9.8015	3.5157	0.068802	0.624452	0.470588	0.344365	0.00025	34.6206	17.2917	6.42418	0.257942	5.24057	1.31329	1.58077	0.085367	2.02441	0.412225	0.375369	0.668655	0.59263	0.085779	0.042383	0.02801	0.0506	0.020397	0.018902	1.02967	0.02498	6.00058	1.1882	9e-05	0.00356	0.12523
MH0021	0.12269	0.0119	0.76915	0.88204	2.01018	0.51925	0.24432	0.23254	0.833674	0.269068	0.312472	0.472954	0.17337	1.87688	0.082212	0.289787	1.38935	0.619499	0.102027	1.77256	0.050533	0.016764	0.16649	13.0471	6.00528	1.96806	0.07612	1.82818	0.786924	0.027571	0.033435	1.26841	1.07377	2.50635	0.426619	0.278	0.128878	0.144044	16.2698	0.090153	0.034806	0.004072	0.31571	0.009495	0.366876	0.340613	0.00019	0.00018	0.47132
MH0024	0.01936	0.00076	0.11055	0.26898	1.31817	0.00157	4e-05	0.00028	0.127082	0.016405	0.278623	1.21447	0.100098	0.297641	0.020564	0.386402	0.019988	1.85058	0.122824	0.044654	0.008981	0.040921	0.0677	0.16053	6.61285	6.87442	0.166404	1.12046	0.311235	0.000157	0.195174	1.1646	3.72621	1.88935	0.248924	0.323217	0.345728	0.139496	2.1334	0.037085	0.020691	0.001257	0.052883	0.006362	0.129415	1.1e-05	0.00045	0.0001	0.21462
MH0025	0.06494	0.00357	1.74491	0.28792	2.42609	2.81846	1.60593	0.02432	0.611932	0.043237	0.413813	0.475784	0.281062	1.71612	0.031923	0.354806	1.18366	0.756618	0.147459	3.39504	0.028693	0.494502	0.92311	16.9506	5.77005	3.20983	0.947054	0.57923	0.109065	0.061533	0.100667	1.65413	0.330959	0.145708	0.484443	0.134341	0.110575	4.23231	0.54735	0.620112	0.040226	0.007962	0.946364	0.093929	0.151741	0.028216	0.00013	5.66567	0.22077
MH0026	0.01357	0.00777	0.17627	0.68804	0.68482	0.1479	5e-05	0.00471	0.549474	1.37065	0.563286	0.78433	0.731333	0.651164	0.048404	0.470839	0.03375	0.488745	0.182957	9.51392	0.050333	0.172563	0	7.55488	0.01977	0.009863	0.075201	1.22933	0.066979	0.00024	0.010606	0.69323	0.013225	1.11879	0.447751	0.006081	0.019261	0.157353	2.96356	0.035866	0.021785	35.4648	0.07921	0.005998	0.668583	0.000136	0.00021	5e-05	0.60562
MH0028	0.0153	0.00163	0.92417	0.50372	1.14811	0.78561	1.0701	0.00304	0.104465	0.677115	0.587538	0.181255	1.11617	0.493425	0.13062	0.083354	2.40961	0.346824	0.14584	7.3469	0.136865	0.001411	0.13089	11.0402	5.27558	18.509	0.913589	0.389678	0.077606	0.003127	0.113466	0.546488	2.85274	1.8353	0.861504	0.368846	0.031111	0.105636	0.63826	0.030067	0.088026	0.001381	1.25758	0.016136	0.310512	0.401995	0.0006	0.00079	0.35824
MH0030	0.04605	0.11425	0.09516	0.49062	0.09856	0.0001	0.17642	0.00368	0.064981	0.007405	0.21292	0.781252	0.136151	0.234527	0.023999	1.06507	0.42204	0.694466	0.131829	0.003044	0.011077	0.067203	0.09482	0.64974	0.01305	0.016967	0.046969	0.298889	0.010409	0.003417	0.007162	0.763256	0.008576	0.171379	0.048316	0.036121	0.001581	5.34343	1.06937	0.647161	0.045348	5.98224	0.332119	0.014737	0.004738	0.008997	0.05004	5e-05	0.67711
MH0031	0.01304	0.00102	0.11367	0.34865	0.27208	0.02659	0.08815	0.05169	0.17971	0.014151	0.340601	0.871153	0.402589	0.27039	0.05946	0.080153	0.3924	0.451188	0.329371	0.21385	0.015537	0.145579	0.10483	1.29164	0.46518	0.012177	0.111009	0.302746	0.007017	0.018027	0.062346	0.385123	0.398451	0.049073	0.044007	0.006211	0.0031	33.9479	0.20886	0.422617	0.029932	5.56994	0.22014	0.007607	0.023417	0.007358	0.03741	0.00113	1.13044
MH0032	0.04219	0.00642	0.3448	0.33402	0.08459	0.05468	0.07005	0.0154	0.454444	0.204788	0.174326	0.466357	0.097795	0.176857	0.018475	0.028619	2.26393	0.872232	0.367112	0.767636	0.005617	0.110419	0.00874	8.01162	1.20279	2.97494	1.42044	0.308948	0.026299	0.0254	0.008882	0.614412	0.009121	0.370771	0.170814	0.029716	0.003559	0.1275	3.75786	0.254382	0.022049	83.4021	0.094635	0.002723	0.052927	0.007453	0.0014	0.0048	0.47755
MH0033	0.00713	0.01211	1.5944	0.40189	0.78568	0.00128	0.17206	0.04653	0.318486	0.238677	0.338548	0.683692	0.161244	0.464177	0.042567	0.161648	0.172211	0.436973	0.726814	0.092323	0.012051	0.116476	0.07464	25.9834	1.85274	4.98099	0.10754	1.34072	0.067463	0.14815	0.014608	0.688627	1.36741	1.42244	0.347888	0.172467	0.021327	7.17781	9.68154	0.071494	0.046939	0.076188	0.397114	0.008862	0.386453	0.164631	0.00022	0.00776	1.43903
MH0034	0.00606	0.0017	0.17933	0.21107	0.12536	0.00058	0.02458	0.00204	0.111136	0.011186	0.129695	0.353777	0.068629	0.212376	0.017539	0.601074	0.409854	0.602543	1.16376	0.669931	0.001981	0.016391	0.00111	3.88576	0.74099	1.23153	0.047678	0.171515	0.045329	0.02382	0.034063	0.136345	0.010336	0.057917	0.366782	0.114191	5.05505	0.066919	3.66981	0.007875	0.008201	85.4874	0.10427	0.002977	0.163395	0.026421	0	0.00071	0.69083
MH0035	0.47941	0.24178	1.04609	0.50158	0.42347	2.77185	1.25288	0.05392	0.302563	0.037681	0.40516	0.363548	0.334982	0.963078	0.09068	0.281851	1.16457	0.50954	0.485636	1.32065	0.012702	0.084572	0.04957	18.1745	2.73226	2.08501	0.179859	0.726113	0.25507	0.111267	0.027705	0.406542	1.27879	0.865669	0.258311	0.470391	0.013361	0.459907	12.0191	0.073809	0.036553	0.001401	0.332699	0.040117	0.855836	0.115089	0.00031	0.00166	1.82277
MH0036	0.00355	0.00117	3.05207	0.36546	0.08596	0.00546	0.00015	0.00079	0.499287	0.826491	0.202212	0.536641	0.931903	0.17846	0.069214	0.105538	0.010793	0.46894	1.68375	0.028521	0.005874	0.000716	0.17532	15.8512	0.03711	0.049159	0.008931	0.443463	0.045472	0.209518	0.93287	0.637356	1.13103	0.689216	0.1104	0.068409	0.046259	0.843598	8.33296	2.1304	0.045407	0.02736	0.075386	0.004258	0.249252	0.022458	0.00035	0.03109	0.39197
MH0037	0.0294	0.12454	0.05816	0.5016	1.2082	4.39703	0.0238	0.00047	0.209172	0.021368	0.202363	1.55551	0.412581	0.495904	0.059534	0.110261	0.089807	0.789012	0.231049	0.022923	0.052448	0.127714	0	19.9626	0.11983	0.13097	0.090221	0.999051	0.290431	1.61942	0.091726	0.950405	6.42299	2.18074	18.8634	0.02449	0.031966	0.141059	1.07575	0.044946	0.049755	0.007508	0.225372	0.006169	0.585055	0	0.00022	0.13145	0.92095
MH0038	0.01414	0.00114	1.20919	0.20626	0.18194	0.00276	0.0024	0.02081	0.129515	0.009266	0.128085	0.56461	0.134395	0.158045	0.020741	0.183574	2.7572	0.441729	0.061289	3.11279	0.002953	0.021457	0	9.40167	4.86089	1.34917	5.54408	0.562802	0.160686	0.631717	0.391525	0.254529	13.4203	0.10113	1.4842	0.183546	0.060104	0.075239	6.11342	0.089376	0.032058	0.000551	0.10107	0.264707	0.202963	0.027075	0.00037	0.0049	0.37892
MH0039	0.00832	0.00411	2.85823	0.53847	0.71364	0.18036	0.16058	0.04638	0.312459	0.543133	0.421286	0.848041	0.918726	0.435162	0.023887	0.340645	3.56079	0.922969	0.155624	0.284968	0.008087	0.124997	0.02118	32.7335	4.08117	2.57385	7.88986	1.04431	0.157615	0.052436	0.132446	0.438947	3.07589	0.66309	3.17071	0.301007	0.046087	0.208081	2.29599	1.38221	0.042189	0.003963	0.10908	0.007258	1.65976	0.008551	0.00038	0.00025	0.41891
MH0040	0.30599	0.00973	0.32332	0.60921	0.97161	0.06067	0.00062	0.11706	0.222669	0.026483	0.198451	0.2952	0.26373	0.771385	0.033513	0.168426	2.49558	0.618588	0.156604	3.21314	0.014739	0.061302	0	6.62126	0.04669	0.488007	3.50119	1.68386	0.145602	0.462887	0.012221	0.827075	10.5903	1.29437	0.654943	0.448041	0.013458	4.9618	0.72736	0.079228	0.025217	0.003062	0.073888	0.010927	0.518298	0	0.00037	0.00028	0.40571
MH0041	0.31861	0.17991	10.2019	0.90718	1.09629	0.13453	5.08241	0.20842	0.637222	0.147618	0.66612	3.07319	1.46726	0.98462	0.081952	0.169345	4.85166	2.6661	4.09091	1.63004	0.054376	0.824526	8e-05	28.4749	1.57637	6.1814	0.43613	1.90164	1.08886	0.020076	0.150355	2.31549	1.50058	1.87868	0.451141	0.110621	0.113151	0.246067	1.17704	1.52125	0.067211	0.09129	1.04154	0.234002	1.04131	0.135619	0.00016	0.07215	0.7054
MH0042	0.00438	0.00975	0.63111	0.37818	2.02461	0.40055	0.72016	0.06093	0.183194	0.017089	0.315357	4.67615	0.271793	0.508826	0.03965	1.24349	0.743943	0.433488	1.96372	0.659891	0.010003	0.042915	0.1122	13.9513	0.38208	3.20391	0.186562	1.11307	0.026732	0.601139	0.046295	0.454093	0.121779	0.26611	0.250779	0.193773	0.168167	2.61322	0.05265	0.06415	0.027615	0.007129	0.523645	0.039113	1.05249	0.011151	0.00068	0.00694	0.76155
MH0043	0.00988	0.04306	1.5432	0.70516	1.60458	0.98132	0.33435	0.04803	0.272391	0.030107	0.30397	0.567198	0.309055	1.19324	0.046122	3.0249	1.54891	1.20961	0.325973	0.281797	0.020303	0.043979	4e-05	32.527	0.64295	8.71567	0.162619	2.33674	0.035974	1.62441	0.030451	0.606625	0.285903	0.475711	0.387268	0.295571	0.020553	3.84735	0.08722	0.051514	0.03487	0.002324	1.31005	0.014961	2.32571	0.030178	0.00063	0.01228	0.38352
MH0044	0.01879	0.00094	1.09398	0.92354	0.59647	0.00787	0.28519	0.04443	0.176897	0.213728	0.260108	0.337458	0.443876	0.365542	0.064167	0.217402	4.51773	1.99398	6.94933	4.27656	0.010112	0.052558	0.00196	35.4446	0.85594	4.5265	0.113769	0.572035	0.494342	0.409588	0.103711	0.736921	0.072756	0.17828	0.258262	0.041363	0.054698	59.4876	6.55573	0.101231	0.081034	0.097247	0.529468	0.012886	1.02306	0.156225	8e-05	0.00605	0.55419
MH0045	0.04248	0.04397	4.64164	0.81503	3.9704	0.12784	0.0901	0.00033	1.22993	0.49087	0.69278	0.847218	1.06688	1.28154	0.112907	0.073219	0.420446	1.93588	0.580401	0.08308	0.021297	0.117036	0	27.0981	1.57681	0.146755	0.911951	1.49558	0.588317	2.48004	0.041505	1.60357	0.069401	2.0085	0.856231	8.18526	0.016938	0.545092	8.0946	0.184265	0.071029	0.191588	0.736721	0.005666	1.46509	0.421848	0.0001	0.02004	0.39783
MH0046	0.01392	0.00248	1.23354	0.54885	1.75936	0.05313	5e-05	4e-05	0.184519	0.030908	0.256573	0.191747	0.053364	0.372618	0.037453	1.26558	0.601116	0.77602	0.068948	0.058687	0.018742	0.037833	0	4.8189	0.6011	1.38659	0.479017	0.810102	0.041385	0.044287	2.35235	0.7996	0.021764	0.331719	1.55627	0.250248	1.96203	0.160821	3.11424	0.17303	0.022715	15.3266	0.432888	0.00097	0.085093	0.006149	0.00024	0	0.43142
MH0047	0.045	0.00518	0.01047	0.07394	0.1455	5e-05	0.47593	0.02556	0.253285	0.276836	0.103792	0.034346	0.058785	0.257192	6.3383	0.010184	0.510645	0.156326	0.016207	1.51081	0.012185	0.022125	0	4.38016	2.08428	6.27966	0.226554	0.225026	0.070005	0.001125	0.064568	0.1444	0.030176	0.031434	0.136871	0.882401	0.145441	0.029224	0.01761	0.017785	0.103675	0.005239	0.197175	0.007666	0.36205	0.259203	0.0003	0.03556	0.2683
MH0048	0.03265	0.00212	0.38901	0.4186	1.07534	0.96216	0.49242	0.01837	0.466697	0.035416	0.486223	0.285513	0.203503	0.664165	0.030182	0.060494	0.728897	0.395907	2.75648	0.843462	0.010965	0.159867	0	8.95431	2.16641	4.73271	3.69819	0.475947	0.0843	0.09663	0.043414	0.327599	0.795404	0.784237	0.190857	0.221458	0.047716	0.082706	0.15632	0.724643	0.030123	0.001355	0.718506	0.010038	0.655055	0.094663	0.00037	2e-05	0.42409
MH0049	0.02434	0.00243	0.22973	0.88261	0.32686	5e-05	0.21385	0.00286	0.323592	0.120047	0.293023	0.462513	0.181891	0.246483	0.035441	0.038395	0.042126	1.67374	0.208023	3.21062	0.019458	0.054716	0	17.6905	1.21039	0.504347	0.214129	0.57925	0.603208	0.093255	0.327029	0.88573	0.07289	1.33686	0.585186	0.085707	0.010251	0.075122	0.86983	0.026839	0.042834	29.2298	1.14639	0.003293	3.35495	0.156728	0	0	0.23968
MH0050	0.00182	0.00104	1.07771	0.46868	0.29735	1.31773	0.41252	0.0548	0.872884	0.249504	0.544448	3.41754	0.241459	0.842084	0.034462	1.97321	1.77055	1.37102	0.150049	5.65375	0.012116	0.17605	0.09946	5.77524	0.41236	4.77606	0.537562	0.928543	0.293417	0.177341	0.458604	0.922346	0.063205	0.829568	0.282877	0.06465	0.034353	64.4661	0.57519	0.541514	0.032679	19.6638	0.211957	0.015128	0.100582	0.001864	0.00015	0.01982	0.42318
MH0051	0.01969	0.003	1.55289	0.21158	0.16322	0.00289	0.00042	0.02568	0.1321	0.082839	0.194087	1.89629	0.086935	0.205247	0.061151	1.2012	0.008789	0.243668	0.11037	1.20324	0.004454	0.000409	0.14321	3.90766	1.87651	1.2324	9.57722	0.67503	0.08653	0.078942	0.055096	0.211442	5.06586	0.982127	0.270906	0.183215	0.1482	0.127349	3.76442	1.56059	0.013224	0.006174	0.137047	0.003532	0.337003	0.201512	0.00086	0.00245	0.31141
MH0052	0.0121	0.02725	0.18748	0.36322	0.27584	2e-05	0.17259	0.0408	0.285574	0.016895	0.262964	1.83236	0.235333	0.214648	0.043431	1.56762	1.07949	0.96774	3.93667	0.008554	0.016241	0.082096	0.07311	4.57347	0.74425	5.75997	0.185913	0.683326	0.023169	0.422462	0.16669	1.30915	0.017276	0.299668	0.814916	0.129546	4.24817	4.89361	9.71602	0.034285	0.044187	0.202537	8.50014	0.008135	0.522381	0.48845	0.0151	0.18324	0.87004
MH0053	0.04411	0.00841	0.24879	0.51242	0.61909	2e-05	0.75446	0.00597	0.602793	0.024878	0.847553	1.76613	0.156972	0.662948	0.046432	0.2161	0.623584	2.17358	0.121827	0.089775	0.010135	0.333263	0.50468	0.23774	0.48376	0.027909	0.056677	1.18301	0.036948	0.000372	0.01336	0.856258	0.004153	0.086512	0.212545	0.024511	0.003046	16.1242	2.82088	1.45227	0.034343	11.1488	0.442047	0.313122	0.055598	0.009343	0.29275	0.02508	0.51469
MH0054	0.01499	0.01015	0.10674	0.46536	1.11348	11.4561	1.25233	0.00152	0.178242	0.020558	0.210668	0.194463	0.612923	0.116378	0.383363	1.38763	0.010402	1.41134	0.149238	0.129866	0.018082	0.087123	0.21093	0.06745	0.05742	0.481323	0.138041	0.929481	0.185184	0.192008	0.012394	1.61747	2.84287	1.69077	0.693426	0.142777	0.022057	5.8872	1.30608	0.086997	0.045437	0.079424	1.4636	0.018708	1.43812	4.3e-05	0.0004	0.73264	1.96312
MH0055	0.12809	0.0058	0.39745	0.57398	0.86649	0.00015	0.24758	0.01714	0.182371	0.023982	0.635852	0.624592	0.395986	0.900685	0.062221	11.1065	0.129166	0.480056	0.102872	0.140423	0.018608	0.187	0.00041	6.4542	1.91025	3.00049	0.258467	0.678882	0.205475	0.050096	0.203952	0.700094	0.09299	0.299112	0.214682	0.889609	6.20225	12.3408	5.63866	0.7696	0.034578	0.852349	0.523491	0.008911	0.14539	0.008014	0.00033	0.00018	0.58636
MH0056	0.0133	0.04251	0.14438	0.37161	2.36631	0.00304	0.01615	0.12462	0.555802	1.25129	0.252957	1.04088	0.140561	1.11566	0.08035	1.13446	2.70609	0.778946	0.139955	2.06148	0.02929	0.055506	0.68586	10.0439	1.96064	3.14814	0.156318	0.804264	0.029229	0.037618	0.75988	0.611928	0.7647	0.46948	0.113515	1.45134	1.30738	0.14687	1.2991	0.055282	0.030005	0.018421	1.91561	0.019079	0.220062	0.084922	0.00022	0.75531	1.10847
MH0057	0.00873	0.0009	0.22022	0.55219	0.68518	0.07132	0.00189	0.03119	0.199547	0.172776	0.123148	0.447873	0.310094	0.182507	0.024515	0.175391	7.18296	0.168783	0.071097	0.225595	0.044864	0.089344	0.00642	8.83251	3.24174	4.05869	2.61781	0.600715	0.068142	0.044206	0.567889	0.485548	0.050358	0.264739	0.295805	0.236974	0.049576	0.067942	3.10757	0.039897	0.009558	0.016686	0.325415	0.002196	0.50926	0.437141	3.40431	0.0014	0.32892
MH0058	0.02907	0.75283	2.29927	1.44247	1.70723	1.00248	0.00295	0.02222	0.652022	0.945143	0.533295	0.831184	0.239863	0.61827	0.088285	0.08892	4.99709	1.52646	0.276813	0.970993	0.033256	0.134418	0.03588	23.5202	4.04242	7.13197	1.68509	1.56583	1.03952	0.085608	0.093507	0.503619	23.3448	1.2274	0.341822	0.103706	0.040121	0.396928	0.1794	0.030674	0.06066	0.006036	0.489017	0.37276	0.443319	0.028911	0.0002	0.18963	0.59312
MH0059	0.02515	0.00287	0.49221	0.87586	0.62075	2.15049	0.72061	0.37436	0.646968	0.516452	0.846761	2.36561	0.600315	0.751267	0.067051	0.39198	4.61592	1.38473	0.507706	6.29136	0.016552	0.48101	0.02593	18.3915	3.76906	0.152741	0.413947	3.32383	0.360212	0.114259	0.072615	1.04704	0.52111	1.12289	0.335504	0.422648	0.030551	10.5877	3.46084	2.67499	0.074076	0.0071	0.374439	0.061924	1.84288	0.039654	0	0.31442	0.96511
MH0060	0.0012	0.0572	0.47985	0.5255	0.23739	12.0663	0.13937	0.1531	0.47319	0.009368	0.368332	1.85986	0.720212	0.520978	0.025587	0.115196	0.05121	1.2794	0.110398	8.92689	0.011653	0.000972	0.84077	5.37452	1.67165	3.42484	0.04188	0.443968	0.052475	0.00268	0.016294	1.01641	0.034374	0.742502	0.207723	0.042554	0.005434	5.81463	4.60904	1.34768	0.043741	0.015473	0.286105	0.010555	1.11822	0.114574	9e-05	0.02364	0.51569
MH0061	0.04917	0.01267	0.14124	0.33863	0.52773	5e-05	5e-05	0.00458	0.085521	0.105117	0.115477	0.031349	0.231266	0.416647	0.030066	0.081146	0.025965	0.929446	0.886683	21.7354	0.105082	0.065112	0.0057	32.796	0.0622	0.508862	19.912	0.423669	0.194006	5.1e-05	0.064734	0.10902	0.181373	1.24787	1.00736	0.364585	0.002747	0.146144	5.82234	0.017524	0.03291	0.010456	0.847667	0.005312	5.6338	0.458482	0.00014	0.26316	0.48424
MH0062	0.00698	0.00476	1.62727	0.43628	5.71651	0.00156	0.69538	0.32746	1.8795	3.8908	0.483446	3.30859	2.61829	0.436386	0.262971	0.07132	0.317309	7.87277	0.148798	3.39463	0.403124	1.70608	0	7.28365	3.17764	0.117613	0.055897	4.37017	0.428531	0.127075	0.055496	5.1236	1.46979	1.3443	0.154597	0.014656	0.014236	0.138528	4.55917	0.11934	0.050941	0.013704	0.103946	0.043273	1.04139	0.825636	0.91035	0.10624	0.503
MH0063	0.03812	0.002	0.16948	0.40949	0.18132	0.00213	0.12554	0.00109	0.350078	0.01458	0.443595	0.779017	0.563203	0.219804	0.055464	1.36366	1.33073	1.35949	3.62099	0.191747	0.009917	0.102457	0.26451	2.59466	0.92513	0.130812	0.072045	0.759236	0.025215	0.009378	1.05975	0.586166	0.210929	0.157986	0.066375	0.011604	0.016998	13.9994	0.08811	0.671176	0.040176	27.6518	0.349106	0.006339	0.070481	0.020937	0.04062	0.00026	0.89757
MH0064	0.11428	0.0152	0.95113	0.43953	0.80104	0.61453	0.32562	0.03163	0.170498	0.00998	0.207498	0.649617	0.183674	0.487006	0.037995	1.07443	4.00598	1.42905	0.127969	0.032006	0.017803	0.083126	0.00036	7.45559	1.17128	6.55724	0.989488	0.439423	0.021707	0.06974	0.029251	0.349959	0.15137	0.540644	0.321297	0.094416	0.04776	0.160048	2.10845	0.028732	0.025895	67.2819	0.515673	0.013604	1.33196	0.206551	0.0001	0.00043	0.63132
MH0065	0.02816	0.01111	0.26814	0.35395	1.10105	0.03244	0.03365	0.03561	0.165567	0.011933	0.338498	0.393509	0.30236	1.16561	0.025828	0.708567	1.5038	1.50829	0.132489	1.23982	0.008079	0.008891	1.4822	4.70062	0.80919	5.42138	0.359026	0.563578	0.053693	0.524238	0.055024	0.779259	0.037625	1.14723	0.174834	0.022259	0.489912	5.38016	0.32842	0.946949	0.041539	15.9925	0.155733	0.010428	0.235793	0.018026	0.00036	0.00761	0.52096
MH0066	0.01426	0.01315	2.12636	0.26279	2.41203	0.38087	2.18317	0.17704	0.409457	0.048623	0.247728	1.16461	0.645691	0.903814	0.033223	0.501025	0.032708	1.16385	0.098742	3.53448	0.01362	0.250424	0.10057	2.17155	0.75846	4.25415	0.047016	0.619688	0.073174	0.852682	0.099843	1.32526	1.29762	0.090468	0.342073	3.67091	1.48509	0.124432	2.71809	0.032551	0.070393	0.009688	0.347339	0.182008	2.07939	0.556419	0.00045	0.00614	0.55243
MH0067	0.02	0.00278	0.05569	1.04647	0.91007	0.10584	0.00252	0.19951	0.511961	0.038739	0.295217	0.369113	2.36968	0.936463	0.071223	0.081436	13.9077	4.06012	0.113589	3.83886	0.010296	0.205004	0	15.0659	5.33998	4.18326	0.194844	0.736417	0.200408	0.000752	0.031647	0.851665	0.66422	1.17913	0.749684	0.16235	0.031121	0.264862	0.83381	0.053534	0.055683	0.000193	0.492355	0.001975	0.670892	0.302628	0	0.00079	0.28794
MH0068	0.0549	0.04586	15.4999	1.15618	1.23611	0.45161	0.00075	0.23196	0.605253	0.73577	0.454082	1.90524	0.705913	0.302944	0.180395	0.053229	0.193464	2.56422	0.090957	0.237508	0.181867	0.311225	0.0003	82.636	15.7328	0.090613	0.548526	2.54466	0.314935	0.000361	0.022841	1.30748	0.092128	0.870898	0.260125	0.541468	0.009765	0.10716	0.8594	1.79372	0.07309	0.035739	0.16329	0.004149	0.071592	1.20167	5e-05	0.18148	0.41544
MH0069	0.04504	0.15127	0.40357	1.76212	1.04508	0.00031	4.99668	0.12452	0.35112	0.419932	0.674542	2.25012	1.36352	1.1098	0.083037	4.24749	5.71071	4.90318	0.364129	2.03001	0.028419	0.435379	0	15.5386	1.32807	17.881	0.198202	1.51981	0.033766	0.933892	0.04958	1.65829	0.031974	1.95344	0.655761	0.071275	0.360513	39.9258	2.75184	0.424303	0.052132	0.264855	1.60733	0.163236	0.134699	0.969534	0.00111	0.00158	0.42394
MH0070	0.19854	0.01414	0.38539	0.48512	0.55285	0.01284	0.15447	0.03127	0.228694	0.032086	0.297985	0.580535	0.416309	0.731372	0.048092	1.42474	2.24873	1.12968	0.166833	1.79061	0.005739	0.050302	0.36364	10.6247	1.20348	5.28787	0.160566	0.740527	0.097193	0.105329	3.56665	0.53387	0.162442	0.515034	0.232553	6.34627	0.333435	52.6759	3.63281	0.087566	0.034671	0.002573	0.274304	0.015661	0.723507	0.113617	0	0.03322	1.04872
MH0071	0.19118	0.0225	0.11912	0.18543	0.69286	1.38848	0.57392	0.21122	6.28787	0.643983	0.380208	1.27909	1.47341	1.07877	0.049013	0.05892	0.052943	1.32062	0.143239	10.0129	0.04357	0.069628	0.09982	8.46315	1.50294	6.72784	0.966413	1.31277	0.126327	0.878451	0.128348	1.80753	0.116311	0.18217	0.309259	12.0139	0.030429	0.125523	3.29286	0.100174	0.035891	0.000543	0.070492	0.019091	0.334575	0.046077	0.00052	0.43469	0.31581
MH0072	0.21502	0.01071	1.90179	0.33986	1.04316	4e-05	0.01367	0.00909	0.288728	0.170629	0.230593	0.598777	1.00449	0.431954	0.093318	0.021463	0.121246	0.798468	0.176703	0.058511	0.010923	0.012911	0	16.4894	0.87963	0.024863	0.12963	1.0971	0.056076	0.105217	0.047136	0.529719	0.039478	0.046176	0.661855	0.087377	0.024637	0.059063	0.06886	0.033335	0.011428	0.007138	0.083854	0.026274	2.12373	0	0.00227	0.01557	0.28747
MH0073	0.20307	0.00972	1.70669	1.17297	1.86549	0.02513	0.15012	0.10251	0.161062	0.026817	0.523535	0.628846	1.11508	0.396351	0.081885	0.039693	5.23926	1.71157	0.080368	2.1001	0.011074	0.34442	0.0084	12.293	0.74796	1.38397	0.257775	1.14949	0.318657	0.076083	4.04879	0.727887	0.174689	1.81425	0.806308	1.95922	6.65281	0.131827	2.43935	0.995577	0.023102	0.106725	0.815462	0.120728	1.59417	0.070193	0.00013	0.06163	0.29584
MH0074	0.00722	0.11052	0.07045	0.26768	0.96076	0.00668	0.00706	0.15064	0.109111	2.46053	0.087897	0.037901	0.103216	0.933725	0.331519	0.034322	0.406195	0.226511	0.146988	0.074107	2.28727	0.37936	0	0.13136	22.6479	0.170584	0.259969	4.2846	0.156991	5.47752	0.08051	1.38999	17.8869	0.097703	0.523872	0.042586	0.042479	0.172833	0.12813	0.020846	0.061963	0.001276	0.393507	0.006042	4.55842	0	0.0001	0.12753	0.18704
MH0075	0.02711	0.00085	0.04467	0.39971	0.55995	0.4471	0.23231	0.07296	0.386516	0.279195	0.278185	1.62815	0.560387	0.326346	0.094866	1.21661	7.79574	0.979151	0.600703	3.1788	0.033165	0.098008	0.14965	7.18609	1.34062	6.01051	0.149968	0.473592	0.089772	0.359885	0.38422	2.1828	0.161746	1.88377	0.236242	11.2885	0.047438	73.7881	4.69494	0.042529	0.028151	0.199008	0.347789	0.060409	0.985219	0.04427	0.62902	0.16408	1.93508
MH0076	0.55551	0.05103	1.40584	0.72794	1.58285	0.04177	0.20092	0.03462	0.627026	1.33571	0.982427	0.379934	0.336303	1.02727	0.067526	0.320472	1.37387	0.931041	0.279152	2.38573	0.040336	0.219914	0.00076	24.612	2.84242	2.16832	0.130036	1.99666	0.053876	0.199717	0.44674	1.2374	0.27311	0.806202	0.482075	9.65319	4.27807	0.224302	2.36271	0.116791	0.068261	0.068703	0.853716	0.007791	0.485993	0.035971	0.00023	0.00028	0.78229
MH0077	0.07864	0.03296	0.63729	0.7023	0.54598	0.00094	0.61918	0.08337	0.728627	0.123799	0.341782	0.375125	0.398406	0.583401	0.080312	0.201201	0.259472	2.03224	3.52824	1.38217	0.014553	0.032865	0.05168	9.46441	1.74937	7.5736	0.058586	0.571403	3.29627	0.238821	0.010949	0.701866	0.036137	2.81514	0.409991	0.017261	0.008128	19.525	10.7147	0.490116	0.091417	24.916	0.799705	0.018222	0.662306	0.158968	0.00032	0.00052	0.58288
MH0078	0.48648	0.01183	0.37007	0.38861	0.11288	0.00041	0.14102	0.00715	0.216854	0.009061	0.176037	0.451815	0.800364	0.210471	0.025051	1.03598	0.361403	0.433899	0.126059	0.050221	0.011257	0.048233	0.02173	1.05223	0.20128	0.115256	1.03641	0.327147	0.030018	0.040399	0.009976	0.327407	0.026225	1.26845	0.142686	0.047981	0.001987	7.43435	1.81741	0.727976	0.039437	58.4449	0.293051	0.004646	0.064799	0.009416	0.00017	0.02599	0.26189
MH0079	0.00075	0.00706	1.06514	0.17856	0.2215	0.00073	0.0082	5e-05	0.181745	0.103073	0.080771	0.769882	0.246986	0.080759	0.016087	0.078709	0.350635	0.262584	0.054962	0.037499	0.041154	0.101281	1.97888	2.19305	1.87679	0.871987	0.923941	0.175435	0.143189	0.116478	0.092183	0.194109	0.045174	0.06355	0.54776	1.06922	17.0883	0.554386	3.13005	0.335612	0.012779	0.271205	1.26076	0.011005	0.461539	0.34329	0.00087	2.93098	0.4391
MH0080	0.0206	0.06451	3.22873	0.41076	3.0371	0.09204	0.00075	0.00044	0.614878	0.721583	0.472003	0.387876	1.50808	0.277303	0.302957	5.99405	0.096366	0.715929	0.211141	5.41034	0.107134	0.035543	0	27.6616	8.48157	3.0272	1.09713	3.24632	0.109927	1.75236	0.066684	0.93443	1.93422	0.185137	0.159801	0.018582	0.007236	44.0234	4.7928	0.072624	0.02801	0.000772	0.293844	0.00419	1.07154	0.14335	0.00099	0.00141	0.41496
MH0081	0.0072	0.01754	0.60181	0.75842	0.64625	0.00431	0.10838	0.03266	0.568884	0.06929	0.294193	0.815267	0.418679	0.277148	0.135137	0.401981	1.28696	0.700779	2.77637	3.38655	0.019084	0.079582	0.22568	21.1799	1.36079	11.6607	0.126045	0.878192	0.17391	0.021726	0.033447	0.704321	0.106378	0.808608	0.296352	18.1228	0.014917	0.37564	4.17154	2.68006	0.116724	0.034505	0.231868	0.072452	0.394047	0.382035	0.00027	0.01507	0.49001
MH0082	0.02934	0.00218	0.47049	0.95779	1.2116	0.13092	0.46805	0.04034	0.480273	0.201411	0.341114	0.935827	0.780014	0.344509	0.047967	0.081621	1.96846	1.02151	0.137258	0.9766	0.023488	0.165461	0.15623	24.7303	1.88953	5.50242	0.201425	0.613692	0.070771	0.083751	0.060076	1.10917	0.618774	0.788488	0.138731	0.1537	0.832689	82.5506	5.71039	0.20914	0.03388	0.001375	0.311919	0.013901	0.432844	0.101533	0.00023	0.11153	0.61821
MH0083	0.16718	0.05183	5.53082	0.44068	0.79992	0.37826	0.80775	0.16491	0.375251	0.184822	1.37729	1.70854	0.587399	1.20064	0.064374	0.211607	3.91371	3.63606	0.28794	0.056184	0.019929	0.270796	0	13.5349	6.36304	20.9382	0.133207	2.56768	0.193498	0.264147	0.248523	1.30105	0.121856	0.131249	0.748178	0.05754	0.07199	0.171331	0.17534	0.065483	0.07697	0.002423	1.60306	0.02993	2.12744	0.835434	10.8733	0.02111	0.59453
MH0084	0.00194	0.03563	1.18199	0.28518	0.30716	0.01575	0.02916	0.0002	0.186303	0.227198	0.172908	0.041992	0.370533	0.248138	0.024502	0.069576	1.79661	0.425162	0.047452	0.323022	0.033851	0.014804	0	11.3629	1.05327	0.498834	0.999109	0.641176	0.108944	0.088867	0.256814	0.558945	0.036774	0.377342	1.84805	0.013871	0.067095	0.483125	0.71065	0.418041	0.008378	91.1416	4.42446	0.001198	0.291143	0.009096	0.00011	0.0007	0.09388
MH0085	0.03218	0.00109	2.62966	0.35282	1.01926	0.00013	0.09213	0.06496	0.198605	0.489368	0.515795	0.389765	0.901063	0.482253	0.088459	0.366487	3.0614	4.39685	0.15455	3.87916	0.035128	0.349174	0.01023	20.0278	4.4173	7.15808	0.417252	0.938268	0.53086	1.15025	0.250156	0.999422	1.32951	0.075993	0.662802	0.175457	0.02213	0.195022	0.13609	0.03103	0.024264	67.0417	0.268752	0.016894	6.03092	0.323216	0.00014	0.02755	0.19561
MH0086	4.9424	0.37776	1.65198	1.14245	5.55598	0.03982	2.80357	1.35311	2.90745	0.142553	1.22764	4.77652	0.66193	4.92254	0.363341	1.71076	0.366425	1.50149	14.9374	0.044835	0.063477	1.73917	0	8.64055	0.08624	8.04034	0.403591	20.5561	0.095945	3.59973	0.030748	3.86589	12.192	0.291271	0.327566	0.049534	0.037139	0.339832	2.59364	0.266983	0.114962	0.364975	0.23683	1.64221	0.218943	0.915147	0.00059	1.01718	4.09999
MH0087	0.46546	0.02397	0.71304	6.62151	1.40281	6.46152	0.01013	0.63492	0.146025	3.99658	0.85475	0.078802	0.109044	2.27348	3.09145	0.019789	0.100448	0.054661	1.36412	52.6521	1.60257	0.002603	0	36.4245	0.33296	1.23187	0.260313	8.92712	2.85773	0	3.69431	0.824702	0.478997	0.133441	7.90855	0.171422	0.335343	0.054997	0.05756	0.066242	0.087796	0.016201	10.8209	0.010671	62.9554	0.000216	0.00017	1.03648	0.71883
MH0088	0.03234	0.00363	1.16456	0.86922	22.4231	0.06837	0.17267	0.16321	1.23882	16.924	2.38215	6.91947	1.90143	5.22865	6.05053	0.181804	1.09694	0.333118	1.03641	0.233841	0.458297	0.618417	0	23.5207	2.34261	0.124315	0.320754	8.87786	0.366593	0.722094	0.097883	5.44237	0.175856	0.487858	8.03551	0.795095	0.112577	0.343048	0.16921	0.328722	0.289017	0.000865	0.790823	0.02148	10.1514	0.241534	0.00033	0.2064	0.60054
MH0089	0.00084	0.00687	2.18296	0.94292	17.1122	0.57349	0.94576	0.31235	1.52075	0.061508	0.739457	2.17298	2.32067	2.4523	0.289332	0.203081	4.13794	9.38883	1.10029	0.064757	0.11036	0.46621	0.00086	27.6181	3.77139	14.0295	0.723633	6.05607	0.223199	0.114007	0.102314	1.64243	1.28641	3.87807	0.335302	0.463885	0.022757	0.478855	7.53197	0.195805	0.329299	0.057757	0.194731	0.858196	1.89678	1.35801	0.00038	0.26825	1.75618
MH0090	0.05587	0.03804	1.85655	0.48347	1.04821	0.00579	0.2675	0.31249	0.58892	0.056962	0.466513	1.31655	1.25463	0.700314	0.054927	3.05021	0.528802	1.12256	14.3922	3.75577	0.033128	0.547211	0	10.6708	3.32393	16.2703	2.64394	0.96473	0.595937	0.137509	0.160639	1.17362	2.32003	1.4555	2.80281	0.206491	0.051164	17.4277	10.9529	0.050674	0.04985	0.433979	1.71055	0.066102	1.92629	0.330821	0.00102	0.10378	2.07607
MH0091	0.01846	0.09977	0.76973	1.25746	2.07478	0.09101	0.07496	0.0131	1.66037	0.096702	0.647307	2.19261	0.58622	0.778844	0.053788	2.9499	12.6893	4.83076	5.89128	2.58721	0.011929	0.283875	0	28.2257	4.04343	11.2591	3.99196	0.740797	0.208027	0.001073	0.765073	0.803007	0.056729	1.14954	1.17316	0.084275	0.039787	0.369473	27.3045	0.987174	0.060461	138.117	18.1611	0.013423	0.707967	0.894738	0.00051	0.1224	0.87731
MH0092	0.02109	0.00126	8.09705	2.4716	2.4225	0.48731	1.41062	0.14207	1.04283	0.797298	1.24419	2.93248	2.23978	1.70256	0.180183	0.206032	12.3387	9.50168	0.263049	0.086343	0.110459	0.865498	0.005	51.4483	11.9621	11.5445	0.425685	6.53212	1.18134	0.282395	0.159306	1.10136	3.36215	2.71265	0.903611	2.93052	0.228833	0.434311	0.42071	0.998351	0.063948	0.084525	2.83383	0.032935	1.23922	1.44313	0.02812	0.00626	1.36927
MH0093	0.00689	0.02949	4.10609	1.03506	1.09885	0.0006	0.00114	0.02404	0.612957	0.781117	0.547158	1.63202	0.253236	0.688667	0.178463	0.031917	0.087344	0.846418	0.159178	7.23906	0.019184	0.128295	0.00075	42.2675	0.10336	1.19746	1.16982	1.57753	0.081115	0.005571	1.63952	1.146	0.692977	1.90916	1.07764	3.91121	10.0833	0.16102	0.05284	1.28522	0.053751	0.090802	26.3345	0.002225	6.60055	0.022461	0.00098	42.241	0.3309
MH0094	0.19913	0.01612	2.73636	1.26941	1.22129	0.002	0.10311	0.00389	0.370151	1.06796	0.797839	0.749779	0.270977	1.30089	0.10944	0.219771	9.47022	1.48917	0.556092	4.85055	0.065756	0.083955	0.00044	42.0368	5.97124	8.78633	0.501833	2.9589	0.313556	0.625792	0.03757	1.39755	1.61189	0.418358	1.31626	0.309356	0.052092	0.880865	9.65681	1.58612	0.12995	27.7246	1.49391	0.010987	2.9918	0.962722	0.00038	0.00366	3.36428
MH0095	0.01307	0.04434	0.45026	1.53256	1.25376	0.21617	0.3078	0.02082	0.419769	0.05165	0.930597	1.08221	0.642605	1.83236	0.125157	0.170595	8.28875	1.57829	0.938337	0.463438	0.145025	0.115871	0.00088	39.5398	2.63334	23.061	23.6337	3.05193	0.106665	0.577458	0.373834	0.84266	0.662168	0.181955	0.695196	0.960169	4.48869	57.1864	1.12923	0.229858	0.12159	0.025977	0.471676	0.009764	0.427519	1.23207	0.00116	10.6275	0.54861
MH0096	0.06362	0.01623	0.35329	0.53308	0.38026	0.49622	0.05317	0.00658	0.471084	0.035486	0.250225	3.8971	0.181282	0.290483	0.04734	0.165766	0.07899	2.24762	18.8336	0.040703	0.007555	0.051256	1.96396	1.50396	0.70765	0.187737	0.050806	2.82039	0.020565	0.111808	0.006594	2.55821	0.004788	0.221551	0.05129	0.006691	0.00434	26.8553	1.18729	1.08974	0.059493	66.1063	0.843251	0.011518	0.037377	0.022016	0.21513	0.00195	0.40512
MH0097	0.002	0.03531	0.99205	0.58559	1.67087	1.55428	0.2842	0.09547	0.241597	0.274143	0.259543	1.40781	1.12945	0.706517	0.047602	0.071286	0.68562	0.885447	0.708146	2.18209	0.020748	0.160534	2.23056	28.0083	7.76411	11.1402	0.264892	1.11663	0.122873	0.874673	0.692551	2.52372	1.84211	0.313344	0.627785	0.0835	0.111849	0.204346	0.41133	0.786863	0.094497	0.021734	0.079093	0.014055	2.82244	0.485597	0.01263	17.7545	1.28469
MH0098	0.04047	0.00468	4.36153	1.81621	0.63881	0.00749	0.63221	0.03085	0.496286	0.053495	1.39561	1.91417	2.74192	1.33605	0.121632	0.463714	9.86896	1.90865	21.9911	2.53421	0.055589	0.227498	0.066	15.1636	10.3994	3.40267	1.29972	2.8288	0.158589	1.49401	0.456786	2.74073	0.420056	1.67087	0.620696	0.181367	0.023403	76.6194	7.56592	3.58331	0.102429	64.2858	1.14553	0.078384	3.36903	0.063535	0.05591	0.00381	1.34689
MH0099	0.19019	0.01215	2.15829	1.13559	1.69505	1.29397	1.1322	0.1044	0.289215	0.023615	0.487986	1.18453	0.659745	1.00698	0.065671	3.96212	1.39023	2.61962	5.52503	5.06124	0.078568	0.13726	0.00121	22.9373	13.0512	11.1824	15.3741	1.46816	0.370863	1.27693	0.031188	1.64273	0.143342	2.20494	0.775466	0.301563	0.370523	0.430079	5.89656	0.172859	0.122181	0.009555	1.42037	0.108964	3.01411	0.474203	0.001	0.01361	2.02704
MH0100	0.419	0.02644	0.65822	0.89854	0.72714	6.3789	0.59451	0.29718	1.28369	0.150583	0.748525	2.57132	0.806927	1.92273	0.153728	0.948535	2.30709	7.27071	11.4895	0.738359	0.051021	0.345867	3.85221	15.6143	4.09158	4.23919	10.1379	1.89767	0.074957	0.203803	0.148305	3.47865	0.049187	0.292925	0.975103	1.83781	0.034029	0.496663	3.49834	1.48007	0.161202	0.04208	0.874258	0.028085	0.936641	0.393737	0.00867	0.00331	6.91356
MH0101	0.06489	0.03168	0.63671	0.73784	8.598	0.00089	0.00409	0.5759	3.29945	5.91831	1.06196	1.81002	0.483572	1.76063	0.661997	0.326592	0.034059	0.922118	0.625937	0.032381	0.503507	0.000935	0.00042	8.86826	0.50631	2.12459	0.080931	1.45755	17.2894	0.001367	0.008486	0.994594	3.33466	0.202139	0.032889	0.030493	0.003549	0.20384	1.15888	0.109756	0.314501	0.00613	0.461174	0.018764	0.043995	0.181155	0.00012	0.45295	0.9892
MH0102	0.33583	0.12353	0.66281	1.10889	1.44183	1.32425	2.16786	0.13041	3.10672	2.0003	1.33699	3.02772	1.60943	2.61591	0.192466	0.208172	5.0815	3.04807	0.303263	8.25437	0.066599	0.454996	1.53033	8.12062	5.22914	13.3131	0.243545	1.7871	0.530978	0.181718	0.219096	2.95101	0.069467	1.79372	0.713483	0.145867	0.017975	0.405983	6.95514	11.2259	0.070408	2.14627	0.939532	0.057828	1.37318	0.601914	0.00038	0.1929	0.94801
MH0103	0.04969	0.00376	3.30004	1.57423	5.52222	0.16113	0.43108	0.02964	0.376441	0.486073	0.598924	1.59886	0.324462	0.894426	0.138143	6.00493	3.11489	2.31592	0.841659	0.274515	0.020883	0.253441	0.00035	28.3259	4.78133	2.60687	0.910705	1.81914	0.473725	0.025103	0.105122	0.938759	0.136618	0.309817	1.21761	0.842053	1.68764	0.283987	16.178	0.139065	0.044844	140.165	9.51907	0.014433	1.38137	0.017666	0.00076	0.00116	0.95306
MH0104	0.03375	0.05406	0.95865	0.6313	7.91889	4.39863	2.77771	0.10362	0.966042	3.50323	0.841982	2.95885	1.43754	3.88215	0.20778	0.211383	2.36156	3.93281	0.748746	5.24314	0.209431	1.29896	2.78714	4.75179	4.01476	3.76526	0.113584	4.23762	0.155159	0.010725	0.038798	2.00536	0.047339	6.329	0.279322	0.088018	0.031556	0.9086	0.27808	0.242243	0.212034	15.3572	0.306883	0.087609	0.33148	0.040636	3.67791	0.02314	3.6013
MH0105	0.0048	0.00216	1.65999	0.42194	0.41219	0.00068	0.29277	0.03707	0.340684	1.40872	0.787893	1.39795	1.26802	1.54385	0.179675	3.54079	6.75903	1.31472	0.170041	2.26977	0.061174	0.206315	7e-05	26.7853	1.47728	6.95365	4.71258	1.63372	0.144839	0.73025	58.3413	1.20657	0.095977	5.98213	0.503693	5.14651	0.265652	0.126145	1.20645	0.118524	0.110118	111.588	36.4934	0.011918	0.280914	0.072385	0.00024	0.05945	0.49562
MH0106	0.09218	0.00224	9.82726	1.19082	2.33545	3.03613	0.42473	0.04557	0.29723	0.080671	0.831687	1.48035	4.12835	1.04316	0.110129	0.114679	21.843	1.22486	0.271275	7.43168	0.104019	0.303674	0.00861	21.1283	10.7192	15.6523	0.516882	1.89526	0.698831	5.59303	49.8637	1.21716	1.06725	0.622722	10.8406	9.58	0.607503	0.464092	3.26698	0.052799	0.03497	175.65	2.15301	0.009114	1.00208	0.720029	10.9237	0.84198	0.88078
MH0107	0.12495	0.03455	1.80441	3.20498	2.07116	2.13265	1.35259	0.06697	2.08118	0.044399	1.34017	2.36987	2.63743	1.76382	0.175683	14.4713	2.83709	7.42772	13.7471	3.91797	0.017386	0.137824	4.72392	13.023	3.80293	3.53223	0.139144	2.65269	0.470748	0.008266	2.05181	1.85551	0.084056	0.595147	0.79874	0.393359	1.06337	0.757889	5.6568	0.245019	0.094015	0.471085	1.41862	0.030371	0.962068	0.070931	0.00025	0.00017	1.70849
MH0108	0.00186	0.00068	1.02864	0.25861	0.74428	0.00083	0.46595	0.05574	0.098252	0.193828	1.27094	4.84275	0.076203	0.699901	0.108738	0.03155	24.5843	0.310767	0.13963	2.21037	0.483859	0.969389	9e-05	68.5997	13.9669	12.6013	2.71219	1.52514	0.082426	0.011594	5.70641	1.84869	0.098874	0.127681	10.1686	0.180347	11.2467	0.038143	0.08521	0.28805	0.075115	251.801	0.865012	0.007852	0.737624	0.001743	0.00014	0.02348	0.18102
MH0109	0.03745	0.00751	2.47416	4.63258	3.23871	2.82339	0.4415	0.03165	0.531777	5.01635	0.784805	1.2005	0.289882	3.01822	0.318183	0.057282	5.42767	3.44673	0.569467	7.61405	0.219087	0.262339	0	112.41	0.47997	8.55573	0.734337	6.26189	1.72685	0.05253	2.17376	2.51803	0.189295	0.234814	2.90647	3.70862	0.180826	0.296336	0.38876	0.071403	0.066359	0.019768	0.9146	0.099897	13.0852	1.2e-05	0.00079	0.0002	0.69712
MH0110	0.03637	0.02285	26.9122	0.32145	5.93423	2.85077	0.00173	0.0006	0.545804	0.238224	0.306062	0.205097	2.87615	1.71055	0.118716	0.0891	0.119493	0.490202	0.402869	0.141002	0.608405	0.001984	0.00416	170.016	9.77995	15.6816	0.373389	17.0301	4.99695	0.007624	0.934586	3.86902	0.910056	1.81933	3.65619	1.09037	0.965154	0.377667	0.25605	0.13022	0.126726	0.073109	1.3206	0.015418	0.6278	0.000248	0.00057	0.00016	0.70737
MH0111	0.3421	0.78283	1.68088	1.18733	3.67693	0.34126	0.65581	0.20085	0.768851	0.071993	1.07744	1.20858	1.36018	1.71729	0.124256	7.3788	0.212315	7.29567	0.874654	2.02782	0.029439	0.542806	0.00818	50.1599	4.33496	0.145187	0.470044	1.30419	0.214669	0.052827	0.165576	2.33207	0.08107	3.44371	0.942072	0.268218	0.077244	0.820525	12.6267	0.828961	0.07473	0.007565	0.542865	0.219293	6.58353	0.00843	0.00116	0.00117	7.32685
MH0113	0.00612	0.00177	1.01553	1.70804	19.9276	0.00229	0.05215	0.01899	0.383545	0.212674	0.606602	0.65996	2.35351	0.4427	0.101168	0.147551	11.5926	3.42348	0.257406	0.970318	0.033608	0.050832	0.02325	36.7508	6.06655	0.851716	7.08242	1.36132	0.618946	0.8126	0.068538	1.1585	1.11719	6.07782	0.844176	0.161403	0.071475	54.1429	3.11955	0.072371	0.092526	0.005561	1.3967	0.015492	0.932365	0.377182	0.00068	0.001	0.76453
MH0114	0.13721	0.00716	18.1975	3.40664	2.33786	0.0003	0.76217	0.16987	0.500674	0.958964	1.32457	3.00005	1.77731	1.9509	0.110435	0.054323	0.203879	0.387619	0.297732	0.492262	0.09414	0.397148	0.00092	153.536	40.6304	0.276549	84.961	3.69042	0.785715	0.096412	0.864592	2.11002	0.647802	0.28028	5.26735	0.675598	0.433122	0.158926	0.25723	0.850613	0.03843	0.047765	12.3656	0.012365	19.4112	0.154685	0	0.01136	0.30166
MH0115	2.06741	0.16735	0.48741	1.19151	1.53732	0.00706	3.74114	0.585	0.431785	0.052318	0.544574	0.641367	1.13944	1.32554	0.177474	15.2749	1.55412	3.24453	1.47014	0.957333	0.050281	0.276205	6.05683	14.3312	1.15032	8.48885	1.9816	1.22807	0.215124	0.041462	0.859956	0.732261	5.69373	0.251684	1.01658	0.098299	7.41029	13.7709	19.0963	0.089461	0.247584	0.005532	0.47174	0.096597	3.69307	0.308736	0.00106	0.01663	1.3796
MH0116	4.55867	0.16003	5.25711	0.44848	4.93582	2.25692	4.73308	0.53757	0.794496	0.140374	1.14619	6.45338	0.806261	2.22218	0.119446	9.08803	7.82707	1.85485	0.518707	0.168228	0.031613	1.0154	0.81938	27.1598	5.92029	22.2422	44.0025	3.38315	0.296574	0.421253	0.377774	2.16549	1.68928	1.80077	0.894272	0.827013	0.037949	9.04355	7.62687	0.943921	0.060292	0.022039	0.412467	0.134758	0.717846	0.001699	0.00152	0.05066	5.55869
MH0117	0.23073	0.03014	0.88292	1.17269	2.33904	14.7353	0.2082	0.13019	0.534642	0.023852	1.35521	1.59401	0.416317	1.99193	0.074169	0.102628	0.25832	3.18573	1.80892	2.17484	0.020673	0.177916	0.56265	15.1737	1.55054	0.588977	0.377289	2.30465	0.151035	0.174914	0.060818	1.91258	0.04735	3.09073	0.316441	0.51326	0.211741	0.212567	0.98951	2.30976	0.055631	6.62799	0.566542	0.023774	1.03868	0.08768	0.0029	0.37028	0.94046
MH0118	0.03225	0.03077	0.72214	0.71022	0.59547	0.00067	3.49404	0.4053	0.812912	0.057437	1.02884	7.95968	1.17274	1.76447	0.120092	1.14379	2.36544	7.95268	0.359165	0.401745	0.027557	1.26797	0	0.61456	1.83703	12.6176	0.257405	5.77828	0.016835	0.068231	2.96281	3.91562	0.032387	0.485028	0.735762	0.012032	0.750833	0.569666	0.8272	0.260648	0.15403	4.0318	0.257118	0.041868	0.202265	0.206491	0.11738	0.00167	4.22478
MH0119	0.0091	0.00204	9.3777	2.95971	0.97661	5.02971	1.25893	0.0784	0.18843	0.624083	0.792623	0.420573	1.69701	1.15644	0.125094	1.66167	9.43964	14.7526	0.422545	0.086929	0.141073	0.616056	0.0136	72.9049	3.44752	11.1329	3.85014	2.11291	0.855477	0.121039	0.18835	1.13974	0.80082	0.735357	0.500216	1.11642	0.230433	0.134615	0.06193	0.238692	0.030399	278.695	1.08848	0.041698	3.06817	0.3104	0.00014	8e-05	3.37292
MH0120	0.02355	0.29523	1.49891	0.85535	0.24182	0.02345	0.03828	0.05093	0.156891	0.248698	0.401022	1.77207	0.156221	0.226666	0.023386	0.119205	2.49443	2.26036	0.287911	2.20752	0.030884	0.374882	0.92121	5.29826	2.62591	4.11662	0.114884	0.642195	0.061011	0.005119	0.101017	0.663258	0.033656	0.645144	1.23693	0.738949	0.085195	0.13528	0.94111	0.379621	0.047941	102.507	22.8186	0.007794	2.33111	0.045682	0.08193	0.0767	0.32575
MH0121	0.01361	0.00104	1.62906	1.53559	0.30191	5e-05	0.00295	0.05515	0.199338	3.15931	0.500098	0.112861	0.564506	0.361706	0.225661	0.06444	0.755363	1.31388	0.187416	13.8924	0.724152	0.000812	0	121.652	9.4226	8.29584	2.89812	2.4042	0.55328	0.002033	0.453902	1.66829	0.477704	0.126839	1.62162	0.56335	0.25629	0.25587	32.7289	0.09799	0.060458	0.001427	3.92996	0.007991	5.4473	0.019165	0.00047	71.2432	1.12328
MH0122	0.29151	0.02676	2.79052	0.93573	3.47129	0.17853	0.01152	1.87391	0.526295	0.075784	0.561902	0.515469	1.27452	2.12263	0.141891	2.30698	0.294606	2.39445	0.473206	10.793	0.04747	0.841054	0.00176	91.2094	0.0946	10.2502	0.377639	5.082	0.096212	0.000216	0.467981	2.84118	0.122317	4.67531	1.73989	2.53327	0.083673	0.680348	20.4175	0.237961	0.139086	0.014472	0.434729	0.016965	13.6406	0.000345	0.15791	0.00533	1.43516
MH0123	0.04351	0.01366	9.8234	3.11745	0.51713	0.05556	0.94229	0.23064	0.990528	0.214006	0.629916	0.914689	2.30487	1.92091	0.130964	1.37265	11.9757	2.81882	0.385185	1.61105	0.059388	0.221298	0.08365	44.0002	11.2698	13.4961	0.769791	2.32417	1.45795	0.298454	0.114523	1.70251	5.20704	1.04369	1.62041	0.856213	0.06776	0.342222	0.59735	0.936123	0.123834	0.116071	1.61611	0.030196	2.32482	0.5259	0.00051	0.0175	4.17656
MH0124	0.03843	0.00447	0.53744	0.52618	0.31551	17.4074	0.17849	0.07983	0.359294	0.16373	0.346873	1.72082	1.94332	0.117616	0.060381	0.150431	0.267474	1.36629	5.62452	2.12875	0.040739	0.464632	0.35545	9.28333	4.84075	9.9083	0.256695	1.56027	0.05661	0.116332	0.482141	0.728992	3.36204	1.1318	1.37958	0.107398	0.022049	17.8408	4.49528	0.61193	0.049657	3.07429	0.485862	0.015366	0.089775	0.036628	0.00047	1.77452	0.63067
MH0125	0.08699	0.00867	2.30374	0.59301	1.08406	2.74984	0.62773	0.1665	0.362793	0.038602	0.497681	0.304972	1.06439	0.658541	0.091321	0.908982	8.15665	4.32868	0.998045	4.5603	0.041022	0.600578	4e-05	8.9821	5.73901	11.6436	5.75753	0.779593	0.243766	0.065723	64.8839	1.1827	0.713859	1.0954	0.633465	0.099484	75.2558	33.9733	5.57742	0.086032	0.049882	0.014352	1.15597	0.038159	1.29825	0.966861	0.00188	0.00409	2.56815
MH0126	0.02009	0.00293	0.21252	0.92343	1.22405	19.2467	0.87239	0.02615	0.36359	0.049461	0.54552	0.931676	0.546623	1.3126	0.038337	0.205977	0.410897	1.9393	10.7647	1.36919	0.036903	0.22228	1.24534	2.49207	0.64504	0.653172	0.147832	0.990727	0.055148	0.110596	0.321283	1.18924	0.296921	3.10153	0.070981	0.174476	0.575569	9.66123	3.64353	2.88917	0.067178	3.59748	0.406767	0.036235	0.128516	0.063791	0.00226	0.03666	0.71646
MH0127	0.00927	0.02304	0.25244	1.43807	3.42958	0.04063	0.00578	0.16002	1.48072	6.31619	0.30829	0.187114	1.81869	0.149627	2.50241	0.087183	4.46495	5.94751	0.264336	11.0498	1.18446	0.004887	0.00049	9.49812	3.6377	6.4433	0.193641	6.74353	0.756513	1.00753	1.51369	15.4824	2.7387	0.242121	2.32738	14.5981	0.072476	0.309136	0.16128	0.196544	0.42215	0.003275	0.15656	0.3848	28.5862	0.001525	0.00096	0.00046	1.732
MH0128	0.00954	0.00074	2.64832	0.31416	6.16163	0.00155	1.53061	0.15437	1.4197	0.900088	0.575138	4.82999	1.47818	1.6084	1.07555	0.044428	7.01434	15.4081	0.27588	5.62241	0.164274	1.12161	0	43.3721	9.9551	17.4052	49.425	2.05211	2.28281	0.0036	0.273972	0.339824	0.161854	1.96505	1.47195	0.990617	0.04297	0.146635	0.26103	0.086805	0.259587	0.012525	3.23766	0.455861	1.21486	0.000171	0.00026	0.00026	0.68145
MH0129	0.43581	0.01825	5.3033	0.74976	5.55014	0.98541	3.34318	0.85296	0.555617	0.057181	1.00692	0.296061	1.37335	1.18932	0.164002	1.85342	3.95199	1.65134	0.407609	1.60944	0.0264	0.439334	0.17368	31.7093	9.58628	13.9919	0.694575	4.34286	0.250485	0.082804	0.245702	1.4197	18.6472	0.807944	1.05567	0.569532	0.095861	0.492585	4.54993	0.113916	0.112747	0.013864	0.294308	1.75096	7.29304	0.918619	0.05192	0.00106	1.17878
MH0130	0.01	0.04052	0.89557	0.67702	0.15039	0.26818	0.22228	0.00045	0.269084	0.034984	0.414625	0.743003	0.422884	1.7839	0.056737	0.396466	1.65438	0.679961	1.89046	0.024277	0.023347	0.204398	0.37195	6.30899	0.02279	0.388939	1.58285	0.825521	0.052514	0.026604	0.139866	0.51183	0.025597	0.672776	0.117658	0.0962	1.75535	61.5056	1.52545	0.410078	0.033855	187.071	1.30109	0.007843	0.19451	0.293137	0.05386	0.00012	0.40693
MH0131	0.03138	0.02275	0.56048	0.96015	10.6472	0.00128	12.309	1.92422	1.75449	2.25087	0.592405	1.00693	0.2529	3.56627	0.433351	2.14139	2.06248	5.83025	0.470848	0.018683	2.29959	13.0145	17.6481	11.1307	0.97868	4.94901	0.104044	15.4863	0.056767	0.053707	0.348278	1.6796	1.08793	0.267993	0.466026	0.062867	0.043277	0.31503	0.14918	4.97429	0.14393	0.097353	0.099175	0.105479	0.120816	3.82236	0.00041	0.18682	9.3437
MH0132	0.05818	0.08307	0.11619	0.42835	0.08694	0.00433	2.87443	0.09399	0.432767	0.039302	0.682194	1.21027	0.189942	0.607067	0.05366	0.800315	0.174814	1.39659	9.6117	0.455844	0.032118	0.444409	12.0516	0.70843	1.48487	0.472028	0.080039	1.08887	0.054719	0.103837	0.212465	1.6199	0.132988	1.24288	0.282493	0.611465	0.451423	106.654	1.67084	1.80379	0.031786	6.30368	1.04967	0.105374	0.071541	0.025134	0.02803	0.00464	0.69885
MH0133	0.04227	0.01347	0.41607	1.70259	0.7324	0.00075	0.30468	0.05162	0.207056	0.026038	0.287335	0.519462	0.294724	1.26174	0.151867	0.156682	18.3273	4.48869	0.796178	0.419472	0.125995	0.449968	0.00264	29.9206	8.40315	0.761646	1.33985	2.85549	1.25476	0.000315	2.20665	0.943375	0.375782	0.252587	1.13727	1.05692	0.03311	0.258785	0.68936	0.126099	0.068732	0.008	1.10633	0.009892	18.7207	1.49587	13.1348	0.13304	0.90026
MH0134	0.09111	0.00348	2.28324	2.23786	1.67234	1.0465	0.49288	0.53952	0.36794	0.69096	0.571749	0.387151	5.33658	2.12997	0.37496	0.403779	0.076148	3.69568	0.299762	5.93068	0.129258	0.231556	0.00068	98.5062	4.85979	15.8863	2.30691	2.71525	0.354406	0.062738	0.12113	0.262966	0.091471	1.21686	0.701145	0.03212	0.106316	0.518041	0.5388	0.095851	0.134952	0.104462	1.36348	0.328222	1.8945	0.804092	0.00155	0.14873	1.96079
MH0135	0.4432	0.06398	1.28114	1.01144	0.59075	0.80905	1.25036	0.39856	0.995996	0.24672	0.530541	1.65233	0.4088	1.36324	0.597045	1.0888	22.9956	1.52379	0.269177	3.29798	0.053864	0.395516	0.48517	18.3268	9.29811	8.56918	2.52825	2.07759	0.264778	0.002586	0.296904	1.25584	0.821487	0.188292	0.90563	0.50645	0.074318	0.460976	6.54903	2.27392	0.102183	0.07129	0.524195	0.060902	1.10259	0.035776	0.00017	0.37943	3.35192
MH0136	0.0531	0.00206	4.47956	1.34384	2.02059	0.00275	4.95398	0.56108	0.953639	0.190951	0.611804	0.648534	1.04978	1.96296	0.189441	0.079094	17.9828	3.57705	0.324146	0.121102	0.247787	0.503019	0.00103	31.3878	47.9775	27.05	1.52616	2.93609	1.79388	0.087351	0.075093	1.87593	1.81093	0.378444	1.58753	0.193268	0.179191	0.301107	1.11934	0.067639	0.180387	0.057794	1.87839	0.074515	12.2628	1.7769	0.00026	0.00068	1.15445
MH0137	0.28637	0.01207	2.41573	1.74025	2.44641	0.00113	0.20554	0.02778	0.406154	0.748988	1.54408	0.802725	0.614268	0.767723	0.089282	17.3478	2.83674	3.13971	0.568862	0.948081	0.034185	0.480363	0.0003	12.3554	1.6405	3.2665	0.720407	1.6384	0.119615	0.001426	0.611638	0.857155	0.042612	1.27832	0.658421	1.36338	0.081439	0.334988	13.0502	1.42801	0.079116	65.2222	8.10879	0.117256	0.841508	0.29537	0.00085	0.00627	3.13521
MH0138	0.14136	0.00371	0.99101	0.30375	0.02961	9e-05	1.66845	0.06871	0.161991	0.021887	0.434189	1.19103	0.044885	0.302825	0.018177	0.120996	0.090491	2.46516	6.81084	0.555745	0.004023	0.425535	0.08419	1.06089	0.16581	0.193364	0.069709	0.575877	0.028721	0.006738	0.054926	0.689707	0.005586	0.305607	0.058241	0.022187	1.67218	1.09047	1.23372	0.071183	0.015099	218.044	2.01715	0.029748	0.040559	0.001047	0.03189	0.00033	0.12935
MH0139	0.45813	0.14993	1.87572	2.72219	3.22092	4.31695	5.84504	0.39974	0.703613	0.052195	0.712845	1.67682	4.62616	1.86983	0.130167	0.090476	26.5673	3.22859	0.581347	3.86157	0.045979	0.818092	0.05302	99.0682	3.5708	22.7717	44.4428	1.8394	0.393149	0.553472	104.842	2.10501	0.410019	0.241265	5.85201	44.4824	0.19805	0.456721	2.34419	0.66658	0.15447	0.027702	2.04463	0.188836	1.63341	0.521886	12.5076	0.0095	1.31424
MH0140	0.07287	0.00467	2.63987	1.42168	2.91465	11.4862	3.92013	0.32998	0.736382	5.29122	1.14768	2.56644	0.617325	4.57836	0.178441	0.574038	5.59641	3.70754	0.624876	63.4481	0.101685	0.966295	0.00019	21.8684	5.74016	21.4522	23.7898	1.21198	0.242333	0.30291	0.30765	3.09745	12.1071	4.11381	1.89751	1.22812	2.09654	147.402	0.55588	0.087592	0.073045	0.018383	0.784943	0.094343	0.899107	0.075578	0.00083	2.94914	1.13849
MH0141	0.17462	0.02193	0.52206	1.63631	0.48669	0.01012	0.06022	0.05572	0.639989	0.020864	0.860325	1.05497	0.358377	0.664971	0.054303	0.086921	5.02281	0.906104	0.215856	0.269188	0.039047	0.1796	0.00035	5.68619	1.70596	8.02737	2.53822	0.740281	0.201668	0.337856	0.060442	1.24768	2.50604	0.257073	1.86906	0.072217	0.086268	0.791092	7.3329	0.180434	0.053517	60.7479	2.76246	0.026863	0.379924	0.10672	2.37051	3.23558	1.86743
MH0142	0.00641	0.27546	6.3583	1.10204	2.60863	4.86215	1.26319	0.20844	0.396944	0.220464	0.486387	0.613142	0.877665	0.524079	0.344624	6.94074	0.070087	2.8153	0.870585	0.11913	0.049682	0.125621	8e-05	15.6154	5.83169	21.3637	0.352409	1.07612	0.085747	0.180401	0.398873	0.925269	3.20502	0.853885	0.416823	0.154695	0.080478	0.418247	8.59921	0.078901	0.145896	0.015497	0.154079	0.104785	2.98116	1.34021	0.00014	0.03607	1.22619
MH0143	0.54809	0.02608	0.03503	1.30822	1.41244	3.13794	0.06183	0.035	0.502206	0.110826	0.593434	2.88052	0.32152	1.1263	0.053767	4.02472	0.36354	3.27232	0.273974	1.58194	0.087299	0.068791	1.51787	1.38561	0.1916	0.207478	0.086392	3.31558	0.042316	0.005344	2.88701	1.99549	0.026897	0.922432	0.575893	0.040276	5.10537	0.706311	6.6489	0.273821	0.112328	2.15164	0.683381	0.019089	0.167003	0.001718	0.0492	0.17621	1.12521
MH0144	0.22971	0.01727	6.45355	0.89446	2.19851	0.01772	0.32028	0.01328	0.549358	0.040873	1.3214	1.45081	3.82714	1.91307	0.102833	7.99562	8.47617	1.29566	5.09738	0.070359	0.018805	0.678126	0	14.7799	7.24718	0.086454	0.178091	5.61678	0.070689	0.273726	0.787267	1.06443	0.490416	0.249051	0.765389	1.11005	4.41056	0.677612	9.53501	2.25306	0.133109	116.061	11.6292	0.014282	2.78273	0.387609	0.0066	0.07774	1.38998
MH0145	0.09231	0.00849	1.56435	1.0426	5.10047	2.36088	2.53617	0.15616	0.503326	2.87609	2.41941	4.9731	1.10695	2.6414	0.178503	9.36875	3.79566	3.79909	0.63304	3.51367	0.057608	1.12344	0.51887	29.7002	6.94666	9.46061	0.736558	4.04558	0.748102	0.416404	0.29512	2.10119	1.37714	0.720981	1.36355	0.664224	0.04742	0.756644	19.0964	0.329396	0.143969	0.002668	1.61032	0.070349	1.21407	0.470704	0.00679	0.89154	3.48831
MH0146	0.05069	0.11127	11.8777	0.25613	3.01679	22.1417	0.00042	0.05677	0.216379	0.150732	0.105136	0.059742	0.160107	1.66268	0.603157	1.67845	0.119297	0.379382	0.205903	4.67648	1.26114	0.280823	0.00027	31.9424	16.6241	8.80149	0.780138	5.21294	1.51649	2.8e-05	0.034649	1.11922	1.29689	3.32159	0.730193	108.149	0.058222	0.227336	24.8621	0.031332	0.036574	0.00294	1.39208	0.012354	4.80965	0.376602	0.00051	0.0143	0.86948
MH0147	0.03043	0.03254	0.92979	2.94314	6.1317	26.0936	1.54101	0.28205	0.779253	0.750347	3.83516	9.82603	5.32385	2.32051	0.274018	0.09679	1.50464	4.45692	0.369813	16.2946	0.083429	2.34539	4e-05	16.167	5.67514	7.85639	18.8626	6.8965	0.254827	0.09916	0.330135	4.76734	2.01982	8.01003	0.827074	1.96651	0.065859	0.201773	0.62482	0.182763	0.292153	22.1319	0.121911	0.058213	1.16714	1.02809	0.00052	0.4557	3.37518
MH0148	0.05367	0.01183	1.50451	1.77083	6.14918	4.98064	0.53731	0.00279	1.11539	1.17356	1.14198	1.17543	0.645013	0.386029	0.14374	5.67548	4.82913	2.46802	0.882619	0.1426	0.090425	0.719105	0.7029	44.4865	11.3133	6.95075	0.536779	6.33068	0.236314	0.00023	0.829127	2.36461	0.240068	6.66709	0.66206	0.90298	0.081187	86.7525	18.9639	3.15516	0.27696	0.07344	1.54006	0.023295	3.87277	0.052992	0.00094	0.00029	2.53892
MH0149	0.08148	0.0045	3.52716	0.43972	1.62334	0.01473	0.00034	0.0225	0.226811	0.29735	0.357008	0.568096	0.879224	0.218431	0.121627	0.040057	2.31184	0.645723	0.087689	9.00803	0.879144	0.157185	0.20396	29.2837	6.65407	5.5058	0.298874	3.74343	0.494589	0.0003	0.662414	1.11352	0.694485	0.276755	1.11433	13.0703	0.196746	0.171307	5.87063	0.056245	0.039192	0.04169	1.0526	0.021352	1.77506	0.334988	0.00083	0.11513	4.02425
MH0150	0.02135	0.13933	10.611	1.62327	2.50446	1.24602	2.03575	0.1708	0.687059	4.37397	1.40318	3.5097	4.70372	2.28596	0.50865	0.086262	0.435643	3.41818	0.351397	5.81154	0.926453	2.3666	0	79.4401	21.0534	51.8683	81.0062	9.71705	0.395911	0.01109	2.82504	2.73549	0.171278	0.299549	2.0779	1.48039	0.171613	0.559083	0.34738	0.3478	0.184427	0.154499	9.59159	0.041216	6.55725	4.68901	7e-05	1e-05	1.73991
MH0151	0.79099	0.04534	1.35683	0.51938	1.02894	4e-05	0.75328	0.03372	0.217019	0.024043	0.621672	0.198452	0.613346	0.484131	0.108413	2.07213	2.24433	1.05011	0.770513	0.108764	0.021671	0.109994	0.72008	4.1937	1.83796	2.38809	1.16102	1.43837	0.062188	0.053774	1.87224	0.850462	3.95998	0.830511	0.651108	0.157767	0.012613	29.501	3.11041	1.19135	0.030755	42.5542	6.51628	0.02085	0.599386	0.654728	0.17131	0.01817	1.51461
MH0152	0.64915	0.04443	0.17983	0.98365	2.40568	0.0122	2.03665	0.13471	1.1177	0.49386	0.502547	3.5865	2.87622	1.16267	0.099807	2.10465	0.804321	5.03227	0.250645	3.54457	0.022385	0.601686	0.00661	2.56989	1.58058	1.06098	0.046192	1.23827	0.105165	0.073263	1.86331	2.03484	0.0518	0.683787	0.734784	0.308663	1.43117	19.1251	3.88876	0.096819	0.054961	33.3177	0.578557	0.049623	0.394117	0.003387	0.00094	0.00644	0.33938
MH0153	0.00704	0.00279	4.40493	0.62202	2.41888	7.27902	9.12977	0.75178	0.396296	0.099815	0.419495	3.00924	1.61642	1.42088	0.082553	1.12497	3.60246	1.65039	0.513109	6.53625	0.029788	3.26943	4.49053	27.5049	2.79965	14.3925	1.00804	2.96779	0.251623	0.003171	0.208463	0.414752	4.64225	1.55827	1.08902	1.01215	7.90192	0.132937	0.52139	0.05914	0.061709	0.005982	0.466753	0.220877	3.86954	1.30245	0.00122	0.12326	0.98445
MH0154	0.00681	0.00069	0.50225	0.85299	0.13595	5e-05	0.07699	0.0122	0.252186	3.47129	0.852363	1.23608	1.15108	0.233331	8.26107	6.48395	0.881822	1.69186	0.412278	0.096601	0.073298	0.333709	0.1257	21.5551	5.97028	3.90375	31.6202	0.625382	0.205363	0.005131	0.191016	1.23325	0.393497	0.191901	2.69684	3.49977	2.5984	0.310709	33.8454	0.503449	0.10642	3.80745	0.402155	0.016852	0.261703	0.11246	0.05245	2.16352	1.62035
MH0155	0.1072	0.00508	3.60807	1.5226	1.62703	0.93485	2.01958	0.10076	0.395698	0.120999	0.628786	1.95925	0.154841	1.53943	0.14664	0.045989	17.3115	0.906172	0.212333	0.159936	0.21678	0.325449	0	32.4279	9.3024	14.6576	0.548796	4.42722	0.237141	0.028879	0.276349	0.257245	0.267755	0.419647	1.81474	17.4506	6.79434	0.32381	5.58574	0.164592	0.040403	0.037058	0.338025	0.028229	4.27564	0.000225	0.0003	1e-05	0.35864
MH0156	0.05272	0.00942	33.9059	1.69964	3.67673	0.00145	0	0.03092	0.203318	0.059748	0.210271	1.51918	0.387299	0.285949	0.513546	0.10945	0.16105	0.422194	0.241774	0.204379	1.15856	3e-05	8e-05	116.422	1.63008	0.864907	0.095838	5.54255	0.410478	0.976736	2.69169	0.265922	0.366368	1.38719	1.10945	0.432805	0.030216	0.459528	0.62333	0.089733	0.064093	0.032061	0.539595	0.001874	0.034006	1.53679	5e-05	0.12735	0.57425
MH0157	0.07228	0.06715	1.79397	0.79458	1.97208	6.98828	2.04222	0.05166	0.294252	0.041387	0.327251	2.16868	0.270441	0.292432	0.066876	0.166456	1.90991	1.78829	4.05559	0.657474	0.023419	0.292908	1.41745	10.2506	5.66211	9.28847	0.21742	2.60345	0.092827	0.197672	1.79359	1.53725	0.118018	0.777077	1.2925	0.065426	0.036999	11.1776	2.20947	0.065281	0.034741	16.9651	1.22393	0.037429	1.72551	0.896666	0.01399	0.00808	1.09756
MH0158	0.36778	0.06913	8.55637	0.80481	1.42375	0.00032	0.0787	0.22835	0.609227	0.935892	0.39567	1.91614	0.838129	0.683779	0.22429	2.31135	0.238669	2.23112	0.327945	20.1466	0.034694	0.147448	0	38.5812	4.73726	27.2229	0.349601	1.04949	1.66357	0.045162	0.366526	0.917654	0.966542	0.361627	0.931476	0.15093	18.9107	0.304848	0.17082	0.325179	0.078646	0.078419	1.94687	0.057942	3.05431	0.117331	0.00021	0.14897	0.89591
MH0159	0.40612	0.02255	0.83738	0.92865	4.42492	19.6863	0.50085	0.89298	0.488416	0.634509	0.645353	2.37854	1.60034	1.94063	0.09806	0.194966	0.215236	1.97132	13.3484	9.46044	0.111723	0.000385	4.66711	17.5811	17.7489	1.47484	0.375974	1.51586	0.238703	1.39812	0.134021	1.72697	0.086552	1.30564	0.542625	0.164577	0.045139	0.275109	7.76059	0.056084	0.071575	0.005366	0.843019	0.025115	0.32466	0.787205	0.00025	6.07939	0.89189
MH0160	0.72632	0.0223	1.05692	2.01314	0.37855	0.00388	0.80312	0.00515	1.29558	0.722615	0.714295	0.916045	0.843611	0.71211	0.129746	4.62093	0.03396	9.94889	0.561083	1.99752	0.032732	0.254599	0.00028	33.3366	6.74722	0.534376	0.490174	0.928091	1.21369	0.205171	0.072592	1.69727	0.154267	0.638465	1.55682	0.35307	0.011895	0.511452	1.06151	3.65819	0.138253	0.012408	1.68173	0.012815	9.19791	0.268478	0.00031	0.49622	2.57709
MH0161	1.3055	0.07794	1.50604	1.48386	10.0509	0.00022	16.4671	0.52957	6.46748	0.061341	1.70423	6.31102	3.19691	5.33351	0.150817	3.56334	9.27312	9.51631	0.342092	1.56363	0.112955	2.34414	0.00046	11.4014	1.78121	20.9954	0.181601	6.82631	0.069554	0.723437	0.108748	1.87682	0.060374	1.00789	0.765369	0.127502	0.053181	0.404575	2.784	0.204482	0.131644	58.04	0.416845	0.163699	3.32477	0.341952	0.00019	0.04171	10.1186
MH0162	0.03576	0.00214	1.51918	1.57761	1.01323	0.00045	2.06959	1.1286	3.63118	0.212375	1.68316	7.02241	1.84956	1.8068	0.536711	0.162269	20.0036	2.34579	16.8269	7.80891	0.081801	0.000898	0.00016	59.1359	11.0063	47.4417	2.34886	2.43103	2.65628	2.42269	0.185006	4.05319	0.663241	0.403619	2.173	1.28391	0.247507	0.595602	4.08	0.144816	0.153074	0.035683	3.6273	0.067816	11.8004	1.39567	0.00012	0.00187	7.22685
MH0163	0.00533	0.02823	0.77909	1.41855	0.28049	2.38671	4.11311	0.12821	0.373639	0.256733	0.611231	1.28878	1.12737	0.595278	6.1637	4.46324	0.02204	2.18064	0.523321	0.121435	0.047266	0.517521	1.6545	11.3885	0.01986	2.78111	3.09033	1.46008	0.068076	0.065236	0.124444	2.84002	0.495186	1.02441	0.466603	0.066249	4.07867	0.979595	1.44901	1.30749	0.159236	0.733873	0.277947	0.085772	0.230043	0.083792	0.02304	4.41686	4.5665
MH0164	0.04182	0.00259	0.63498	0.52113	0.16577	0.00822	1.09148	0.07757	0.364394	0.032266	0.351598	0.719336	0.487624	0.586419	0.039208	1.52603	7.1406	3.54244	0.441405	1.24457	0.008578	0.380897	8e-05	2.44511	1.76264	6.20424	0.326209	1.16826	0.071464	0.063595	7.18947	1.05594	0.040281	0.115334	0.98546	0.112217	1.03746	0.369468	0.9726	2.60121	0.065319	291.072	0.263993	0.01902	0.788199	0.009598	2.41682	0.03203	0.31464
MH0165	0.07925	0.23203	14.5895	1.28586	1.53922	6.32021	0.45915	0.00356	0.510759	0.251703	0.806306	0.940736	0.420394	1.75392	0.111754	0.177153	13.031	2.16689	1.31263	2.47283	0.038693	0.632528	0.92306	27.2776	10.2686	11.0434	0.207179	2.17945	0.392346	0.067472	1.72378	2.65674	0.158202	0.668529	4.27744	0.277042	0.06761	0.536311	12.5966	4.70484	0.192138	58.9846	1.2129	0.085958	0.394884	0.107298	0.00049	9e-05	1.62351
MH0166	0.01583	0.00387	0.15765	2.28148	1.07659	0.00061	0.00063	0.00025	0.734903	1.70515	1.77693	4.62817	2.63324	1.66363	0.10802	0.079155	0.062607	2.17394	0.117733	0.268918	0.134409	0.003112	0.00038	50.3476	0.01536	0.09511	0.437215	3.73449	1.5578	0.000162	9.2278	2.5798	0.708545	1.25536	1.67669	0.159978	0.056593	0.473475	0.18721	0.317402	0.085295	0.012354	1.71332	0.002674	18.9298	0.006011	0.01762	0.01742	0.70795
MH0167	0.03652	0.02893	0.33331	2.79176	0.74499	0.00078	0.19208	0.11401	0.36154	1.48125	0.874252	2.0833	0.148814	0.86498	0.23649	0.674534	13.4157	1.48742	0.367589	7.1998	0.023229	0.387084	8e-05	53.0062	3.17653	13.447	2.07907	1.69819	0.904317	0.866618	13.4706	2.37709	0.08298	1.02035	1.3664	0.191195	39.265	0.163796	0.38303	4.37474	0.077498	5.43773	1.94844	0.037058	2.89222	3.1e-05	0.00012	0.00921	0.78557
MH0168	0.06321	0.08625	1.89021	1.9088	1.77703	0.11017	0.38049	0.04186	0.426317	0.248173	0.64304	1.58191	0.638315	1.34266	0.166782	0.334385	1.97718	1.999	0.413951	1.67842	0.024486	0.445174	0.43961	15.6685	3.4169	6.48729	0.302502	1.37036	0.176055	0.557097	0.10413	1.2525	1.30412	1.49599	0.829058	0.339247	0.030396	0.805891	6.49064	1.86936	0.103845	80.7219	0.814797	0.019488	1.74116	0.033894	0.00127	0.23655	0.68914
MH0169	0.07478	0.01535	0.83062	2.47434	1.10257	0.19911	0.11674	0.00534	0.738745	1.59581	0.925224	1.10653	1.03999	0.766044	0.637709	0.39306	3.04864	1.01438	0.577717	1.11242	0.125211	0.14412	0.00011	22.9299	5.5665	10.7974	0.213264	3.77659	0.18706	0.046906	0.044304	1.1357	2.3244	0.503511	1.07971	2.63651	0.912176	159.151	18.0929	2.32707	0.170924	21.1236	0.890368	0.059043	0.405011	0.22703	0.00051	0.0059	6.02766
MH0170	0.56229	0.05402	17.9055	1.6646	1.35912	0.01654	0.91249	0.2712	1.11601	0.075835	1.63886	4.56874	2.77867	1.55686	0.209769	12.7586	0.380661	6.58851	2.13888	0.2524	0.102023	0.471588	0.00152	52.957	2.39781	12.0547	1.19746	6.3881	1.20105	2.24331	1.41787	3.38491	1.68468	0.464498	0.705319	0.877108	0.068929	9.41953	1.56892	0.470236	0.200601	0.274188	1.81924	0.030529	5.39145	0.232422	0.00107	0.0899	1.71108
MH0172	0.07418	0.00602	1.46782	1.75878	1.41577	0.95383	0.53645	0.21351	0.546724	0.915173	0.962876	5.25246	1.67528	2.20994	0.218366	0.146825	16.5682	2.29399	13.0419	4.49002	0.113051	0.478911	0.00015	36.4277	10.5724	7.97792	0.433931	3.41014	0.120838	0.056841	0.255543	4.55441	2.64322	0.359867	0.451551	0.268468	0.049153	64.7902	4.41913	2.88996	0.129893	0.058885	0.376718	0.084457	1.2311	0.669865	8e-05	0.03124	0.996
MH0173	0.22344	0.01797	2.54077	1.63588	3.16593	0.00049	0.41183	0.01114	0.395969	0.030903	0.660895	2.14681	1.92145	0.996221	0.143013	0.949044	6.64797	3.10201	0.406647	3.57752	0.031208	0.237813	0.49069	24.8327	2.41949	1.53375	2.41252	2.1884	0.24514	0.004561	0.066894	2.01106	0.118875	0.415634	2.78803	0.580042	0.060332	127.517	11.473	0.079342	0.126056	102.234	0.189955	0.018088	0.589318	0.622145	0.00055	0.0047	1.76338
MH0174	0.08368	0.42026	1.17529	0.80125	2.07129	0.00731	1.56196	0.19342	1.71875	0.524237	1.04864	1.46587	0.38465	3.58225	0.105374	0.4645	14.4498	2.38959	28.3072	15.4754	0.046186	0.155679	0	18.6893	3.01434	7.3361	1.24442	2.3332	6.0759	0.300804	0.040513	1.55794	3.47614	0.2476	1.06243	0.105073	0.062132	0.473642	4.37664	0.152696	0.065146	0.003045	1.63752	0.050702	4.9781	0.12894	0.00044	0.03224	0.78033
MH0175	0.04124	0.01709	0.36087	0.94427	1.56932	5.20195	0.06157	0.02603	0.470547	0.054758	0.35828	1.17397	0.633799	0.708122	0.032749	0.325561	0.163301	0.986489	1.10423	0.760034	0.022525	0.165755	4e-05	7.28652	0.0408	0.151629	1.56676	1.60332	0.11716	0.07189	0.3919	0.706836	0.039428	1.09519	0.15569	0.025945	0.030063	7.95707	9.88886	1.03851	0.05721	3.25333	0.315013	0.020777	0.176985	0.066707	0.00346	0.02603	3.09925
MH0176	0.01109	0.00048	4.07162	1.48444	0.45645	0.00022	1.42741	0.4513	0.626799	2.85746	1.44955	2.21076	1.62222	1.39935	0.160906	3.97975	7.30003	7.21716	0.466046	4.80729	0.049538	0.908792	3e-05	65.7429	2.24371	20.898	5.55979	1.93961	0.461472	0.028796	0.276382	0.52812	22.3132	3.47764	0.936985	0.514201	0.105586	0.422878	0.25352	0.164736	0.167737	0.081037	0.273096	0.04384	2.16576	0.570238	0.00108	0.00038	5.46053
MH0177	0.05596	0.00685	3.30138	2.26952	2.43073	0.07289	1.39522	0.23379	0.610072	0.054358	0.711863	1.80383	0.715613	1.20728	0.098311	0.086582	2.36939	3.14695	0.284613	0.144409	0.033187	0.668363	0.15601	36.5707	4.33424	11.2616	0.811023	7.04179	0.396853	0.163059	0.30768	1.49332	1.21093	0.625625	1.24678	0.502888	0.075728	0.268066	3.49402	0.07874	0.095273	0.009447	0.99354	0.105119	4.8583	0.308347	0	0.06691	0.66543
MH0178	0.07741	0.01748	4.16635	0.61048	3.48319	0.02184	0.00727	0.08661	2.8616	0.961723	1.44226	2.49506	0.381547	1.42491	1.33219	0.071697	1.06095	0.366397	0.480163	5.03867	0.53257	0.231679	0.00069	29.7269	5.80046	6.7239	1.78748	4.67532	0.23823	2.7e-05	0.104419	0.313899	3.84606	0.823734	3.01268	1.04714	0.048335	0.305375	0.41018	0.184803	0.057445	0.006876	3.35198	0.108778	15.77	0.430074	0.00021	0.00265	10.5163
MH0179	0.01328	0.02515	0.10147	0.22767	5.18273	0.0024	0.00258	0.06237	0.185396	0.053329	0.155431	0.055344	0.16517	2.0367	0.978887	3.37311	10.7902	0.497583	0.255182	0.089015	0.808245	0.000971	0	52.1939	26.6448	1.82905	0.711676	10.0899	3.84753	2.62407	2.17971	0.188711	0.151299	2.6135	1.85526	0.605102	38.6761	0.169916	0.16588	0.072549	0.052608	0.089556	10.4726	0.004259	0.11937	0.450651	0.00079	0.00389	0.50993
MH0180	0.01974	0.03125	18.7994	1.21852	1.57489	0.01607	0.01385	0.00059	1.34265	1.64619	0.818801	1.21012	3.2176	1.46227	0.11657	1.2325	0.90414	0.976947	0.629267	0.192564	0.226113	0.109882	8e-05	34.2966	15.7563	6.67066	3.78771	2.06884	0.523648	1.10014	0.06184	1.16266	0.481825	0.337806	10.5434	0.890748	0.058712	0.743121	1.78392	0.08125	0.071597	0.007106	0.549802	0.003053	12.7602	0.940661	0.0025	0.00069	1.60015
MH0181	0.1306	0.00822	0.76025	1.42773	1.07648	0.05993	3.46414	0.79149	1.89332	0.358774	0.909651	1.52781	0.840538	1.70018	0.144895	2.34456	2.48134	1.61327	0.280606	0.087412	0.064421	1.07848	0.3754	27.4632	6.69173	7.42154	0.331363	1.84396	0.155429	0.044453	0.740431	2.99194	0.159706	0.217075	0.496049	1.26531	5.42456	0.356861	0.18256	0.140937	0.110475	8.03292	2.23567	0.065987	0.507154	0.192738	0.00135	0.00533	1.31362
MH0182	0.01069	0.01948	3.7608	0.32414	1.04704	1.13241	9e-05	0.00142	0.228654	0.054257	0.643921	0.086442	1.41635	4.03287	0.108512	0.050967	11.7977	2.2338	0.195835	19.7459	0.779194	0.000955	0	114.511	0.32175	14.8489	1.14403	10.3356	1.25276	1.56296	0.95694	1.03517	57.1674	2.47309	2.49019	1.03484	0.349431	0.058053	0.05608	0.068459	0.309273	0.009413	0.818636	0.008647	1.73935	1.49059	0.00153	0.41559	1.91966
MH0183	2.64873	0.5696	0.3014	1.91552	2.61955	0.00109	0.44719	0.03509	1.42614	0.085474	1.13119	1.01134	0.624546	2.0389	0.254028	10.7507	5.17699	2.50303	4.72991	0.452887	0.053193	0.567866	0	15.1492	6.49668	14.8831	1.10275	2.98625	0.115405	0.002065	2.02148	2.02112	0.135495	3.53369	0.93084	0.54022	4.44251	111.94	19.4507	7.66398	0.093083	107.23	1.23515	0.023195	0.378418	0.009941	0.05831	0.03031	4.24691
MH0184	2.59499	0.18737	2.06248	1.33133	2.20957	0.00614	0.06653	0.31463	1.79534	5.28888	2.06252	1.57117	1.92194	2.2926	0.19855	4.4142	5.42121	3.59291	0.546675	13.1596	0.05663	0.500514	8e-05	104.617	1.78398	47.05	4.05629	4.35837	0.895786	0.115633	13.8391	3.23475	0.201858	2.34673	3.2415	0.139399	0.465367	0.35307	33.8496	0.877164	0.245056	0.02276	2.58152	0.015127	5.23535	0.908075	0.00063	0.03468	1.99809
MH0185	0.92071	0.20941	1.02111	1.78199	3.58138	5e-05	2.12703	0.19384	1.4339	1.44785	1.41859	2.32883	2.16661	1.83237	0.283102	25.3137	0.513282	3.13051	0.801259	12.4525	0.137061	0.8419	0	100.559	8.55054	33.4797	0.823139	5.39878	1.8312	0.00209	0.59445	2.48873	0.311867	0.425262	4.09341	0.199224	0.043517	0.648972	11.8785	0.359386	0.141191	0.023796	2.78602	0.071714	28.0182	1.02248	0.00283	0.17004	2.06117
MH0186	0.01251	0.01655	0.36604	1.46721	3.25087	0.00011	0.00016	0.00445	2.01475	1.60982	0.658624	1.54355	0.364198	1.20748	0.121115	0.100049	0.462638	2.6922	0.702002	0.340318	0.525322	0.001717	0.12553	118.886	0.10691	18.933	0.779883	4.49692	0.770038	2.00676	0.169768	0.723497	29.4294	1.93693	5.48402	0.459187	0.142664	0.484742	0.21578	0.224222	0.032765	0.02283	1.91871	0.006421	41.1627	1.3e-05	0.00011	0.06526	10.5567
MH0187	0.02866	0.00438	0.81571	2.29507	1.20434	2.823	2.60877	0.05589	0.557204	0.041018	0.789882	0.991448	0.884504	0.90311	0.178465	0.140198	0.077179	3.84276	0.685582	2.89838	0.089734	0.374599	0.0096	12.6896	6.99619	23.5981	0.542901	1.15126	0.262234	0.298717	2.78649	1.08214	0.06607	1.94321	3.58869	0.398232	0.102009	0.577259	4.61436	0.737006	0.158685	198.706	18.1738	0.060786	0.72386	0.079777	2e-05	0.00367	12.0092
MH0188	0.29899	0.09686	1.44066	3.02273	5.48922	1.94693	24.9234	13.749	9.22842	0.090902	1.50815	4.12725	4.70061	21.3751	0.417185	0.196514	8.60135	22.446	0.512991	1.0642	0.042924	7.47998	0.00014	50.8837	1.48976	55.7478	0.343332	10.0308	0.384046	0.466005	0.147615	27.4941	2.13968	2.81906	2.50368	1.62009	0.22047	0.439382	0.39406	0.703036	0.184035	0.002727	0.616744	0.25039	2.58903	0.201981	0.00054	0.50018	1.87056
MH0189	7e-05	0.00194	0.94692	1.11606	0.13752	2.71458	6.5462	0.01493	0.463826	0.025037	0.564978	1.49652	0.108984	0.534754	0.049362	0.360481	0.012162	2.07403	0.122905	0.010488	0.030046	0.846314	2.60988	1.44559	0.01734	0.023489	0.090634	0.83707	0.014141	0.003962	0.00368	0.970982	0.00762	0.137734	0.027639	0.00684	0.004405	22.1924	0.44847	0.4956	0.032358	4.10278	0.280662	0.1652	0.064412	0.028847	0.06482	0.77921	0.72181
MH0191	0.03453	0.29302	3.53078	2.47423	0.93547	0.54855	26.1348	3.2697	0.953096	0.106815	1.72349	12.2625	0.601037	1.73968	0.201544	2.22168	4.7614	10.0976	1.29907	5.42374	0.043649	2.26016	0.02815	34.5641	7.61371	0.633644	5.68126	2.88585	0.238172	6.79014	0.036353	3.73996	1.83584	0.283589	0.754781	0.068465	0.039403	0.567569	13.2318	1.23369	0.134667	5.49573	4.66508	1.8664	1.14451	1.84733	12.4399	0.32259	1.66395
MH0192	0.00061	0.00088	0.31103	2.40293	0.85882	22.8119	9.54861	0.36201	0.587355	0.226812	1.62116	2.40889	1.25751	2.27343	0.06006	0.144831	4.56783	2.80972	0.257694	6.11793	0.04415	1.07273	9e-05	11.8029	27.1946	1.53031	0.135632	3.33017	0.188678	0.010128	5.02928	6.55935	0.071392	1.65871	1.07659	0.115058	0.392003	0.27292	0.11594	0.160658	0.092955	62.8988	14.3943	0.162066	0.749297	3.43075	0.00014	0.00214	1.20867
MH0193	0.11489	0.007	3.32561	2.17885	3.46664	0.00051	0.01471	3.53093	0.585152	1.62636	1.32536	2.77499	1.94522	0.510813	0.273834	0.295657	0.987832	7.55432	1.45096	0.033678	0.203796	0.059552	0.91348	66.1747	0.10945	25.1048	0.061385	2.03382	2.61402	9.09615	0.185274	3.62491	1.5355	4.52113	0.333955	2.66369	0.628191	0.599386	0.17461	1.32549	0.186372	0.006062	10.6164	0.065973	0.310757	2.52969	0.00034	0.39012	6.14448
MH0195	0.0801	0.00387	0.87366	1.65044	2.77636	0.02499	0.00432	1.2054	0.795381	0.533779	1.54368	3.62824	1.19758	0.821033	0.15959	0.227585	14.9941	6.90001	0.810456	0.052009	0.187618	0.262465	0.40412	50.7765	8.83159	33.2362	0.824992	2.26426	1.00785	3.05028	1.79522	2.60488	0.862013	2.1316	2.46534	1.05786	0.329498	0.637987	3.08443	0.879038	0.125718	271.397	4.13125	0.031188	1.36285	2.3906	0.00088	0.00798	3.46082
MH0196	0.27597	0.16703	1.58507	1.41719	3.92957	4.20673	1.90177	1.36899	4.6478	2.20114	2.05454	6.85366	3.38266	2.90121	0.326482	11.1173	0.110652	6.84983	18.1399	13.2309	0.098301	1.96569	0	47.0037	5.01918	10.9652	12.3619	4.30832	0.21136	2.13692	0.269602	5.84808	1.58424	3.9913	0.808033	0.303221	0.161472	81.8989	29.9293	0.283388	0.19553	0.010662	1.27537	0.058041	1.85195	1.86816	0.00072	2.26259	6.86749
MH0197	0.18842	0.01919	4.46154	2.268	3.97578	39.0344	3.65525	1.87697	1.82669	0.045657	0.92193	2.51874	2.07177	1.10923	0.114496	1.45899	2.40937	5.64856	1.86888	2.10387	0.062087	2.53197	1.79875	9.08185	0.60896	34.9138	0.290002	2.598	0.020011	0.094897	0.194192	1.05725	0.027015	1.0097	0.424432	0.049062	0.017367	0.798939	2.27985	0.526598	0.174006	73.2787	0.191251	0.120545	0.570227	1.40653	0.32545	0.00374	1.89778
MH0198	0.21651	0.0102	4.1956	2.65985	2.04127	1.17177	0.169	0.00823	2.13341	0.24193	1.74794	1.87706	1.83077	4.51664	0.253617	29.4578	1.70719	5.93614	1.28599	0.213161	0.264207	0.770147	0.01017	143.805	8.98235	0.484053	6.05951	2.08999	0.958841	1.27215	38.4927	1.69609	2.51813	1.93712	1.07052	0.157012	0.261005	1.30629	30.4718	2.71088	0.276847	0.072846	1.47106	0.405236	5.99348	1.9991	0.00041	0.00654	4.41752
MH0199	0.05974	0.00251	20.3556	8.23287	5.44045	0.35096	21.4081	0.00967	1.67026	1.36589	1.83732	4.04312	3.58379	2.60853	0.186677	0.324871	0.474947	27.9622	0.497914	0.301138	0.106029	3.19336	0.00022	189.562	24.929	96.566	51.301	6.87166	1.89353	4.95401	4.66465	6.62912	0.509678	3.63954	29.6062	2.25186	1.08511	0.59249	4.30863	4.87287	0.45749	0.01955	5.64972	0.28258	8.98974	6.46354	9e-05	1.10055	3.62977
MH0200	0.0666	0.05002	0.60575	1.28774	1.32917	0.00086	4.43554	0.20999	2.03032	0.284199	1.51948	8.08372	5.96122	1.60957	0.188402	3.15577	0.967556	10.3312	8.60301	0.738	0.114612	3.18712	0.56243	5.29903	3.31979	1.69367	1.10722	2.91249	0.060531	0.042792	0.079689	4.45239	0.89579	3.04019	0.200819	0.063009	0.015105	13.9759	7.31954	1.2284	0.368693	22.6146	0.395909	0.070563	0.55635	0.15291	0.07188	0.00467	9.75894
MH0203	0.20002	0.03172	1.77544	2.70113	6.02186	0.02238	27.7943	10.8112	8.45598	3.101	4.70441	17.5302	4.27621	4.72706	0.212533	9.76432	5.86732	5.34377	0.94281	9.64916	0.19035	4.43676	7.20936	58.0248	19.2852	81.1502	0.980329	3.56311	0.587569	0.524874	0.187866	4.73068	0.489383	0.38217	6.04864	1.52344	0.361938	0.542405	2.91063	0.297029	0.432319	0.014616	0.42583	0.404064	1.64448	0.28056	9.82746	0.01026	4.20656
MH0204	0.52979	0.09263	9.83149	2.45634	0.50316	0.36275	0.95479	0.44343	1.31577	1.6105	1.52086	1.69585	3.03632	0.727939	0.402656	15.0422	12.4319	9.11045	1.02463	0.102933	0.073094	1.45522	0	18.9533	6.40372	22.915	0.552325	2.82202	0.961039	3.02611	2.26927	4.02255	0.706717	1.7111	4.29043	58.4619	0.169133	1.07248	14.2672	4.1201	0.177854	0.257321	1.64786	0.144264	2.34888	0.772562	0.00082	0.06356	4.1703
MH0205	1.28348	0.06527	16.6112	6.68047	5.75463	0.9113	0.4342	2.51721	1.5736	1.54224	2.10352	2.46353	2.93753	1.07	0.266576	74.157	0.199725	3.81559	0.854315	5.35916	0.170346	2.00093	0.83082	37.9595	8.31358	26.0727	0.782376	8.83569	1.00924	0.009224	0.18079	0.622971	4.06914	1.16754	4.3142	1.43607	0.227716	0.599352	0.56598	0.200825	0.21607	1.15023	5.55834	0.049607	3.61389	2.01054	0.00077	0.01783	3.36032
MH0206	0.13715	0.09105	7.93706	2.67065	13.6633	15.8851	2.0082	1.31457	0.700999	0.350392	1.9747	2.05231	5.85554	3.21103	0.520846	20.2855	8.37541	13.3364	1.40878	5.56913	0.222201	0.572852	0.00543	41.7846	18.2914	38.5463	0.703813	10.3357	1.1856	1.03894	2.02901	0.801082	0.855275	3.27794	14.0303	33.2726	0.160977	4.63103	0.21215	0.136611	0.223328	0.003161	3.18401	3.75352	0.443428	0.634408	0.00877	2.92076	5.76268
MH0211	0.39292	0.00824	20.9565	9.02334	2.78838	6.35907	0.48142	0.07415	0.838541	18.549	2.44882	1.58151	2.87988	0.229059	1.38928	0.356604	14.052	27.9353	0.427473	49.4531	1.37454	0.655232	8e-05	277.854	23.2135	1.5614	8.30745	11.0729	1.74915	0.291507	2.47615	7.54488	0.361706	0.456813	5.24724	10.302	0.154027	0.733618	94.0971	0.216839	0.375528	0.090314	3.93569	0.025682	13.8787	0.897178	0.00176	0.0203	2.37253
MH0212	0.02118	0.01434	16.1241	1.4145	14.1898	18.1565	4.64572	0.08654	2.92061	5.21373	0.370329	1.18701	0.607351	0.566667	0.986956	3.70205	12.2102	0.611872	0.498963	0.678761	3.04264	0.003443	0.02372	88.2175	9.58714	34.2942	4.37716	14.9868	1.0912	0.008263	8.80489	0.742688	0.665916	0.297952	4.76495	5.53685	0.563886	0.307986	36.2556	0.209818	0.264495	0.00052	0.240128	0.05403	4.8562	0.128529	0.00053	0.0039	29.433
MH0217	0.03554	0.06962	1.87494	1.50241	7.94112	21.2161	3.54688	1.15	0.408869	0.062495	0.700157	0.688116	1.92139	2.1726	0.126822	0.387728	3.89939	10.1531	0.585963	1.90952	0.027297	0.781154	0.00016	10.7233	56.9712	34.9756	0.677846	5.05172	0.148207	0.056102	0.047531	0.852868	0.255513	0.792538	1.84488	0.309888	0.031318	0.899542	6.75224	2.37607	0.21756	52.9625	1.03903	1.42553	2.046	0.254949	0.00548	0.008	4.06433
MH0220	0.22816	0.00878	2.32088	2.30173	1.56793	1.90802	0.51185	0.09682	1.59895	0.831398	1.31527	2.57815	1.00948	0.777947	0.156383	0.321788	4.14389	29.7019	0.595771	2.43932	0.111098	0.893555	0.17423	6.4428	12.7629	23.0101	1.93968	10.9349	0.268992	0.001163	0.74127	2.44961	0.142563	3.60528	1.67678	0.704046	8.30576	0.561704	1.93468	0.185158	0.206845	4.24773	27.9866	0.031346	2.46974	0.607644	0.0835	0.77682	3.04487
MH0221	0.00271	0.00058	133.32	0.10102	0.03065	0.00097	0.0007	0.00124	0.106547	5.71674	0.190422	0.046163	0.100222	3.24842	0.432795	0.03849	0.033346	0.190916	0.055661	0.355675	6.41182	0.002793	0.00027	0.45848	0.74097	0.154379	0.112193	3.2687	1.94014	2.18115	0.35623	0.448113	1.18947	0.06736	8.29865	0.951787	1.01013	0.068596	0.02992	0.04278	0.184711	0.052251	0.660363	0.009608	7.59973	5.38843	6e-05	10.9417	0.15686
MH0222	0.00324	0.16187	2.18375	2.54822	1.59877	0.46713	0.40834	0.00059	0.87743	1.97524	1.62772	1.08418	0.699623	2.75578	0.345732	17.7232	3.21291	10.3667	0.515088	1.51228	0.289353	0.922828	0.09166	26.1771	1.34038	2.69046	0.739077	2.57964	0.134806	0.255127	0.115039	1.72612	0.434732	4.03684	1.23815	6.72148	0.577336	26.4919	0.52001	2.37709	0.378373	26.2886	0.268648	0.031372	0.307256	0.408408	0.01149	0.22705	9.77313
MH0224	0.1836	0.01954	1.10366	1.31193	1.47034	0.09432	6.44734	0.24447	0.754201	0.116312	0.945976	2.54388	0.619853	0.410916	0.084817	4.32452	0.901368	3.46814	24.0628	5.07956	0.044285	2.72836	0.91961	8.73673	3.16893	0.799416	1.02078	1.60617	0.314923	2.19261	0.339081	0.7587	0.175312	3.13815	0.521413	0.213949	0.366933	21.1419	13.1296	0.101452	0.114026	209.862	12.1613	0.146456	1.67868	0.206148	0.001	0.53369	7.00066
MH0227	0.03879	0.29642	4.03449	2.01323	7.7521	0.15279	0.15262	2.49047	0.519411	0.59485	1.47323	0.330678	3.75071	0.783471	0.806501	0.167778	2.68338	16.7573	0.441765	0.761407	0.516309	1.08248	0.00026	222	37.1686	0.252442	7.04763	7.8658	2.70413	0.383912	0.094533	0.519318	3.12822	1.54768	3.12119	116.696	0.959786	0.23257	1.03682	4.13444	0.081098	0.126834	6.8519	1.94192	3.29302	4.8177	7e-05	0.42429	0.96261
MH0229	0.18743	0.06215	0.39067	1.31472	51.2824	0.05889	5e-05	0.00916	0.830355	0.071354	2.57557	2.50876	1.01156	4.44053	0.997675	9.757	1.38851	19.8322	2.39688	0.203244	0.144167	5.18106	31.7407	0.62983	42.1638	0.439033	0.189996	13.7679	0.389504	0.024093	0.064565	1.95749	0.646449	7.99097	2.52676	0.986373	0.166743	1.40626	4.24076	1.8484	0.242662	0.003679	0.702137	0.020138	15.2524	0.976253	0.00218	0.88636	3.01143
MH0230	0.68476	0.02266	23.6041	4.01454	17.645	0.12285	1.80549	3.02479	1.71319	13.6546	3.54945	9.79279	21.9338	8.81893	0.714346	0.159919	0.012597	2.40677	0.931192	0.248909	0.746175	2.0554	0	30.4431	0.05834	30.2059	0.341502	17.839	4.92265	1.28231	3.23694	6.74671	33.185	1.88279	3.54019	0.368262	0.239108	0.54748	0.774	0.484756	0.264492	0.253493	0.720619	12.0869	6.80915	1.1e-05	0.00178	0.04096	1.60354
MH0233	0.03056	0.01241	0.06674	13.4689	8.10881	0.11576	3.04977	0.512	0.52017	12.2412	1.34788	0.680935	0.411409	0.258091	3.35857	0.135837	0.013048	1.00468	0.78054	0.016168	1.42969	0.005064	0.00028	0.18711	0.37609	2.28413	0.007768	12.7551	0.107301	0	0.09203	0.486387	0.031356	0.509397	0.549105	0.044527	0.033713	0.641657	0.30955	0.288707	0.229793	0.000282	0.535363	0.037892	0.01902	0.0005	0.00037	0.19678	9.19934
MH0234	0.4634	0.02304	6.36382	2.94162	0.88946	0.0236	1.29534	0.61042	1.67433	0.218684	0.877178	0.869584	0.612218	1.44444	0.105119	8.86542	0.101093	19.7077	0.831414	10.4477	0.072411	0.932964	0.00278	88.9379	3.82399	28.1082	0.234453	2.7561	0.276758	2.59675	0.451632	1.57387	1.92824	0.346838	1.01187	0.662109	6.55627	0.71618	42.6397	0.216725	0.134244	0.000455	0.366003	0.031663	8.92843	2.62008	0.08781	0.70094	5.13472
MH0236	0.32678	0.02011	0.43829	5.38594	10.2195	0.00025	0.02208	2.0035	0.980853	0.810348	1.85953	0.933095	1.81078	2.32772	0.602615	0.321921	0.271178	64.3462	0.489871	0.220339	0.329054	0.00457	0.00019	132.745	0.78397	0.224996	0.06018	5.50954	1.49285	0.977583	0.05073	1.74763	0.158254	3.60325	2.58236	2.83591	0.678958	1.0369	0.51091	0.18712	0.253945	0.267631	3.02806	0.019599	33.1709	0.814414	0.00568	0.19786	2.01523
MH0238	0.15097	0.00716	0.34982	0.66041	3.21405	0.15731	7.40249	1.58549	1.32329	4.45026	0.658731	3.97007	1.08041	3.82618	0.109929	1.40706	1.90994	14.8517	0.240631	5.99827	0.047235	1.16752	0.33024	10.1907	10.9523	33.6774	0.225949	2.80603	1.39502	0.133482	1.05403	2.69315	0.084654	1.56809	1.57438	1.08862	6.91751	0.360045	11.3234	0.065098	0.084962	0.058276	7.65776	0.146387	0.284698	0.008907	0.00115	4.93062	1.44982
MH0239	0.01309	0.04086	27.3912	1.35852	7.5756	44.2564	0.00843	0.00768	0.884366	1.10827	2.12915	1.44358	0.19822	3.14713	8.91552	0.07429	0.206215	0.701365	0.532381	0.287182	1.84349	0.009148	0	64.5202	46.6275	34.543	0.958455	6.91071	0.633815	0	0.365219	1.00588	11.2308	0.357121	5.44907	3.15306	0.126318	0.196206	0.2755	0.407745	0.831834	0.001161	8.3778	0.100238	8.22644	0.147336	0.00043	0.10687	3.58788
MH0243	0.10099	0.00478	1.91094	1.7359	0.25525	0.43048	1.42768	0.54578	0.299591	0.10254	0.425743	0.974953	0.50626	0.509201	0.110218	1.93189	4.85769	8.17004	1.36888	0.459213	0.379627	1.03661	0.01108	7.00987	1.46959	7.18644	2.1745	0.654188	0.633708	0.010133	7.33366	1.27939	0.055844	1.46533	0.435247	0.482261	6.70326	40.8307	5.64443	0.642202	0.047572	354.449	1.94033	0.024688	0.909798	0.029301	5.07258	0.15605	0.67712
MH0244	0.03936	0.00152	9.97938	1.4178	1.17564	0.0172	15.9462	0.17452	0.205693	0.969508	0.353971	3.62265	0.35722	1.06497	0.139498	0.98225	40.4971	3.72848	0.520401	5.1334	0.127885	1.03338	0	70.8474	15.7964	64.0637	15.4712	2.85141	0.924896	0.042936	0.796236	3.20775	0.323498	0.154636	3.54569	3.64991	0.21236	0.305456	0.41862	3.90081	0.082962	299.271	7.53366	0.291393	1.60347	4.59246	0.00288	0.00101	1.33011
MH0245	0.01699	0.00216	5.91046	2.36877	1.00705	17.1405	1.36153	0.18377	0.85207	3.93588	1.65829	1.53386	0.735609	3.34664	0.18094	0.349796	1.98862	9.88955	0.408862	0.096989	0.11861	1.83045	0.24567	13.4858	13.9417	3.51488	10.6264	3.6185	2.64575	1.53659	0.160682	3.29207	7.29826	0.680961	0.868472	0.781188	3.66	5.74049	6.72535	1.19374	0.088135	39.9891	0.767909	0.025823	1.08138	0.703479	0.00539	2.21219	1.18641
MH0246	0.03724	1.06217	2.60935	0.36372	11.2013	0.01116	29.1844	3.06194	0.152539	2.60121	1.67266	0.799584	0.472699	1.83592	0.853793	0.057159	23.5093	9.034	0.281629	15.0846	0.963136	1.70676	0.00027	9.97738	11.9281	36.4322	0.434839	1.82534	2.25266	0.107449	1.03548	0.164092	6.85421	0.125469	4.04542	0.790093	0.295799	0.188123	0.09446	0.25029	0.0923	0.025251	2.9733	1.67947	44.7754	5.52683	0.00043	0.84003	1.11804
MH0247	0.01123	0.00078	7.89853	2.72907	3.39819	2.1356	0.01103	0.005	1.0898	0.227715	1.34696	2.23296	2.92315	3.50315	0.510438	6.77191	2.15273	3.34968	1.37932	0.219614	0.388729	0.004838	0	79.2792	14.4731	1.91837	79.5903	9.51806	3.17047	2.38294	0.267362	2.71582	0.180357	0.666516	3.54498	3.53491	0.326108	0.648246	15.8505	12.6167	0.22901	0.092627	6.57857	0.033002	10.8693	4.91054	0.00013	0.37319	1.85282
MH0250	0.12353	0.17817	4.09185	2.54239	6.56797	13.5373	8.32546	3.69327	0.659872	0.51095	2.15493	2.98399	3.06534	2.45028	0.142082	14.3082	9.12198	16.7549	0.959543	6.47086	0.056026	3.62022	0	32.0195	6.36905	20.052	0.908211	2.21868	0.691756	0.323993	1.26338	2.34344	9.42029	2.0874	6.27556	3.11112	0.509425	0.434249	17.4471	0.218935	0.318436	0.056585	0.649164	0.097104	3.13021	0.229295	0.00186	0.43266	2.60416
MH0251	0.05114	0.00365	0.54647	10.0369	7.61798	0.01905	2.8994	0.11059	1.40325	1.24294	2.02257	2.53244	3.65836	3.73859	1.14908	12.671	0.746896	3.73121	4.04631	0.400494	0.564541	0.005679	0	148.31	0.21968	20.8495	2.77298	13.9615	1.56595	0.008058	0.123206	2.31375	8.55033	8.4213	2.29518	2.56525	0.268156	0.944239	17.9224	0.554855	0.403019	0.001133	1.63375	0.044935	1.681	0.14647	0.00352	0.06467	2.81133
MH0252	0.00716	0.11673	0.95603	1.1439	2.68867	7.90887	0.29111	0.0161	1.79361	0.676952	1.56768	4.17122	1.85887	4.13929	0.171808	0.562082	9.34007	6.559	1.12981	2.60963	0.108859	0.521876	1.20286	3.98973	4.34005	13.9257	0.235479	0.880545	0.311459	0.009208	0.350217	1.97388	0.531847	8.42653	1.27524	2.95384	0.009972	0.321022	3.1694	1.20443	0.094865	0.473967	0.336809	0.041589	0.415004	0.419641	0.00331	4.5732	1.19152
MH0253	0.01067	0.20128	1.10351	2.92494	2.12512	1.66114	1.93871	0.4577	3.70279	0.486153	0.864095	2.11129	0.788135	1.69084	0.241598	3.92431	8.83482	4.70644	1.2984	5.47057	0.256941	1.51735	0.12987	27.8547	7.99121	18.8117	20.2547	1.36357	0.504904	0.552535	0.642249	0.969247	1.02884	10.0969	2.00318	1.55098	1.24947	0.72845	21.5978	0.700383	0.189217	0.059576	1.77951	0.044557	2.03056	0.331334	0.00242	0.0964	5.45013
MH0257	0.00075	0.00067	0.21053	1.80382	0.36628	0.64919	0.0032	0.00143	0.982231	0.08395	0.740874	1.63794	1.22183	0.802264	0.526314	5.60382	1.27581	3.69847	0.527003	0.537115	0.207641	1.17517	0.77656	5.13132	1.62521	12.2716	0.721871	1.68762	0.06272	0.331242	1.70002	1.36328	0.02949	0.157284	0.651906	0.107245	1.24605	0.699101	8.0512	0.754164	0.114212	212.963	1.75779	0.026708	0.051635	0.101126	0.00065	50.0881	0.78708
MH0259	0.03269	0.04899	0.11763	1.07469	1.3775	0.00105	10.2732	1.11054	1.70142	0.284017	1.43225	4.31735	1.48698	2.08846	0.254309	0.443783	0.223324	5.69605	2.62459	0.075839	0.070467	1.74236	0.15497	38.9785	4.0547	20.0428	0.570356	2.98526	2.68139	0.239024	0.760474	4.77857	7.49729	3.91582	1.27015	0.119868	0.060522	0.860155	11.6976	2.89544	0.167855	0.238765	0.93587	0.250554	11.9384	1.62074	2e-05	0.00426	1.59836
MH0260	0.21979	0.01413	1.46675	1.78145	7.31432	0.00238	1.74253	0.00693	0.758025	0.121994	1.27669	1.16854	0.735324	1.4154	0.469106	0.749521	11.6506	6.04997	0.830266	0.473587	0.02826	1.04439	0.00832	18.462	4.11148	18.3314	2.20064	1.37303	0.154085	0.335612	0.294558	1.33638	0.109402	0.833765	3.55823	0.116933	10.1436	72.3362	46.0958	1.27786	0.15993	284.302	1.31046	0.215827	0.371765	0.710066	0.00503	0.00412	0.88023
MH0261	0.03252	0.00154	1.68294	0.88315	0.86638	4.19893	6.06163	0.1319	0.235102	0.039911	0.339478	0.505622	0.298617	0.574626	0.01626	0.17569	0.009622	3.50286	2.69475	0.051589	0.077727	0.382981	0	15.0245	4.26257	11.1752	0.249381	1.1383	0.127448	0.046542	0.007093	0.279444	0.05667	0.127505	0.26784	0.044939	0.00567	0.299717	6.14802	0.163728	0.034966	320.09	2.03217	0.112889	0.409053	1.11253	0.00021	0.0087	2.60851
MH0262	0.00837	0.00522	0.32365	0.94534	0.19594	2.48547	1.80359	0.62367	0.424334	0.02909	0.470392	0.867839	0.608671	0.114467	0.055323	0.130408	1.59523	2.12626	1.09738	33.6162	0.026276	1.58601	11.6826	6.73453	3.19931	0.289736	0.331714	0.359198	0.10544	1.10566	0.037391	0.493922	2.43106	0.527256	0.224301	0.081494	0.041113	18.3053	0.5727	0.088249	0.117228	0.437389	0.226706	0.092848	1.17699	0.091041	5.71452	0.57328	0.89002
MH0264	0.0206	0.00111	0.45306	0.70261	0.17377	6.89015	0.0038	0.03563	0.976047	0.078299	0.405997	1.06962	0.270591	0.430109	0.095437	0.078181	0.734989	1.82265	0.226614	0.106692	0.055175	0.878627	0.11332	1.71722	3.10735	0.655167	1.31255	0.660131	0.175398	0.244322	1.24152	0.999247	0.022987	2.06992	1.39402	0.792338	1.62053	11.1177	0.40227	0.039855	0.061382	220.676	16.7618	0.007088	0.09257	0.084312	0.00137	120.175	0.49925
MH0265	9.93026	0.25689	0.42118	1.60972	0.30931	0.00488	6.31077	1.19026	1.08486	0.076845	0.38699	1.85269	0.982677	0.912687	0.166915	0.400009	4.06007	15.3915	0.548683	1.20032	0.059815	0.907103	0.02045	24.902	6.03205	4.03581	0.302539	1.10456	0.214483	0.784003	0.466335	3.47293	0.998218	0.480421	4.37484	0.975778	1.67051	0.933529	6.17068	1.86747	0.183697	0.685206	1.70285	0.077913	0.686568	0.039623	2.3326	2.04249	1.58458
MH0266	0.00867	0.00101	0.86735	1.96432	0.97209	31.9449	1.5753	0.51785	0.54543	1.2564	1.03615	1.69181	1.84231	2.32585	0.122319	0.093592	16.866	22.7059	0.395813	12.4255	0.105902	1.23012	0	74.3219	1.76793	0.707318	59.4055	2.32873	2.05564	0.003828	2.56821	1.42702	6.15768	1.53714	2.37346	4.20131	0.231624	0.525339	0.39244	0.136114	0.287278	0.008037	6.61646	1.12695	2.93808	2.03693	0.00075	6.03415	6.40919
MH0267	0.42635	0.06715	0.13207	5.58426	1.20402	10.0562	1.57652	0.13345	0.643101	0.788228	2.03067	1.62415	1.95925	1.13288	0.414534	2.05836	0.077512	6.65915	1.26523	0.382451	2.15629	0.594656	0	33.7045	7.49639	40.932	0.30934	3.2844	0.86653	4.72663	0.151308	2.61397	0.081144	0.526272	0.973626	0.771064	0.028639	1.35841	12.6761	0.210295	0.132975	0.006367	0.66342	0.041027	3.22949	0.950118	0.00053	0.09683	5.49326
MH0268	0.04378	0.00268	10.2313	1.35253	0.47574	10.3	1.10914	0.06533	0.527579	3.20495	1.52666	1.69132	1.46334	2.52799	0.360362	0.88538	17.6681	4.79576	2.97487	0.479498	0.138442	1.36283	0	153.315	2.57268	24.4551	1.65929	3.31394	3.94605	6.38223	0.14464	1.7635	1.68856	7.2675	0.622168	5.49419	0.289312	0.448194	0.30643	4.63679	0.187738	0.014649	0.481762	0.030991	1.56098	3.91723	0.00404	0.24606	8.70098
MH0270	1.30329	0.03967	1.93257	3.29114	4.35721	18.234	1.00668	0.19633	0.417384	6.5591	1.76628	4.00285	1.54507	2.8833	0.493039	18.0629	5.21802	2.0934	0.639313	8.49969	0.64754	0.677762	0.4677	45.2849	2.2171	44.8529	0.837791	7.76857	1.1225	0.000586	0.179476	0.832802	6.15085	0.387024	0.596048	0.51371	0.133168	0.337902	4.81991	0.148146	0.262152	0.073469	2.15791	0.128326	3.28867	2.74721	0.0002	0.91103	1.87969
MH0271	0.11838	0.0042	5.63337	4.30263	1.37408	15.9172	0.02943	0.008	0.472283	0.041902	0.600589	0.374624	1.65714	1.25471	0.125737	0.221795	0.046606	4.77288	8.44974	8.83011	0.169097	0.003313	5e-05	80.1041	14.8146	26.8459	0.337368	1.26716	1.43254	0.046995	4.50352	1.98539	2.88501	1.80679	2.37145	0.215326	0.314949	68.3988	0.61098	0.106211	0.12903	0.019269	3.40046	3.32569	11.7748	0.108779	0.00117	0.04538	3.02621
MH0272	0.0015	0.06476	12.0132	3.24461	4.80293	14.7204	10.0466	0.82627	1.82943	0.912762	0.818427	1.82385	2.29839	2.49428	1.37992	0.381798	7.67864	13.508	0.588387	7.36022	0.45932	0.78434	0.03382	67.9931	18.4909	15.2123	0.522829	18.9894	0.312027	0.039866	4.10384	8.95477	0.345213	0.970817	1.05838	7.58017	0.207203	0.780168	1.94476	2.58655	0.288551	112.667	2.13436	2.8883	2.57207	2.07518	0.0001	0.07743	1.8883
MH0274	0.00701	1.01828	47.8512	10.0707	20.0518	1.47212	3.58278	1.09596	0.982899	12.1937	0.747407	0.92776	0.502372	1.07838	14.3709	0.07623	2.16349	2.57743	1.19141	32.6646	7.43214	4.96024	0.01979	276.336	22.3514	25.6934	4.80848	37.7335	2.80808	0.004127	87.2394	23.3306	0.608486	0.571519	2.24888	1.3116	0.563094	0.17388	0.34884	0.700473	0.269764	11.525	8.80567	2.80873	4.27142	3.05084	0.00063	2.08914	0.6108
MH0275	0.29571	1.17881	0.36155	3.66728	5.34328	2.82948	10.9827	1.37354	0.823794	0.175122	0.820163	0.503263	2.74118	2.63957	0.572284	0.345965	4.43135	3.15876	12.4094	0.152123	0.130423	0.869523	0.0004	112.991	6.76377	0.610926	0.552654	5.43595	0.774729	16.4692	0.341925	6.32278	0.178862	0.405922	4.24394	1.39488	0.684877	1.24503	7.751	0.25141	0.451918	0.043128	2.97863	2.51095	36.7998	4.21212	0.00257	0.51966	1.92501
MH0276	0.46264	0.04918	0.49612	3.05582	0.54275	9.2816	8.43851	0.2396	1.68641	0.214487	1.70848	3.16432	1.09126	1.34235	0.180955	4.62885	0.117823	8.40268	9.53667	0.035301	0.044808	1.29674	0.16023	2.392	2.98883	0.039753	0.088003	2.93161	0.0511	0.053811	0.043522	2.1767	0.139484	1.11605	0.437729	0.477387	0.473758	179.558	2.57455	0.514965	0.146208	12.9423	0.256056	0.157546	0.31085	0.039793	0.53972	0.00085	9.42063
MH0277	1.25432	0.28154	0.5717	0.00453	0.02151	0.00107	0.00855	0.04854	0.012486	0.09814	0.021382	0.009533	0.024118	0.022406	34.0374	0.0008	0.004008	0.038708	0.001265	0.000861	0.000468	0.003082	0.00088	0.19358	0.1298	0.024724	0.005938	0.065544	0.06477	0.004904	0.112964	0.01285	0.004482	0.012076	0.003068	0.077505	0.00111	0.001051	0.0015	0.004117	0.239992	0.002144	0.00995	0.001801	0.003795	0.003759	0	769.238	0.03547
MH0280	0.01968	0.00627	5.47504	1.51519	0.36438	14.5868	1.73798	0.55852	0.487833	3.76141	1.07338	2.16586	1.33114	0.932176	0.174092	2.41558	9.37419	3.53804	20.4656	12.172	0.101559	0.956376	0.77833	1.53029	8.37398	46.7716	0.421941	1.3761	0.455719	0.00131	0.50487	1.19201	1.979	2.63704	0.663199	0.28135	0.070863	0.814746	6.91839	1.54017	0.112743	0.908407	3.85112	0.080896	3.74035	0.314749	0.01121	0.9158	2.0292
MH0281	0.00667	0.30686	0.11786	0.59385	2.93876	10.7933	2.48307	0.20447	1.15931	0.695621	1.20318	4.17044	1.73572	3.99885	0.719091	0.157064	0.285771	1.33286	0.287498	7.46518	0.3773	0.055405	0.00085	20.5627	11.3631	29.4076	0.308029	7.34861	1.42537	0.894072	9.49183	1.63524	2.11375	2.78916	0.405327	0.548573	0.815876	0.225552	0.1304	0.360989	0.087202	0.072789	1.54924	0.079671	0.273278	2.33846	0.00096	0.00094	1.34185
MH0283	0.02087	0.0023	3.33729	0.93435	0.2266	0.08501	0.80256	0.02533	0.251143	0.032841	0.394352	0.882925	0.307225	0.202597	0.024841	0.059049	1.79731	7.73916	3.03562	0.237822	0.06499	0.387458	0.04781	4.3901	4.5532	0.672479	0.750494	0.654557	0.02679	0.005087	0.023367	0.534849	0.090373	0.096536	0.682516	0.645221	0.016861	0.19755	2.48465	0.37779	0.022444	280.222	6.76958	0.011286	0.313843	0.066577	0.10984	0.04549	1.37029
MH0284	0.12596	0.00682	0.30142	1.60573	0.38417	0.21701	5.68408	0.15527	1.16213	0.389162	2.23538	2.28627	2.54612	0.813746	0.198743	0.14608	4.97797	9.74777	8.12185	0.716881	0.041495	3.71801	2.73157	19.3028	4.95067	9.43376	2.50235	3.62832	0.24214	0.144426	14.2292	6.10401	0.041856	1.90657	0.582433	1.68034	0.290282	0.219846	0.67431	5.50229	0.107164	149.118	0.919087	0.064646	0.501419	0.249293	1.23731	2.49606	1.54594
MH0286	0.12515	0.00438	0.84933	1.56801	6.59709	2.15449	2.14579	0.76061	0.843816	0.034555	1.48426	2.68384	0.522744	1.79309	0.346532	1.09434	5.59815	8.14305	0.405965	0.18734	0.153269	0.647175	9e-05	9.81715	6.62485	1.02161	3.46913	2.18436	0.186173	0.417352	0.02587	2.8054	0.053852	0.212655	0.420702	0.51164	0.03773	0.586758	1.16664	1.25887	0.109941	15.7306	6.02099	0.462786	0.464482	0.059967	0.00039	0.01023	2.20405
MH0287	18.2577	0.57167	3.39786	11.2025	14.6975	0.00051	14.5848	1.81515	1.53743	1.4544	4.35378	11.912	2.11882	4.17774	0.517471	0.500581	18.5436	19.2777	1.23827	4.98742	0.091214	3.56336	0	163.105	7.54068	0.075002	38.6444	11.8124	0.094347	0.002022	1.99179	6.2649	0.153114	0.554149	2.71874	2.87801	0.089717	0.647332	11.4407	0.734343	0.242683	0.016609	72.7023	0.674769	6.0936	0.049228	0.00013	0.03653	3.3735
MH0288	0.5181	0.01494	0.49003	2.57332	1.22782	0.03269	0.45257	0.08912	1.08877	0.055189	1.25629	2.51006	0.898549	1.28783	0.193079	0.37994	1.66494	9.55032	0.474342	3.05704	0.050261	0.553145	0.07793	24.1803	2.94129	7.9035	0.491019	4.06913	0.333041	0.143554	3.67725	2.60828	0.133504	3.4815	2.77013	1.07727	0.060329	1.06305	6.84506	5.57387	0.276891	78.9318	1.98471	0.13598	0.447531	0.067855	0.0022	0.00239	2.75631
MH0289	0.25177	0.02449	10.4826	4.04488	4.11009	0.00012	2.27667	0.29617	1.80361	4.06004	1.86918	3.09929	6.87033	0.901612	0.526096	0.115255	20.72	9.33385	1.5442	10.9428	0.462181	5.61684	0	96.2824	9.55525	21.0372	74.5344	2.49051	2.22145	2.6e-05	1.26797	5.45786	6.92644	0.416775	10.1106	1.73254	373.329	0.66333	2.33491	0.209216	0.25779	0.003785	13.4479	0.099105	8.4682	2.4022	0.00019	0.08893	2.46425
MH0290	0.01803	0.00157	2.34647	1.44385	1.95805	0.0048	20.1029	2.06984	1.95164	0.583604	1.15906	2.82379	2.45856	1.91586	0.180083	0.352943	2.37625	7.17934	0.44986	0.191007	0.055814	1.86398	0.43155	17.8559	4.42263	13.4617	0.841537	2.76765	0.406315	0.329337	0.745067	4.00062	0.127412	0.261726	0.684614	31.3582	0.137191	0.403636	2.91937	10.2077	0.14344	0.112925	0.293528	0.571661	3.141	0.896691	0.00844	0.30207	1.61546
MH0292	0.57885	0.02638	8.02695	3.96687	10.3042	0.00016	9.89827	0.02332	1.45269	1.948	3.49427	4.68465	0.951429	3.11258	0.827848	0.16872	0.195684	3.75334	1.1908	0.190923	1.05785	0.014007	0	48.3174	27.9193	0.121153	0.270909	19.2237	1.31367	3e-05	0.322046	3.73722	0.658342	4.74927	4.8537	1.56925	0.603591	1.49066	9.59475	0.267022	0.277382	0.000464	0.935851	0.121725	2.6579	0.195601	0.00066	0.01397	5.66546
MH0293	0.04885	0.00725	1.733	0.8083	1.93697	1.28257	4.98629	0.83927	4.14652	2.33913	0.850567	0.735499	1.03798	2.30646	0.199554	0.209959	7.37393	14.0429	1.01838	5.41193	0.123204	2.29753	3.18916	13.3328	8.09774	7.33426	0.471711	1.95726	1.14761	0.044021	1.49239	2.82074	0.548391	1.57247	2.03285	8.30061	0.133183	0.627271	6.66246	8.51364	0.102639	0.103104	3.61195	0.054341	0.65438	2.20839	26.6236	0.10583	4.37382
MH0297	0.07988	0.0066	5.15051	1.60485	1.62116	0.04544	0.00477	0.4325	1.03395	0.854455	0.57925	0.311528	1.95958	0.649742	0.158868	0.143569	7.63313	8.84212	0.450648	10.9308	0.082489	0.491274	0.34047	95.7132	15.2898	28.214	3.52952	2.90123	0.650827	0.148897	3.01337	0.542873	0.201056	2.16113	3.35398	2.05386	0.401124	0.382587	2.61945	0.108423	0.068286	0.047859	0.869663	0.005394	2.24884	0.001119	0.00031	1.30823	3.57187
MH0298	0.56101	0.02112	2.85727	1.14163	0.66784	0.00017	4.84472	0.44027	0.636461	0.112503	1.6795	2.32177	0.155141	3.27621	0.092675	3.15627	0.8454	8.31465	1.77495	0.109159	0.059572	0.660016	0.12262	19.0908	3.56349	30.8104	0.674027	2.1637	0.415403	0.134916	0.09942	0.877316	1.37458	5.51262	2.31544	6.75057	0.03668	42.883	11.2251	2.89459	0.113331	0.058253	1.51961	0.036192	0.911982	2.10067	0.00131	3.05352	0.90501
MH0299	0.03411	0.00112	2.31139	2.52956	2.865	0.00097	0.51748	0.1069	0.296066	1.15143	1.31107	2.31313	0.882372	1.33745	0.919465	0.045861	2.68386	3.7918	0.189752	1.74284	0.160198	0.887833	0.00058	39.0996	3.67323	0.036186	0.221037	2.62682	0.568395	0.009182	0.035698	0.352732	0.188199	0.343088	0.543821	0.195241	0.093987	0.27699	0.70721	0.104729	0.065727	235.106	2.11008	0.006306	1.54649	0.991185	0.00888	0.21983	1.03932
MH0301	0.04125	0.0187	4.71112	0.34928	0.19387	31.6531	3.0632	0.68272	0.834543	3.06273	0.311598	0.204591	0.210524	1.52376	1.6544	0.083376	9.07463	0.669959	0.189536	0.148324	4.38418	0.009815	1.24799	95.4965	47.1565	22.6375	2.65438	5.13615	1.71582	0.00175	0.656396	0.614117	4.24679	0.195404	4.06517	0.714621	0.176286	0.276003	0.11621	2.42186	0.083396	0.064288	1.83289	0.034412	0.546786	9.7e-05	0.0008	5.73087	0.49183
MH0302	0.0323	0.0854	72.2574	0.58995	0.35219	16.0631	0.00039	0.00084	0.121105	0.319508	0.201468	0.089218	0.099819	0.734582	2.63395	0.093699	31.1433	1.29571	0.104102	0.251024	0.564887	0.007219	0.03604	46.369	0.26911	1.00959	17.2349	2.20391	0.306095	0.000104	0.505365	0.640711	0.211576	0.092707	0.994255	1.25907	0.388681	0.074018	0.0318	0.039083	0.06822	0.039017	0.68872	0.01081	2.11941	0.001441	0.00019	1.12152	4.19872
MH0303	0.00977	0.0004	0.17936	2.48026	0.30947	22.0771	9.16049	0.95813	1.15367	0.256933	1.12312	8.14002	0.693781	0.725854	0.538083	0.870732	1.18679	6.77982	0.655452	2.37922	0.138669	3.48992	1.63751	2.97956	8.03985	2.51226	0.125664	0.626882	0.088976	0.241169	0.122871	3.79724	0.330203	1.79663	0.189252	1.15744	0.035608	0.534085	1.09251	0.457213	0.086669	2.18172	5.67514	0.190431	0.461597	0.778037	7.17788	2.86043	1.41517
MH0305	0.04294	0.12716	0.14286	2.29699	4.80618	0.15827	0.12711	0.78469	0.425824	1.49978	0.98673	0.339222	0.88682	1.88509	0.80095	0.154904	0.01499	1.56892	0.78758	0.800768	0.227245	0.001594	0	0.13678	0.55541	0.552495	0.034267	7.50435	1.88174	0.004597	0.104167	2.86402	0.127451	0.512178	4.9353	0.065237	0.046396	0.621125	10.7622	0.250899	0.239259	0.276356	0.590096	0.046202	6.26335	0.0014	0.00554	0.12671	4.65781
[truncated: 1,199 more rows]
[truncated: 22 more columns]
