# Supplementary material for: Subspecies in the global human gut microbiome
Source: Mol Syst Biol. 2017 Dec 14;13(12):960. doi: 10.15252/msb.20177589 (PMC5740502; doi:10.15252/msb.20177589)
Supplement: Supplementary file 6 — Table EV4 [file MSB-13-960-s006.xlsx]

## Sheet: Legend
E. coli subspecies overlap with known phylogroups
For all NCBI genomes that were assigned a phylogroup identifier we report the assigned subspecies, showing full congruence.

## Sheet: Sheet1
Genome	Subspecies	Taxonomic name	Phylogroup
1033813.PRJNA66975_genome	1	Escherichia coli NA114	B2
1169316.PRJNA157551_genome	1	Escherichia coli KTE3	B2
1169317.PRJNA157553_genome	1	Escherichia coli KTE7	B2
1169325.PRJNA157569_genome	1	Escherichia coli KTE4	B2
1169326.PRJNA157571_genome	1	Escherichia coli KTE5	B2
1169327.PRJNA157573_genome	1	Escherichia coli KTE6	B2
1169328.PRJNA157575_genome	1	Escherichia coli KTE8	B2
1169334.PRJNA157587_genome	1	Escherichia coli KTE15	B2
1169335.PRJNA157589_genome	1	Escherichia coli KTE16	B2
1169341.PRJNA157601_genome	1	Escherichia coli KTE22	B2
1169346.PRJNA157611_genome	1	Escherichia coli KTE27	B2
1169356.PRJNA157631_genome	1	Escherichia coli KTE39	B2
1169360.PRJNA157639_genome	1	Escherichia coli KTE43	B2
1169366.PRJNA157651_genome	1	Escherichia coli KTE88	B2
1169370.PRJNA157659_genome	1	Escherichia coli KTE97	B2
1169371.PRJNA157661_genome	1	Escherichia coli KTE99	B2
1169372.PRJNA157663_genome	1	Escherichia coli KTE104	B2
1169377.PRJNA157673_genome	1	Escherichia coli KTE113	B2
1169381.PRJNA157681_genome	1	Escherichia coli KTE124	B2
1169385.PRJNA157689_genome	1	Escherichia coli KTE131	B2
1169387.PRJNA157693_genome	1	Escherichia coli KTE137	B2
1169389.PRJNA157697_genome	1	Escherichia coli KTE139	B2
1169391.PRJNA157701_genome	1	Escherichia coli KTE148	B2
1169393.PRJNA157705_genome	1	Escherichia coli KTE153	B2
1169395.PRJNA157709_genome	1	Escherichia coli KTE160	B2
1169398.PRJNA157715_genome	1	Escherichia coli KTE167	B2
1169399.PRJNA157717_genome	1	Escherichia coli KTE168	B2
1169400.PRJNA157719_genome	1	Escherichia coli KTE174	B2
1169403.PRJNA157725_genome	1	Escherichia coli KTE179	B2
1181724.PRJNA163369_genome	1	Escherichia coli KTE173	B2
1181725.PRJNA163371_genome	1	Escherichia coli KTE175	B2
1181726.PRJNA163373_genome	1	Escherichia coli KTE178	B2
1181729.PRJNA163379_genome	1	Escherichia coli KTE183	B2
1181733.PRJNA163387_genome	1	Escherichia coli KTE187	B2
1181734.PRJNA163389_genome	1	Escherichia coli KTE188	B2
1181735.PRJNA163391_genome	1	Escherichia coli KTE189	B2
1181740.PRJNA163401_genome	1	Escherichia coli KTE194	B2
1181741.PRJNA163403_genome	1	Escherichia coli KTE195	B2
1181747.PRJNA163415_genome	1	Escherichia coli KTE201	B2
1181752.PRJNA163425_genome	1	Escherichia coli KTE206	B2
1181755.PRJNA163431_genome	1	Escherichia coli KTE209	B2
1181757.PRJNA163435_genome	1	Escherichia coli KTE211	B2
1181760.PRJNA163441_genome	1	Escherichia coli KTE214	B2
1181761.PRJNA163443_genome	1	Escherichia coli KTE215	B2
1181762.PRJNA163445_genome	1	Escherichia coli KTE216	B2
1181764.PRJNA163449_genome	1	Escherichia coli KTE218	B2
1181766.PRJNA163453_genome	1	Escherichia coli KTE220	B2
1181769.PRJNA163459_genome	1	Escherichia coli KTE223	B2
1181770.PRJNA163461_genome	1	Escherichia coli KTE224	B2
1181772.PRJNA163465_genome	1	Escherichia coli KTE226	B2
1181775.PRJNA163471_genome	1	Escherichia coli KTE229	B2
1181776.PRJNA163473_genome	1	Escherichia coli KTE230	B2
1181782.PRJNA163485_genome	1	Escherichia coli KTE240	B2
1182656.PRJNA164855_genome	1	Escherichia coli KTE49	B2
1182660.PRJNA164863_genome	1	Escherichia coli KTE53	B2
1182662.PRJNA164867_genome	1	Escherichia coli KTE55	B2
1182665.PRJNA164873_genome	1	Escherichia coli KTE58	B2
1182666.PRJNA164875_genome	1	Escherichia coli KTE59	B2
1182669.PRJNA164881_genome	1	Escherichia coli KTE62	B2
1182670.PRJNA164883_genome	1	Escherichia coli KTE63	B2
1182672.PRJNA164887_genome	1	Escherichia coli KTE65	B2
1182674.PRJNA164891_genome	1	Escherichia coli KTE67	B2
1182679.PRJNA164901_genome	1	Escherichia coli KTE72	B2
1182692.PRJNA164927_genome	1	Escherichia coli KTE87	B2
1182693.PRJNA164929_genome	1	Escherichia coli KTE89	B2
1182696.PRJNA164935_genome	1	Escherichia coli KTE93	B2
1182709.PRJNA164961_genome	1	Escherichia coli KTE118	B2
1182712.PRJNA164967_genome	1	Escherichia coli KTE123	B2
1182721.PRJNA164985_genome	1	Escherichia coli KTE141	B2
1182734.PRJNA165011_genome	1	Escherichia coli KTE162	B2
1182736.PRJNA165015_genome	1	Escherichia coli KTE169	B2
1206108.PRJNA169903_genome	1	Escherichia coli J96	B2
1280956.PRJNA186038_genome	1	Escherichia coli HVH 1 (4-6876161)	B2
1280957.PRJNA186039_genome	1	Escherichia coli HVH 2 (4-6943160)	B2
1280958.PRJNA186040_genome	1	Escherichia coli HVH 3 (4-7276001)	B2
1280959.PRJNA186041_genome	1	Escherichia coli HVH 4 (4-7276109)	B2
1280960.PRJNA186042_genome	1	Escherichia coli HVH 5 (4-7148410)	B2
1280962.PRJNA186044_genome	1	Escherichia coli HVH 7 (4-7315031)	B2
1280965.PRJNA186047_genome	1	Escherichia coli HVH 12 (4-7653042)	B2
1280966.PRJNA186048_genome	1	Escherichia coli HVH 13 (4-7634056)	B2
1280967.PRJNA186049_genome	1	Escherichia coli HVH 16 (4-7649002)	B2
1280968.PRJNA186050_genome	1	Escherichia coli HVH 17 (4-7473087)	B2
1280970.PRJNA186052_genome	1	Escherichia coli HVH 19 (4-7154984)	B2
1280971.PRJNA186053_genome	1	Escherichia coli HVH 20 (4-5865042)	B2
1280978.PRJNA186060_genome	1	Escherichia coli HVH 27 (4-7449267)	B2
1280979.PRJNA186061_genome	1	Escherichia coli HVH 28 (4-0907367)	B2
1280981.PRJNA186063_genome	1	Escherichia coli HVH 30 (4-2661829)	B2
1280982.PRJNA186064_genome	1	Escherichia coli HVH 31 (4-2602156)	B2
1280983.PRJNA186065_genome	1	Escherichia coli HVH 32 (4-3773988)	B2
1280985.PRJNA186067_genome	1	Escherichia coli HVH 35 (4-2962667)	B2
1280987.PRJNA186069_genome	1	Escherichia coli HVH 37 (4-2773848)	B2
1280988.PRJNA186070_genome	1	Escherichia coli HVH 38 (4-2774682)	B2
1280989.PRJNA186071_genome	1	Escherichia coli HVH 39 (4-2679949)	B2
1280990.PRJNA186072_genome	1	Escherichia coli HVH 40 (4-1219782)	B2
1280992.PRJNA186074_genome	1	Escherichia coli HVH 42 (4-2100061)	B2
1280997.PRJNA186082_genome	1	Escherichia coli HVH 48 (4-2658593)	B2
1281003.PRJNA186088_genome	1	Escherichia coli HVH 56 (4-2153033)	B2
1281004.PRJNA186089_genome	1	Escherichia coli HVH 58 (4-2839709)	B2
1281005.PRJNA186090_genome	1	Escherichia coli HVH 59 (4-1119338)	B2
1281006.PRJNA186091_genome	1	Escherichia coli HVH 61 (4-2736020)	B2
1281009.PRJNA186094_genome	1	Escherichia coli HVH 68 (4-0888028)	B2
1281011.PRJNA186096_genome	1	Escherichia coli HVH 70 (4-2963531)	B2
1281012.PRJNA186097_genome	1	Escherichia coli HVH 73 (4-2393174)	B2
1281013.PRJNA186098_genome	1	Escherichia coli HVH 74 (4-1034782)	B2
1281014.PRJNA186099_genome	1	Escherichia coli HVH 76 (4-2538717)	B2
1281015.PRJNA186100_genome	1	Escherichia coli HVH 77 (4-2605759)	B2
1281016.PRJNA186101_genome	1	Escherichia coli HVH 78 (4-2735946)	B2
1281020.PRJNA186105_genome	1	Escherichia coli HVH 83 (4-2051087)	B2
1281021.PRJNA186106_genome	1	Escherichia coli HVH 84 (4-1021478)	B2
1281023.PRJNA186108_genome	1	Escherichia coli HVH 86 (4-7026218)	B2
1281026.PRJNA186111_genome	1	Escherichia coli HVH 89 (4-5885604)	B2
1281027.PRJNA186112_genome	1	Escherichia coli HVH 90 (4-3191362)	B2
1281029.PRJNA186114_genome	1	Escherichia coli HVH 92 (4-5930790)	B2
1281031.PRJNA186116_genome	1	Escherichia coli HVH 95 (4-6074464)	B2
1281032.PRJNA186117_genome	1	Escherichia coli HVH 96 (4-5934869)	B2
1281036.PRJNA186121_genome	1	Escherichia coli HVH 100 (4-2850729)	B2
1281038.PRJNA186123_genome	1	Escherichia coli HVH 102 (4-6906788)	B2
1281039.PRJNA186124_genome	1	Escherichia coli HVH 103 (4-5904188)	B2
1281040.PRJNA186125_genome	1	Escherichia coli HVH 104 (4-6977960)	B2
1281045.PRJNA186130_genome	1	Escherichia coli HVH 109 (4-6977162)	B2
1281047.PRJNA186132_genome	1	Escherichia coli HVH 111 (4-7039018)	B2
1281048.PRJNA186133_genome	1	Escherichia coli HVH 112 (4-5987253)	B2
1281050.PRJNA186135_genome	1	Escherichia coli HVH 114 (4-7037740)	B2
1281053.PRJNA186138_genome	1	Escherichia coli HVH 116 (4-6879942)	B2
1281054.PRJNA186139_genome	1	Escherichia coli HVH 117 (4-6857191)	B2
1281055.PRJNA186140_genome	1	Escherichia coli HVH 118 (4-7345399)	B2
1281057.PRJNA186142_genome	1	Escherichia coli HVH 120 (4-6978681)	B2
1281060.PRJNA186145_genome	1	Escherichia coli HVH 125 (4-2634716)	B2
1281061.PRJNA186146_genome	1	Escherichia coli HVH 126 (4-6034225)	B2
1281062.PRJNA186147_genome	1	Escherichia coli HVH 127 (4-7303629)	B2
1281065.PRJNA186153_genome	1	Escherichia coli HVH 132 (4-6876862)	B2
1281070.PRJNA186163_genome	1	Escherichia coli HVH 137 (4-2124971)	B2
1281071.PRJNA186165_genome	1	Escherichia coli HVH 138 (4-6066704)	B2
1281074.PRJNA186173_genome	1	Escherichia coli HVH 141 (4-5995973)	B2
1281075.PRJNA186174_genome	1	Escherichia coli HVH 142 (4-5627451)	B2
1281076.PRJNA186175_genome	1	Escherichia coli HVH 143 (4-5674999)	B2
1281077.PRJNA186176_genome	1	Escherichia coli HVH 144 (4-4451937)	B2
1281079.PRJNA186178_genome	1	Escherichia coli HVH 146 (4-3189767)	B2
1281081.PRJNA186180_genome	1	Escherichia coli HVH 148 (4-3192490)	B2
1281082.PRJNA186181_genome	1	Escherichia coli HVH 149 (4-4451880)	B2
1281087.PRJNA186186_genome	1	Escherichia coli HVH 154 (4-5636698)	A
1281089.PRJNA186188_genome	1	Escherichia coli HVH 156 (4-3206505)	B2
1281090.PRJNA186189_genome	1	Escherichia coli HVH 157 (4-3406229)	B2
1281091.PRJNA186190_genome	1	Escherichia coli HVH 158 (4-3224287)	B2
1281092.PRJNA186191_genome	1	Escherichia coli HVH 159 (4-5818141)	B2
1281093.PRJNA186192_genome	1	Escherichia coli HVH 160 (4-5695937)	B2
1281094.PRJNA186193_genome	1	Escherichia coli HVH 161 (4-3119890)	B2
1281095.PRJNA186194_genome	1	Escherichia coli HVH 162 (4-5627982)	B2
1281099.PRJNA186198_genome	1	Escherichia coli HVH 169 (4-1075578)	B2
1281100.PRJNA186199_genome	1	Escherichia coli HVH 170 (4-3026949)	B2
1281101.PRJNA186200_genome	1	Escherichia coli HVH 171 (4-3191958)	B2
1281102.PRJNA186201_genome	1	Escherichia coli HVH 172 (4-3248542)	B2
1281104.PRJNA186203_genome	1	Escherichia coli HVH 175 (4-3405184)	B2
1281105.PRJNA186204_genome	1	Escherichia coli HVH 176 (4-3428664)	B2
1281106.PRJNA186205_genome	1	Escherichia coli HVH 177 (4-2876612)	B2
1281107.PRJNA186206_genome	1	Escherichia coli HVH 178 (4-3189163)	B2
1281108.PRJNA186207_genome	1	Escherichia coli HVH 180 (4-3051617)	B2
1281111.PRJNA186210_genome	1	Escherichia coli HVH 184 (4-3343286)	B2
1281112.PRJNA186211_genome	1	Escherichia coli HVH 185 (4-2876639)	B2
1281113.PRJNA186212_genome	1	Escherichia coli HVH 186 (4-3405044)	B2
1281118.PRJNA186217_genome	1	Escherichia coli HVH 191 (3-9341900)	B2
1281119.PRJNA186218_genome	1	Escherichia coli HVH 192 (4-3054470)	B2
1281121.PRJNA186220_genome	1	Escherichia coli HVH 194 (4-2356805)	B2
1281124.PRJNA186223_genome	1	Escherichia coli HVH 197 (4-4466217)	B2
1281126.PRJNA186225_genome	1	Escherichia coli HVH 199 (4-5670322)	B2
1281128.PRJNA186228_genome	1	Escherichia coli HVH 201 (4-4459431)	B2
1281129.PRJNA186229_genome	1	Escherichia coli HVH 202 (4-3163997)	B2
1281130.PRJNA186230_genome	1	Escherichia coli HVH 203 (4-3126218)	B2
1281131.PRJNA186231_genome	1	Escherichia coli HVH 204 (4-3112802)	B2
1281132.PRJNA186232_genome	1	Escherichia coli HVH 205 (4-3094677)	B2
1281134.PRJNA186234_genome	1	Escherichia coli HVH 207 (4-3113221)	B2
1281137.PRJNA186237_genome	1	Escherichia coli HVH 210 (4-3042480)	B2
1281138.PRJNA186238_genome	1	Escherichia coli HVH 211 (4-3041891)	B2
1281139.PRJNA186239_genome	1	Escherichia coli HVH 212 (3-9305343)	B2
1281141.PRJNA186241_genome	1	Escherichia coli HVH 214 (4-3062198)	B2
1281143.PRJNA186244_genome	1	Escherichia coli HVH 216 (4-3042952)	B2
1281144.PRJNA186245_genome	1	Escherichia coli HVH 217 (4-1022806)	B2
1281145.PRJNA186246_genome	1	Escherichia coli HVH 218 (4-4500903)	B2
1281146.PRJNA186247_genome	1	Escherichia coli HVH 220 (4-5876842)	B2
1281148.PRJNA186249_genome	1	Escherichia coli HVH 222 (4-2977443)	B2
1281151.PRJNA186252_genome	1	Escherichia coli HVH 227 (4-2277670)	B2
1281152.PRJNA186254_genome	1	Escherichia coli HVH 228 (4-7787030)	B2
1281156.PRJNA186258_genome	1	Escherichia coli KOEGE 30 (63a)	B2
1281157.PRJNA186259_genome	1	Escherichia coli KOEGE 32 (66a)	B2
1281160.PRJNA186262_genome	1	Escherichia coli KOEGE 43 (105a)	B2
1281162.PRJNA186264_genome	1	Escherichia coli KOEGE 56 (169a)	B2
1281163.PRJNA186265_genome	1	Escherichia coli KOEGE 58 (171a)	B2
1281167.PRJNA186269_genome	1	Escherichia coli KOEGE 70 (185a)	B2
1281173.PRJNA186275_genome	1	Escherichia coli UMEA 3014-1	B2
1281174.PRJNA186276_genome	1	Escherichia coli UMEA 3022-1	B2
1281176.PRJNA186278_genome	1	Escherichia coli UMEA 3041-1	B2
1281182.PRJNA186284_genome	1	Escherichia coli UMEA 3097-1	B2
1281184.PRJNA186286_genome	1	Escherichia coli UMEA 3113-1	B2
1281186.PRJNA186288_genome	1	Escherichia coli UMEA 3121-1	B2
1281190.PRJNA186292_genome	1	Escherichia coli UMEA 3140-1	B2
1281197.PRJNA186299_genome	1	Escherichia coli UMEA 3159-1	B2
1281202.PRJNA186304_genome	1	Escherichia coli UMEA 3172-1	B2
1281203.PRJNA186305_genome	1	Escherichia coli UMEA 3173-1	B2
1281205.PRJNA186307_genome	1	Escherichia coli UMEA 3175-1	B2
1281207.PRJNA186309_genome	1	Escherichia coli UMEA 3178-1	B2
1281209.PRJNA186311_genome	1	Escherichia coli UMEA 3185-1	B2
1281211.PRJNA186313_genome	1	Escherichia coli UMEA 3193-1	B2
1281215.PRJNA186317_genome	1	Escherichia coli UMEA 3203-1	B2
1281216.PRJNA186318_genome	1	Escherichia coli UMEA 3206-1	B2
1281217.PRJNA186319_genome	1	Escherichia coli UMEA 3208-1	B2
1281220.PRJNA186322_genome	1	Escherichia coli UMEA 3216-1	B2
1281221.PRJNA186323_genome	1	Escherichia coli UMEA 3217-1	B2
1281222.PRJNA186324_genome	1	Escherichia coli UMEA 3220-1	B2
1281223.PRJNA186325_genome	1	Escherichia coli UMEA 3221-1	B2
1281224.PRJNA186326_genome	1	Escherichia coli UMEA 3222-1	B2
1281225.PRJNA186327_genome	1	Escherichia coli UMEA 3230-1	B2
1281226.PRJNA186328_genome	1	Escherichia coli UMEA 3233-1	B2
1281228.PRJNA186330_genome	1	Escherichia coli UMEA 3244-1	B2
1281231.PRJNA186334_genome	1	Escherichia coli UMEA 3264-1	B2
1281232.PRJNA186335_genome	1	Escherichia coli UMEA 3268-1	B2
1281234.PRJNA186337_genome	1	Escherichia coli UMEA 3290-1	B2
1281236.PRJNA186339_genome	1	Escherichia coli UMEA 3298-1	B2
1281244.PRJNA186347_genome	1	Escherichia coli UMEA 3337-1	B2
1281245.PRJNA186348_genome	1	Escherichia coli UMEA 3341-1	B2
1281246.PRJNA186349_genome	1	Escherichia coli UMEA 3342-1	B2
1281248.PRJNA186351_genome	1	Escherichia coli UMEA 3391-1	B2
1281249.PRJNA186352_genome	1	Escherichia coli UMEA 3426-1	B2
1281251.PRJNA186354_genome	1	Escherichia coli UMEA 3490-1	B2
1281252.PRJNA186355_genome	1	Escherichia coli UMEA 3585-1	B2
1281255.PRJNA186358_genome	1	Escherichia coli UMEA 3617-1	B2
1281256.PRJNA186359_genome	1	Escherichia coli UMEA 3632-1	B2
1281257.PRJNA186360_genome	1	Escherichia coli UMEA 3652-1	B2
1281259.PRJNA186362_genome	1	Escherichia coli UMEA 3662-1	B2
1281262.PRJNA186365_genome	1	Escherichia coli UMEA 3687-1	B2
1281263.PRJNA186366_genome	1	Escherichia coli UMEA 3693-1	B2
1281264.PRJNA186367_genome	1	Escherichia coli UMEA 3694-1	B2
1281265.PRJNA186368_genome	1	Escherichia coli UMEA 3702-1	B2
1281267.PRJNA186370_genome	1	Escherichia coli UMEA 3705-1	B2
1281268.PRJNA186371_genome	1	Escherichia coli UMEA 3707-1	B2
1281271.PRJNA186374_genome	1	Escherichia coli UMEA 3821-1	B2
1281272.PRJNA186375_genome	1	Escherichia coli UMEA 3834-1	B2
1281274.PRJNA186377_genome	1	Escherichia coli UMEA 3893-1	B2
1281276.PRJNA186379_genome	1	Escherichia coli UMEA 3955-1	B2
1281277.PRJNA186380_genome	1	Escherichia coli UMEA 4075-1	B2
1281279.PRJNA186382_genome	1	Escherichia coli UMEA 4207-1	B2
1328433.PRJNA201973_genome	1	Escherichia coli BWH 34	B2
1328435.PRJNA201983_genome	1	Escherichia coli BWH 24	B2
1328446.PRJNA202030_genome	1	Escherichia coli BIDMC 20A	B2
1328447.PRJNA202031_genome	1	Escherichia coli BIDMC 20B	B2
1328449.PRJNA202050_genome	1	Escherichia coli BIDMC 38	B2
1355100.PRJNA218163_genome	1	Escherichia coli JJ1886	B2
1400158.PRJNA219256_genome	1	Escherichia coli BIDMC 49a	B2
1400159.PRJNA219257_genome	1	Escherichia coli BIDMC 49b	B2
1438670.PRJNA234150_genome	1	Escherichia coli BIDMC 62	B2
1438671.PRJNA234151_genome	1	Escherichia coli BIDMC 63	B2
1438673.PRJNA234153_genome	1	Escherichia coli BIDMC 65	B2
1438674.PRJNA234158_genome	1	Escherichia coli BIDMC 70	B2
1438679.PRJNA234163_genome	1	Escherichia coli BIDMC 75	B2
1438680.PRJNA234164_genome	1	Escherichia coli BIDMC 76	B2
1438682.PRJNA234166_genome	1	Escherichia coli BIDMC 78	B2
1438683.PRJNA234167_genome	1	Escherichia coli BIDMC 79	B2
1438684.PRJNA234237_genome	1	Escherichia coli CHS 68	B2
1438685.PRJNA234238_genome	1	Escherichia coli CHS 69	B2
1438689.PRJNA234124_genome	1	Escherichia coli UCI 51	B2
1444073.PRJNA233730_genome	1	Escherichia coli 2-460-02_S1_C2	B2
1444100.PRJNA233757_genome	1	Escherichia coli 2-460-02_S1_C3	B2
1444131.PRJNA233788_genome	1	Escherichia coli 8-415-05_S3_C1	B2
1444159.PRJNA233816_genome	1	Escherichia coli 8-415-05_S3_C2	B2
1444189.PRJNA233846_genome	1	Escherichia coli 8-415-05_S3_C3	B2
1444214.PRJNA233871_genome	1	Escherichia coli 8-415-05_S4_C1	B2
1444220.PRJNA233877_genome	1	Escherichia coli 3-020-07_S4_C1	B2
1444236.PRJNA233893_genome	1	Escherichia coli 2-427-07_S4_C2	B2
1444242.PRJNA233899_genome	1	Escherichia coli 8-415-05_S4_C2	B2
1444250.PRJNA233907_genome	1	Escherichia coli 3-105-05_S4_C2	B2
1444265.PRJNA233922_genome	1	Escherichia coli 2-316-03_S4_C3	B2
1444271.PRJNA233928_genome	1	Escherichia coli 8-415-05_S4_C3	B2
199310.PRJNA313_genome	1	Escherichia coli CFT073	B2
362663.PRJNA16235_genome	1	Escherichia coli 536	B2
364106.PRJNA16259_genome	1	Escherichia coli UTI89	B2
405955.PRJNA16718_genome	1	Escherichia coli APEC O1	B2
431946.PRJDA19053_genome	1	Escherichia coli SE15	B2
574521.PRJEA32571_genome	1	Escherichia coli O127:H6 str. E2348/69	B2
591946.PRJNA33825_genome	1	Escherichia coli LF82	B2
655817.PRJNA38725_genome	1	Escherichia coli ABU 83972	B2
714962.PRJNA43693_genome	1	Escherichia coli IHE3034	B2
749528.PRJNA47207_genome	1	Escherichia coli MS 45-1	B2
749530.PRJNA47211_genome	1	Escherichia coli MS 60-1	B2
749536.PRJNA47225_genome	1	Escherichia coli MS 110-3	B2
749541.PRJNA47257_genome	1	Escherichia coli MS 153-1	B2
749546.PRJNA47267_genome	1	Escherichia coli MS 185-1	B2
885275.PRJNA52023_genome	1	Escherichia coli str. 'clone D i14'	B2
885276.PRJNA52021_genome	1	Escherichia coli str. 'clone D i2'	B2
1169315.PRJNA157549_genome	2	Escherichia coli KTE1	D
1169323.PRJNA157565_genome	2	Escherichia coli KTE231	D
1169324.PRJNA157567_genome	2	Escherichia coli KTE2	D
1169345.PRJNA157609_genome	2	Escherichia coli KTE26	D
1169363.PRJNA157645_genome	2	Escherichia coli KTE82	D
1169373.PRJNA157665_genome	2	Escherichia coli KTE105	D
1169380.PRJNA157679_genome	2	Escherichia coli KTE122	D
1169383.PRJNA157685_genome	2	Escherichia coli KTE128	D
1169402.PRJNA157723_genome	2	Escherichia coli KTE177	D
1181727.PRJNA163375_genome	2	Escherichia coli KTE181	D
1181736.PRJNA163393_genome	2	Escherichia coli KTE190	D
1181745.PRJNA163411_genome	2	Escherichia coli KTE199	D
1181746.PRJNA163413_genome	2	Escherichia coli KTE200	D
1181750.PRJNA163421_genome	2	Escherichia coli KTE204	D
1181754.PRJNA163429_genome	2	Escherichia coli KTE208	D
1181771.PRJNA163463_genome	2	Escherichia coli KTE225	D
1181774.PRJNA163469_genome	2	Escherichia coli KTE228	D
1181779.PRJNA163479_genome	2	Escherichia coli KTE235	D
1181780.PRJNA163481_genome	2	Escherichia coli KTE236	D
1181781.PRJNA163483_genome	2	Escherichia coli KTE237	D
1182661.PRJNA164865_genome	2	Escherichia coli KTE54	D
1182675.PRJNA164893_genome	2	Escherichia coli KTE68	D
1182683.PRJNA164909_genome	2	Escherichia coli KTE76	D
1182687.PRJNA164917_genome	2	Escherichia coli KTE80	D
1182689.PRJNA164921_genome	2	Escherichia coli KTE83	D
1182708.PRJNA164959_genome	2	Escherichia coli KTE116	D
1182711.PRJNA164965_genome	2	Escherichia coli KTE121	D
1182714.PRJNA164971_genome	2	Escherichia coli KTE127	D
1182717.PRJNA164977_genome	2	Escherichia coli KTE134	D
1182731.PRJNA165005_genome	2	Escherichia coli KTE158	D
1182737.PRJNA165017_genome	2	Escherichia coli KTE170	D
1279005.PRJNA185487_genome	2	Escherichia sp. KTE172	D
1280964.PRJNA186046_genome	2	Escherichia coli HVH 10 (4-6832164)	D
1280980.PRJNA186062_genome	2	Escherichia coli HVH 29 (4-3418073)	D
1280991.PRJNA186073_genome	2	Escherichia coli HVH 41 (4-2677849)	D
1280995.PRJNA186080_genome	2	Escherichia coli HVH 45 (4-3129918)	D
1281007.PRJNA186092_genome	2	Escherichia coli HVH 63 (4-2542528)	D
1281010.PRJNA186095_genome	2	Escherichia coli HVH 69 (4-2837072)	D
1281022.PRJNA186107_genome	2	Escherichia coli HVH 85 (4-0792144)	D
1281025.PRJNA186110_genome	2	Escherichia coli HVH 88 (4-5854636)	D
1281042.PRJNA186127_genome	2	Escherichia coli HVH 106 (4-6881831)	D
1281046.PRJNA186131_genome	2	Escherichia coli HVH 110 (4-6978754)	D
1281049.PRJNA186134_genome	2	Escherichia coli HVH 113 (4-7535473)	D
1281056.PRJNA186141_genome	2	Escherichia coli HVH 119 (4-6879578)	D
1281059.PRJNA186144_genome	2	Escherichia coli HVH 122 (4-6851606)	D
1281064.PRJNA186151_genome	2	Escherichia coli HVH 130 (4-7036876)	D
1281066.PRJNA186155_genome	2	Escherichia coli HVH 133 (4-4466519)	D
1281067.PRJNA186157_genome	2	Escherichia coli HVH 134 (4-6073441)	D
1281068.PRJNA186159_genome	2	Escherichia coli HVH 135 (4-4449320)	D
1281073.PRJNA186171_genome	2	Escherichia coli HVH 140 (4-5894387)	D
1281078.PRJNA186177_genome	2	Escherichia coli HVH 145 (4-5672112)	D
1281084.PRJNA186183_genome	2	Escherichia coli HVH 151 (4-5755573)	D
1281088.PRJNA186187_genome	2	Escherichia coli HVH 155 (4-4509048)	D
1281096.PRJNA186195_genome	2	Escherichia coli HVH 163 (4-4697553)	D
1281098.PRJNA186197_genome	2	Escherichia coli HVH 167 (4-6073565)	D
1281103.PRJNA186202_genome	2	Escherichia coli HVH 173 (3-9175482)	D
1281110.PRJNA186209_genome	2	Escherichia coli HVH 183 (4-3205932)	D
1281116.PRJNA186215_genome	2	Escherichia coli HVH 189 (4-3220125)	D
1281133.PRJNA186233_genome	2	Escherichia coli HVH 206 (4-3128229)	D
1281135.PRJNA186235_genome	2	Escherichia coli HVH 208 (4-3112292)	D
1281142.PRJNA186242_genome	2	Escherichia coli HVH 215 (4-3008371)	D
1281149.PRJNA186250_genome	2	Escherichia coli HVH 223 (4-2976528)	D
1281165.PRJNA186267_genome	2	Escherichia coli KOEGE 62 (175a)	D
1281166.PRJNA186268_genome	2	Escherichia coli KOEGE 68 (182a)	D
1281169.PRJNA186271_genome	2	Escherichia coli KOEGE 73 (195a)	D
1281175.PRJNA186277_genome	2	Escherichia coli UMEA 3033-1	D
1281201.PRJNA186303_genome	2	Escherichia coli UMEA 3163-1	D
1281213.PRJNA186315_genome	2	Escherichia coli UMEA 3200-1	D
1438688.PRJNA234257_genome	2	Escherichia coli MGH 58	D
1438695.PRJNA234138_genome	2	Escherichia coli UCI 65	D
1444042.PRJNA233699_genome	2	Escherichia coli 2-316-03_S1_C1	D
1444053.PRJNA233710_genome	2	Escherichia coli 1-392-07_S1_C1	D
1444071.PRJNA233728_genome	2	Escherichia coli 2-316-03_S1_C2	D
1444081.PRJNA233738_genome	2	Escherichia coli 1-392-07_S1_C2	D
1444089.PRJNA233746_genome	2	Escherichia coli 6-175-07_S1_C2	D
1444114.PRJNA233771_genome	2	Escherichia coli 6-175-07_S1_C3	D
1444129.PRJNA233786_genome	2	Escherichia coli 5-366-08_S3_C1	D
1444147.PRJNA233804_genome	2	Escherichia coli 2-005-03_S3_C2	D
1444187.PRJNA233844_genome	2	Escherichia coli 5-366-08_S3_C3	D
1444215.PRJNA233872_genome	2	Escherichia coli 1-110-08_S4_C1	D
1446601.PRJNA218110_genome	2	Escherichia coli O15:H18 str. K1516	D
749531.PRJNA47213_genome	2	Escherichia coli MS 69-1	D
749549.PRJNA47273_genome	2	Escherichia coli MS 198-1	D
1005462.PRJNA65737_genome	3	Escherichia coli 8.0566	A
1005464.PRJNA65741_genome	3	Escherichia coli 8.0569	A
1005562.PRJNA65993_genome	3	Escherichia coli TW15901	A
1005564.PRJNA65997_genome	3	Escherichia coli TW00353	A
1050617.PRJNA48455_genome	3	Escherichia coli UMNF18	A
1090929.PRJNA73635_genome	3	Escherichia coli O127:H27 str. C43/90	A
1110693.PRJDB5_genome	3	Escherichia coli str. K-12 substr. MDS42	A
1116024.PRJNA77283_genome	3	Escherichia coli 2862600	A
1116032.PRJNA77299_genome	3	Escherichia coli 2871950	A
1116033.PRJNA77301_genome	3	Escherichia coli 2872000	A
1116039.PRJNA77313_genome	3	Escherichia coli P0299438.4	A
1116045.PRJNA77325_genome	3	Escherichia coli P0299438.10	A
1116121.PRJNA77479_genome	3	Escherichia coli 2722950	A
1116123.PRJNA77483_genome	3	Escherichia coli 2726950	A
1116124.PRJNA77485_genome	3	Escherichia coli 2845350	A
1116126.PRJNA77489_genome	3	Escherichia coli 2846750	A
1116129.PRJNA77495_genome	3	Escherichia coli 201600.1	A
1116141.PRJNA77519_genome	3	Escherichia coli P0298942.1	A
1116142.PRJNA77521_genome	3	Escherichia coli P0298942.2	A
1116143.PRJNA77523_genome	3	Escherichia coli P0298942.6	A
1116144.PRJNA77525_genome	3	Escherichia coli P0298942.7	A
1116147.PRJNA77531_genome	3	Escherichia coli P0298942.10	A
1116148.PRJNA77533_genome	3	Escherichia coli P0298942.11	A
1116149.PRJNA77535_genome	3	Escherichia coli P0298942.12	A
1116150.PRJNA77537_genome	3	Escherichia coli P0298942.14	A
1116151.PRJNA77539_genome	3	Escherichia coli P0298942.15	A
1125635.PRJNA78857_genome	3	Escherichia coli 2733950	A
1125639.PRJNA78865_genome	3	Escherichia coli P0298942.3	A
1125640.PRJNA78867_genome	3	Escherichia coli P0298942.4	A
1125647.PRJNA78881_genome	3	Escherichia coli P0301904.3	A
1126890.PRJNA79239_genome	3	Escherichia coli C260_92	A
1169320.PRJNA157559_genome	3	Escherichia coli KTE35	A
1169333.PRJNA157585_genome	3	Escherichia coli KTE14	A
1169352.PRJNA157623_genome	3	Escherichia coli KTE34	A
1169357.PRJNA157633_genome	3	Escherichia coli KTE40	A
1169358.PRJNA157635_genome	3	Escherichia coli KTE41	A
1169359.PRJNA157637_genome	3	Escherichia coli KTE42	A
1169361.PRJNA157641_genome	3	Escherichia coli KTE44	A
1169379.PRJNA157677_genome	3	Escherichia coli KTE120	A
1181743.PRJNA163407_genome	3	Escherichia coli KTE197	A
1181744.PRJNA163409_genome	3	Escherichia coli KTE198	A
1182663.PRJNA164869_genome	3	Escherichia coli KTE56	A
1182668.PRJNA164879_genome	3	Escherichia coli KTE61	A
1182684.PRJNA164911_genome	3	Escherichia coli KTE77	A
1182706.PRJNA164955_genome	3	Escherichia coli KTE111	A
1182729.PRJNA165001_genome	3	Escherichia coli KTE155	A
1182730.PRJNA165003_genome	3	Escherichia coli KTE156	A
1182733.PRJNA165009_genome	3	Escherichia coli KTE161	A
1182738.PRJNA165019_genome	3	Escherichia coli KTE171	A
1281085.PRJNA186184_genome	3	Escherichia coli HVH 152 (4-3447545)	A
1281097.PRJNA186196_genome	3	Escherichia coli HVH 164 (4-5953081)	A
1281136.PRJNA186236_genome	3	Escherichia coli HVH 209 (4-3062651)	A
1281154.PRJNA186256_genome	3	Escherichia coli KOEGE 7 (16a)	A
1281159.PRJNA186261_genome	3	Escherichia coli KOEGE 40 (102a)	A
1281189.PRJNA186291_genome	3	Escherichia coli UMEA 3139-1	A
1281193.PRJNA186295_genome	3	Escherichia coli UMEA 3150-1	A
1281204.PRJNA186306_genome	3	Escherichia coli UMEA 3174-1	A
1281208.PRJNA186310_genome	3	Escherichia coli UMEA 3180-1	A
1281212.PRJNA186314_genome	3	Escherichia coli UMEA 3199-1	A
1281233.PRJNA186336_genome	3	Escherichia coli UMEA 3271-1	A
1281240.PRJNA186343_genome	3	Escherichia coli UMEA 3318-1	A
1281253.PRJNA186356_genome	3	Escherichia coli UMEA 3592-1	A
1281273.PRJNA186376_genome	3	Escherichia coli UMEA 3889-1	A
1444048.PRJNA233705_genome	3	Escherichia coli 8-415-05_S1_C1	A
1444049.PRJNA233706_genome	3	Escherichia coli 1-110-08_S1_C1	A
1444050.PRJNA233707_genome	3	Escherichia coli 1-176-05_S1_C1	A
1444060.PRJNA233717_genome	3	Escherichia coli 4-203-08_S1_C1	A
1444074.PRJNA233731_genome	3	Escherichia coli 2-474-04_S1_C2	A
1444076.PRJNA233733_genome	3	Escherichia coli 8-415-05_S1_C2	A
1444078.PRJNA233735_genome	3	Escherichia coli 1-176-05_S1_C2	A
1444083.PRJNA233740_genome	3	Escherichia coli 3-073-06_S1_C2	A
1444088.PRJNA233745_genome	3	Escherichia coli 4-203-08_S1_C2	A
1444093.PRJNA233750_genome	3	Escherichia coli 2-011-08_S1_C3	A
1444104.PRJNA233761_genome	3	Escherichia coli 1-110-08_S1_C3	A
1444105.PRJNA233762_genome	3	Escherichia coli 1-176-05_S1_C3	A
1444113.PRJNA233770_genome	3	Escherichia coli 4-203-08_S1_C3	A
1444118.PRJNA233775_genome	3	Escherichia coli 2-011-08_S3_C1	A
1444123.PRJNA233780_genome	3	Escherichia coli 2-222-05_S3_C1	A
1444130.PRJNA233787_genome	3	Escherichia coli 7-233-03_S3_C1	A
1444132.PRJNA233789_genome	3	Escherichia coli 1-110-08_S3_C1	A
1444137.PRJNA233794_genome	3	Escherichia coli 3-020-07_S3_C1	A
1444138.PRJNA233795_genome	3	Escherichia coli 3-073-06_S3_C1	A
1444139.PRJNA233796_genome	3	Escherichia coli 3-105-05_S3_C1	A
1444140.PRJNA233797_genome	3	Escherichia coli 3-267-03_S3_C1	A
1444141.PRJNA233798_genome	3	Escherichia coli 3-373-03_S3_C1	A
1444148.PRJNA233805_genome	3	Escherichia coli 2-011-08_S3_C2	A
1444153.PRJNA233810_genome	3	Escherichia coli 2-222-05_S3_C2	A
1444156.PRJNA233813_genome	3	Escherichia coli 2-474-04_S3_C2	A
1444160.PRJNA233817_genome	3	Escherichia coli 1-110-08_S3_C2	A
1444165.PRJNA233822_genome	3	Escherichia coli 3-020-07_S3_C2	A
1444166.PRJNA233823_genome	3	Escherichia coli 3-073-06_S3_C2	A
1444167.PRJNA233824_genome	3	Escherichia coli 3-105-05_S3_C2	A
1444169.PRJNA233826_genome	3	Escherichia coli 3-373-03_S3_C2	A
1444176.PRJNA233833_genome	3	Escherichia coli 2-011-08_S3_C3	A
1444178.PRJNA233835_genome	3	Escherichia coli 2-156-04_S3_C3	A
1444181.PRJNA233838_genome	3	Escherichia coli 2-222-05_S3_C3	A
1444188.PRJNA233845_genome	3	Escherichia coli 7-233-03_S3_C3	A
1444190.PRJNA233847_genome	3	Escherichia coli 1-110-08_S3_C3	A
1444194.PRJNA233851_genome	3	Escherichia coli 3-373-03_S3_C3	A
1444200.PRJNA233857_genome	3	Escherichia coli 2-005-03_S4_C1	A
1444209.PRJNA233866_genome	3	Escherichia coli 2-460-02_S4_C1	A
1444211.PRJNA233868_genome	3	Escherichia coli 5-172-05_S4_C1	A
1444213.PRJNA233870_genome	3	Escherichia coli 7-233-03_S4_C1	A
1444216.PRJNA233873_genome	3	Escherichia coli 1-176-05_S4_C1	A
1444222.PRJNA233879_genome	3	Escherichia coli 3-105-05_S4_C1	A
1444224.PRJNA233881_genome	3	Escherichia coli 3-373-03_S4_C1	A
1444225.PRJNA233882_genome	3	Escherichia coli 3-475-03_S4_C1	A
1444235.PRJNA233892_genome	3	Escherichia coli 2-316-03_S4_C2	A
1444237.PRJNA233894_genome	3	Escherichia coli 2-460-02_S4_C2	A
1444239.PRJNA233896_genome	3	Escherichia coli 5-172-05_S4_C2	A
1444243.PRJNA233900_genome	3	Escherichia coli 1-110-08_S4_C2	A
1444244.PRJNA233901_genome	3	Escherichia coli 1-176-05_S4_C2	A
1444252.PRJNA233909_genome	3	Escherichia coli 3-373-03_S4_C2	A
1444260.PRJNA233917_genome	3	Escherichia coli 2-052-05_S4_C3	A
1444267.PRJNA233924_genome	3	Escherichia coli 2-460-02_S4_C3	A
1444269.PRJNA233926_genome	3	Escherichia coli 5-172-05_S4_C3	A
1444270.PRJNA233927_genome	3	Escherichia coli 7-233-03_S4_C3	A
1444272.PRJNA233929_genome	3	Escherichia coli 1-110-08_S4_C3	A
1444273.PRJNA233930_genome	3	Escherichia coli 1-176-05_S4_C3	A
1444279.PRJNA233936_genome	3	Escherichia coli 3-373-03_S4_C3	A
1446748.PRJNA218110_genome	3	Escherichia coli O6:H16 str. F5656C1	A
316401.PRJEA42749_genome	3	Escherichia coli ETEC H10407	A
316407.PRJNA16351_genome	3	Escherichia coli str. K-12 substr. W3110	A
331112.PRJNA13959_genome	3	Escherichia coli HS	A
595496.PRJNA33775_genome	3	Escherichia coli BW2952	A
696406.PRJNA42137_genome	3	Escherichia coli UMNK88	A
749538.PRJNA47229_genome	3	Escherichia coli MS 116-1	A
749540.PRJNA47241_genome	3	Escherichia coli MS 146-1	A
910348.PRJNA59455_genome	3	Escherichia coli P12b	A
1116005.PRJNA77245_genome	4	Escherichia coli 2730350	B1
1116026.PRJNA77287_genome	4	Escherichia coli 2865200	B1
1116073.PRJNA77381_genome	4	Escherichia coli P0302293.2	B1
1116074.PRJNA77383_genome	4	Escherichia coli P0302293.3	B1
1116075.PRJNA77385_genome	4	Escherichia coli P0302293.4	B1
1116076.PRJNA77387_genome	4	Escherichia coli P0302293.6	B1
1116077.PRJNA77389_genome	4	Escherichia coli P0302293.8	B1
1116078.PRJNA77391_genome	4	Escherichia coli P0302293.9	B1
1125643.PRJNA78873_genome	4	Escherichia coli P0302293.7	B1
1169367.PRJNA157653_genome	4	Escherichia coli KTE90	B1
1169397.PRJNA157713_genome	4	Escherichia coli KTE166	B1
1181730.PRJNA163381_genome	4	Escherichia coli KTE184	B1
1181768.PRJNA163457_genome	4	Escherichia coli KTE222	B1
1182694.PRJNA164931_genome	4	Escherichia coli KTE91	B1
1182701.PRJNA164945_genome	4	Escherichia coli KTE102	B1
1274814.PRJNA184588_genome	4	Escherichia coli APEC O78	B1
1280969.PRJNA186051_genome	4	Escherichia coli HVH 18 (4-8589585)	B1
1280984.PRJNA186066_genome	4	Escherichia coli HVH 33 (4-2174936)	B1
1281034.PRJNA186119_genome	4	Escherichia coli HVH 98 (4-5799287)	B1
1281058.PRJNA186143_genome	4	Escherichia coli HVH 121 (4-6877826)	B1
1281072.PRJNA186168_genome	4	Escherichia coli HVH 139 (4-3192644)	B2
1281083.PRJNA186182_genome	4	Escherichia coli HVH 150 (4-3258106)	B1
1281179.PRJNA186281_genome	4	Escherichia coli UMEA 3065-1	B1
1281235.PRJNA186338_genome	4	Escherichia coli UMEA 3292-1	B1
1281247.PRJNA186350_genome	4	Escherichia coli UMEA 3355-1	B1
1438696.PRJNA234139_genome	4	Escherichia coli UCI 66	B1
1444043.PRJNA233700_genome	4	Escherichia coli 2-427-07_S1_C1	B1
1444044.PRJNA233701_genome	4	Escherichia coli 2-460-02_S1_C1	B1
1444051.PRJNA233708_genome	4	Escherichia coli 1-182-04_S1_C1	B1
1444072.PRJNA233729_genome	4	Escherichia coli 2-427-07_S1_C2	B1
1444077.PRJNA233734_genome	4	Escherichia coli 1-110-08_S1_C2	B1
1444079.PRJNA233736_genome	4	Escherichia coli 1-182-04_S1_C2	B1
1444087.PRJNA233744_genome	4	Escherichia coli 3-475-03_S1_C2	B1
1444099.PRJNA233756_genome	4	Escherichia coli 2-427-07_S1_C3	B1
1444106.PRJNA233763_genome	4	Escherichia coli 1-182-04_S1_C3	B1
1444146.PRJNA233803_genome	4	Escherichia coli 6-537-08_S3_C1	B1
1444152.PRJNA233809_genome	4	Escherichia coli 2-210-07_S3_C2	B1
1444154.PRJNA233811_genome	4	Escherichia coli 2-316-03_S3_C2	B1
1444168.PRJNA233825_genome	4	Escherichia coli 3-267-03_S3_C2	B1
1444170.PRJNA233827_genome	4	Escherichia coli 3-475-03_S3_C2	B1
1444174.PRJNA233831_genome	4	Escherichia coli 6-537-08_S3_C2	B1
1444182.PRJNA233839_genome	4	Escherichia coli 2-316-03_S3_C3	B1
1444199.PRJNA233856_genome	4	Escherichia coli 6-537-08_S3_C3	B1
1444223.PRJNA233880_genome	4	Escherichia coli 3-267-03_S4_C1	B1
1444266.PRJNA233923_genome	4	Escherichia coli 2-427-07_S4_C3	B1
1444275.PRJNA233932_genome	4	Escherichia coli 1-392-07_S4_C3	B1
1446498.PRJNA218110_genome	4	Escherichia coli O111:H8 str. F6627	B1
1446503.PRJNA218110_genome	4	Escherichia coli O103:H2 str. 2009C-3279	B1
1446508.PRJNA218110_genome	4	Escherichia coli O111:H8 str. 2009C-4126	B1
1446509.PRJNA218110_genome	4	Escherichia coli O111:H8 str. 2009EL-2169	B1
1446510.PRJNA218110_genome	4	Escherichia coli O111:H8 str. 2011C-3453	B1
1446511.PRJNA218110_genome	4	Escherichia coli O111:NM str. 2010C-3053	B1
1446516.PRJNA218110_genome	4	Escherichia coli O111:NM str. 2009C-4006	B1
1446517.PRJNA218110_genome	4	Escherichia coli O111:NM str. 2009C-4052	B1
1446518.PRJNA218110_genome	4	Escherichia coli O111:NM str. 2010C-3977	B1
1446519.PRJNA218110_genome	4	Escherichia coli O111:NM str. 2010C-4086	B1
1446520.PRJNA218110_genome	4	Escherichia coli O111:NM str. 2010C-4221	B1
1446521.PRJNA218110_genome	4	Escherichia coli O111:NM str. 2010C-4592	B1
1446522.PRJNA218110_genome	4	Escherichia coli O111:NM str. 2010C-4622	B1
1446523.PRJNA218110_genome	4	Escherichia coli O111:NM str. 2010C-4715	B1
1446524.PRJNA218110_genome	4	Escherichia coli O111:NM str. 2010C-4735	B1
1446526.PRJNA218110_genome	4	Escherichia coli O111:NM str. 2010C-4799	B1
1446527.PRJNA218110_genome	4	Escherichia coli O111:NM str. 2010C-4818	B1
1446528.PRJNA218110_genome	4	Escherichia coli O111:NM str. 2011C-3170	B1
1446529.PRJNA218110_genome	4	Escherichia coli O111:NM str. 2011C-3362	B1
1446530.PRJNA218110_genome	4	Escherichia coli O111:NM str. 2011C-3573	B1
1446531.PRJNA218110_genome	4	Escherichia coli O111:NM str. 2011C-3632	B1
1446533.PRJNA218110_genome	4	Escherichia coli O111:NM str. K6722	B1
1446534.PRJNA218110_genome	4	Escherichia coli O111:NM str. K6723	B1
1446535.PRJNA218110_genome	4	Escherichia coli O111:NM str. K6728	B1
1446536.PRJNA218110_genome	4	Escherichia coli O111:NM str. K6890	B1
1446537.PRJNA218110_genome	4	Escherichia coli O111:NM str. K6895	B1
1446538.PRJNA218110_genome	4	Escherichia coli O111:NM str. K6897	B1
1446539.PRJNA218110_genome	4	Escherichia coli O111:NM str. K6898	B1
1446540.PRJNA218110_genome	4	Escherichia coli O111:NM str. K6904	B1
1446541.PRJNA218110_genome	4	Escherichia coli O111:NM str. K6908	B1
1446542.PRJNA218110_genome	4	Escherichia coli O111:NM str. K6915	B1
1446549.PRJNA218110_genome	4	Escherichia coli O118:H16 str. 2009C-4446	B1
1446603.PRJNA218110_genome	4	Escherichia coli O153:H2 str. 2010C-5034	B1
1446712.PRJNA218110_genome	4	Escherichia coli O26:H11 str. 2009C-3612	B1
1446713.PRJNA218110_genome	4	Escherichia coli O26:H11 str. 2009C-3689	B1
1446714.PRJNA218110_genome	4	Escherichia coli O26:H11 str. 2009C-3996	B1
1446715.PRJNA218110_genome	4	Escherichia coli O26:H1 str. 2009C-4747	B1
1446716.PRJNA218110_genome	4	Escherichia coli O26:H11 str. 2009C-4760	B1
1446717.PRJNA218110_genome	4	Escherichia coli O26:H11 str. 2009C-4826	B1
1446718.PRJNA218110_genome	4	Escherichia coli O26:H11 str. 2010C-3051	B1
1446719.PRJNA218110_genome	4	Escherichia coli O26:H11 str. 2010C-3472	B1
1446722.PRJNA218110_genome	4	Escherichia coli O26:H11 str. 2010C-4244	B1
1446723.PRJNA218110_genome	4	Escherichia coli O26:H11 str. 2010C-4430	B1
1446725.PRJNA218110_genome	4	Escherichia coli O26:H11 str. 2010C-4834	B1
1446726.PRJNA218110_genome	4	Escherichia coli O26:H11 str. 2010C-5028	B1
1446727.PRJNA218110_genome	4	Escherichia coli O26:H11 str. 2010EL-1699	B1
1446728.PRJNA218110_genome	4	Escherichia coli O26:H11 str. 2011C-3270	B1
1446730.PRJNA218110_genome	4	Escherichia coli O26:H11 str. 2011C-3282	B1
1446731.PRJNA218110_genome	4	Escherichia coli O26:H11 str. 2011C-3387	B1
1446732.PRJNA218110_genome	4	Escherichia coli O26:H11 str. 2011C-3506	B1
1446733.PRJNA218110_genome	4	Escherichia coli O26:H11 str. 2011C-3655	B1
1446734.PRJNA218110_genome	4	Escherichia coli O26:NM str. 2010C-4347	B1
1446741.PRJNA218110_genome	4	Escherichia coli O45:H2 str. 2009C-3686	B1
1446742.PRJNA218110_genome	4	Escherichia coli O45:H2 str. 2009C-4780	B1
1446743.PRJNA218110_genome	4	Escherichia coli O45:H2 str. 2010C-3876	B1
1446744.PRJNA218110_genome	4	Escherichia coli O45:H2 str. 2010C-4211	B1
1446754.PRJNA218110_genome	4	Escherichia coli O69:H11 str. 2009C-3601	B1
573235.PRJDA32509_genome	4	Escherichia coli O26:H11 str. 11368	B1
585395.PRJDA32511_genome	4	Escherichia coli O103:H2 str. 12009	B1
585396.PRJDA32513_genome	4	Escherichia coli O111:H- str. 11128	B1
749533.PRJNA47219_genome	4	Escherichia coli MS 84-1	B1
