# Supplementary material for: Subspecies in the global human gut microbiome
Source: Mol Syst Biol. 2017 Dec 14;13(12):960. doi: 10.15252/msb.20177589 (PMC5740502; doi:10.15252/msb.20177589)
Supplement: Supplementary file 7 — Table EV5 [file MSB-13-960-s007.xlsx]

## Sheet: Legend
Oral subspecies definitions
Subspecies identified in the oral cavity are a more direct example of ecotypes, as they appear to be segregated across different oral micro-habitats, such as buccal mucosa and gingival plaque.

## Sheet: Sheet1
Ref.genome (NCBI)	Species name [specI cluster]	Nr. Subspecies	Nr_of_samples	MG1	buccal muccosa	tongue dorsum	supragingival-plaque	MG2	buccal muccosa	tongue dorsum	supragingival-plaque
762963	Actinomyces sp. oral taxon 170 [881]	2	105	73	0	0	67	32	0	0	32
360104	Campylobacter concisus [1722]	2	186	47	0	37	1	139	0	135	1
553178	Capnocytophaga gingivalis [1118]	2	212	170	2	2	157	42	0	34	6
553177	Capnocytophaga sputigena [1122]	2	183	30	0	23	5	153	3	1	143
553207	Corynebacterium matruchotii [833]	2	199	180	1	1	168	19	1	0	13
638301	Granulicatella adiacens [1358]	2	56	38	0	0	35	18	0	18	0
862965	Haemophilus parainfluenzae [326]	2	443	303	52	191	42	140	26	6	101
546266	Neisseria mucosa [438]	2	66	20	1	1	16	46	2	0	44
997353	Prevotella pallens [1070]	2	168	157	0	137	4	11	0	11	0
680646	Rothia mucilaginosa [955]	2	243	65	37	24	2	178	0	176	1
888833	Streptococcus australis [1420]	2	149	113	8	100	1	36	0	36	0
1005705	Streptococcus infantis [1417]	2	144	109	0	105	0	35	0	35	0
871237	Streptococcus infantis [1418]	2	133	105	0	103	0	28	1	27	0
760570	Streptococcus parasanguinis [1421]	2	190	155	0	154	0	35	0	27	2
866776	Veillonella atypica [1260]	2	193	171	0	153	1	22	0	22	0
546273	Veillonella dispar [1262]	2	200	44	0	37	2	156	0	148	0
479436	Veillonella parvula [1261]	2	229	206	26	1	159	23	0	21	0
879309	Veillonella sp. oral taxon 158 [1263]	2	221	178	6	162	1	43	0	40	2
411466	Actinomyces odontolyticus [878]	1	168	168	1	153	13	0	0	0	0
944560	Actinomyces sp. oral taxon 175 [880]	1	216	216	19	1	183	0	0	0	0
888056	Actinomyces sp. oral taxon 448 [883]	1	53	53	1	0	50	0	0	0	0
634176	Aggregatibacter aphrophilus [319]	1	54	54	0	0	52	0	0	0	0
888057	Aggregatibacter segnis [320]	1	65	65	0	1	63	0	0	0	0
521097	Capnocytophaga ochracea [1120]	1	68	68	1	1	64	0	0	0	0
873517	Capnocytophaga ochracea [1121]	1	73	73	1	1	69	0	0	0	0
638300	Cardiobacterium hominis [190]	1	109	109	0	1	102	0	0	0	0
393480	Fusobacterium nucleatum [1480]	1	147	147	5	7	126	0	0	0	0
469621	Fusobacterium sp. 1_1_41FAA [1478]	1	207	207	10	171	14	0	0	0	0
562983	Gemella sanguinis [1301]	1	180	180	0	173	1	0	0	0	0
1028805	Haemophilus haemolyticus [324]	1	56	56	42	3	3	0	0	0	0
629741	Kingella oralis [451]	1	103	103	1	0	99	0	0	0	0
887898	Lautropia mirabilis [526]	1	121	121	4	5	108	0	0	0	0
523794	Leptotrichia buccalis [1487]	1	56	56	1	3	52	0	0	0	0
634994	Leptotrichia hofstadii [1488]	1	66	66	1	2	61	0	0	0	0
706434	Megasphaera micronuciformis [1268]	1	114	114	0	106	0	0	0	0	0
546263	Neisseria elongata [446]	1	120	120	0	1	115	0	0	0	0
596320	Neisseria flavescens [434]	1	133	133	0	93	35	0	0	0	0
546264	Neisseria flavescens [435]	1	93	93	0	78	12	0	0	0	0
435832	Neisseria mucosa [436]	1	118	118	0	108	4	0	0	0	0
547045	Neisseria sicca [437]	1	123	123	7	3	107	0	0	0	0
641149	Neisseria sp. oral taxon 014 [439]	1	50	50	0	1	47	0	0	0	0
546268	Neisseria subflava [433]	1	186	186	6	158	13	0	0	0	0
585501	Oribacterium sinus [1585]	1	149	149	0	142	0	0	0	0	0
553174	Prevotella melaninogenica [1074]	1	230	230	3	202	8	0	0	0	0
888832	Prevotella salivae [1079]	1	122	122	0	112	2	0	0	0	0
762948	Rothia dentocariosa [956]	1	205	205	19	0	175	0	0	0	0
585503	Selenomonas noxia [1651]	1	83	83	1	0	78	0	0	0	0
467705	Streptococcus gordonii [1398]	1	67	67	7	0	58	0	0	0	0
997830	Streptococcus infantis [1415]	1	207	207	9	191	2	0	0	0	0
1035189	Streptococcus infantis [1416]	1	138	138	0	135	1	0	0	0	0
246201	Streptococcus mitis [1402]	1	148	148	123	2	11	0	0	0	0
585202	Streptococcus mitis [1403]	1	123	123	105	2	5	0	0	0	0
585204	Streptococcus mitis [1404]	1	105	105	92	0	3	0	0	0	0
365659	Streptococcus mitis [1406]	1	95	95	82	0	3	0	0	0	0
655813	Streptococcus oralis [1410]	1	120	120	8	1	105	0	0	0	0
927666	Streptococcus oralis [1411]	1	66	66	2	0	61	0	0	0	0
1054460	Streptococcus pseudopneumoniae [1401]	1	53	53	47	0	2	0	0	0	0
1048332	Streptococcus salivarius [1377]	1	197	197	3	187	1	0	0	0	0
388919	Streptococcus sanguinis [1397]	1	177	177	8	2	160	0	0	0	0
888049	Streptococcus sanguinis [1412]	1	104	104	6	1	92	0	0	0	0
563038	Streptococcus sp. M334 [1405]	1	97	97	85	2	3	0	0	0	0
904306	Streptococcus vestibularis [1376]	1	62	62	9	51	1	0	0	0	0
