# Supplementary material for: Subspecies in the global human gut microbiome
Source: Mol Syst Biol. 2017 Dec 14;13(12):960. doi: 10.15252/msb.20177589 (PMC5740502; doi:10.15252/msb.20177589)
Supplement: Supplementary file 8 — Table EV6 [file MSB-13-960-s008.xlsx]

## Sheet: Legend
Functional differences between SC and SSSC.
Using three different annotations of the gene catalogue, (SEED, KEGG and eggNOG), all Fisher tests for enrichment between SC and SSSC across all species are listed. FDR-correction was computed within each category.

## Sheet: KEGG_pathway
KEGG pathway identifier	KEGG pathway name	Odds ratio (species core vs. subspecies core)*	p-value	FDR corrected
ko03010	Ribosome (Translation)	0.259891	1.0089e-59	1.34184e-57
ko00511	Other glycan degradation (Glycan biosynthesis and metabolism)	1.82394	8.92322e-16	1.17786e-13
ko00600	Sphingolipid metabolism (Lipid metabolism)	1.90829	2.22116e-13	2.90972e-11
ko00195	Photosynthesis (Energy metabolism)	0.396784	1.12245e-09	1.45918e-07			*Ratios <1 represent enrichment in species core, while ratios > 1 represent enrichment in subspecies core
ko01200	Carbon metabolism (Global and overview maps)	0.800701	7.03066e-08	9.06955e-06
ko00500	Starch and sucrose metabolism (Carbohydrate metabolism)	1.32638	1.6683e-07	2.13542e-05
ko02020	Two-component system (Signal transduction)	1.26081	2.02747e-07	2.57489e-05
ko00052	Galactose metabolism (Carbohydrate metabolism)	1.36191	2.23293e-07	2.81349e-05
ko00940	Phenylpropanoid biosynthesis (Biosynthesis of other secondary metabolites)	1.98881	2.31972e-07	2.89965e-05
ko00190	Oxidative phosphorylation (Energy metabolism)	0.702456	1.56532e-06	0.000194099
ko00903	Limonene and pinene degradation (Metabolism of terpenoids and polyketides)	2.43806	5.57598e-06	0.000685846
ko00642	Ethylbenzene degradation (Xenobiotics biodegradation and metabolism)	2.59105	5.77454e-06	0.000704494
ko00720	Carbon fixation pathways in prokaryotes (Energy metabolism)	0.735102	2.03386e-05	0.00246097
ko01210	2-Oxocarboxylic acid metabolism (Global and overview maps)	0.73412	4.36067e-05	0.0052328
ko00860	Porphyrin and chlorophyll metabolism (Metabolism of cofactors and vitamins)	1.34334	4.90913e-05	0.00584186
ko00460	Cyanoamino acid metabolism (Metabolism of other amino acids)	1.57132	7.02028e-05	0.00828393
ko00625	Chloroalkane and chloroalkene degradation (Xenobiotics biodegradation and metabolism)	1.72567	9.03265e-05	0.0105682
ko00520	Amino sugar and nucleotide sugar metabolism (Carbohydrate metabolism)	1.22585	9.85149e-05	0.0114052
ko00603	Glycosphingolipid biosynthesis - globo series (Glycan biosynthesis and metabolism)	1.6984	9.83204e-05	0.0114052
ko00710	Carbon fixation in photosynthetic organisms (Energy metabolism)	0.690917	0.000157725	0.0179806
ko02030	Bacterial chemotaxis (Cell motility)	1.54795	0.000170449	0.0192608
ko00970	Aminoacyl-tRNA biosynthesis (Translation)	0.776979	0.000186942	0.0209375
ko00362	Benzoate degradation (Xenobiotics biodegradation and metabolism)	1.67474	0.000241426	0.0267983
ko00627	Aminobenzoate degradation (Xenobiotics biodegradation and metabolism)	1.77776	0.000253493	0.0278842
ko00561	Glycerolipid metabolism (Lipid metabolism)	1.40936	0.000347725	0.037902
ko00350	Tyrosine metabolism (Amino acid metabolism)	1.49909	0.000532189	0.0574764
ko00531	Glycosaminoglycan degradation (Glycan biosynthesis and metabolism)	1.50054	0.000593666	0.0635222
ko01230	Biosynthesis of amino acids (Global and overview maps)	0.894315	0.000805658	0.0853997
ko04142	Lysosome (Transport and catabolism)	1.41417	0.00121331	0.127398
ko00440	Phosphonate and phosphinate metabolism (Metabolism of other amino acids)	1.84438	0.00194207	0.201975
ko00633	Nitrotoluene degradation (Xenobiotics biodegradation and metabolism)	0.439277	0.00259224	0.267001
ko00540	Lipopolysaccharide biosynthesis (Glycan biosynthesis and metabolism)	0.693036	0.004621	0.471342
ko00680	Methane metabolism (Energy metabolism)	0.813528	0.00465131	0.471342
ko05133	Pertussis (Infectious diseases: Bacterial)	1.54031	0.00489576	0.489576
ko00230	Purine metabolism (Nucleotide metabolism)	0.880154	0.00627013	0.620743
ko00550	Peptidoglycan biosynthesis (Glycan biosynthesis and metabolism)	1.20892	0.00865565	0.848254
ko00010	Glycolysis / Gluconeogenesis (Carbohydrate metabolism)	0.890702	0.0797365	1
ko00020	Citrate cycle (TCA cycle) (Carbohydrate metabolism)	0.819819	0.0306884	1
ko00030	Pentose phosphate pathway (Carbohydrate metabolism)	0.887619	0.131828	1
ko00040	Pentose and glucuronate interconversions (Carbohydrate metabolism)	1.20379	0.0195317	1
ko00051	Fructose and mannose metabolism (Carbohydrate metabolism)	1.01038	0.869833	1
ko00053	Ascorbate and aldarate metabolism (Carbohydrate metabolism)	1.06003	0.714865	1
ko00061	Fatty acid biosynthesis (Lipid metabolism)	0.821906	0.0527972	1
ko00071	Fatty acid degradation (Lipid metabolism)	1.3499	0.0266739	1
ko00130	Ubiquinone and other terpenoid-quinone biosynthesis (Metabolism of cofactors and vitamins)	1.03157	0.811883	1
ko00240	Pyrimidine metabolism (Nucleotide metabolism)	0.922308	0.115175	1
ko00250	Alanine, aspartate and glutamate metabolism (Amino acid metabolism)	0.85905	0.0230013	1
ko00260	Glycine, serine and threonine metabolism (Amino acid metabolism)	0.940707	0.394502	1
ko00261	Monobactam biosynthesis (Biosynthesis of other secondary metabolites)	0.782619	0.0966209	1
ko00270	Cysteine and methionine metabolism (Amino acid metabolism)	1.01576	0.807886	1
ko00280	Valine, leucine and isoleucine degradation (Amino acid metabolism)	1.04595	0.708988	1
ko00290	Valine, leucine and isoleucine biosynthesis (Amino acid metabolism)	0.828698	0.0723267	1
ko00300	Lysine biosynthesis (Amino acid metabolism)	0.85788	0.0875521	1
ko00310	Lysine degradation (Amino acid metabolism)	0.940493	0.793229	1
ko00330	Arginine and proline metabolism (Amino acid metabolism)	0.89389	0.108243	1
ko00332	Carbapenem biosynthesis (Biosynthesis of other secondary metabolites)	1.52247	0.0687385	1
ko00340	Histidine metabolism (Amino acid metabolism)	0.943699	0.597695	1
ko00360	Phenylalanine metabolism (Amino acid metabolism)	1.07553	0.571238	1
ko00363	Bisphenol degradation (Xenobiotics biodegradation and metabolism)	1.40336	0.111218	1
ko00380	Tryptophan metabolism (Amino acid metabolism)	1.32168	0.182057	1
ko00400	Phenylalanine, tyrosine and tryptophan biosynthesis (Amino acid metabolism)	1.00252	0.969842	1
ko00401	Novobiocin biosynthesis (Biosynthesis of other secondary metabolites)	0.749433	0.140834	1
ko00410	beta-Alanine metabolism (Metabolism of other amino acids)	0.874962	0.525387	1
ko00430	Taurine and hypotaurine metabolism (Metabolism of other amino acids)	0.715076	0.126996	1
ko00450	Selenocompound metabolism (Metabolism of other amino acids)	1.27965	0.0103657	1
ko00471	D-Glutamine and D-glutamate metabolism (Metabolism of other amino acids)	1.20775	0.267206	1
ko00473	D-Alanine metabolism (Metabolism of other amino acids)	0.854617	0.531563	1
ko00480	Glutathione metabolism (Metabolism of other amino acids)	1.12262	0.447854	1
ko00510	N-Glycan biosynthesis (Glycan biosynthesis and metabolism)	1.42096	0.0957143	1
ko00521	Streptomycin biosynthesis (Biosynthesis of other secondary metabolites)	0.956932	0.772425	1
ko00523	Polyketide sugar unit biosynthesis (Metabolism of terpenoids and polyketides)	0.988517	1	1
ko00562	Inositol phosphate metabolism (Carbohydrate metabolism)	1.12573	0.436141	1
ko00564	Glycerophospholipid metabolism (Lipid metabolism)	0.979128	0.829433	1
ko00591	Linoleic acid metabolism (Lipid metabolism)	1.42096	0.0957143	1
ko00604	Glycosphingolipid biosynthesis - ganglio series (Glycan biosynthesis and metabolism)	0.957061	0.92036	1
ko00620	Pyruvate metabolism (Carbohydrate metabolism)	0.92839	0.267321	1
ko00630	Glyoxylate and dicarboxylate metabolism (Carbohydrate metabolism)	0.985915	0.861365	1
ko00640	Propanoate metabolism (Carbohydrate metabolism)	0.795432	0.0115072	1
ko00650	Butanoate metabolism (Carbohydrate metabolism)	1.06948	0.452241	1
ko00660	C5-Branched dibasic acid metabolism (Carbohydrate metabolism)	0.887279	0.376062	1
ko00670	One carbon pool by folate (Metabolism of cofactors and vitamins)	0.983799	0.8938	1
ko00730	Thiamine metabolism (Metabolism of cofactors and vitamins)	1.06875	0.489231	1
ko00740	Riboflavin metabolism (Metabolism of cofactors and vitamins)	0.856729	0.361001	1
ko00750	Vitamin B6 metabolism (Metabolism of cofactors and vitamins)	0.914566	0.569312	1
ko00760	Nicotinate and nicotinamide metabolism (Metabolism of cofactors and vitamins)	1.1311	0.180848	1
ko00770	Pantothenate and CoA biosynthesis (Metabolism of cofactors and vitamins)	0.917764	0.35706	1
ko00780	Biotin metabolism (Metabolism of cofactors and vitamins)	0.809475	0.0765695	1
ko00790	Folate biosynthesis (Metabolism of cofactors and vitamins)	0.811768	0.0723134	1
ko00900	Terpenoid backbone biosynthesis (Metabolism of terpenoids and polyketides)	1.11418	0.262977	1
ko00910	Nitrogen metabolism (Energy metabolism)	1.1268	0.198714	1
ko00920	Sulfur metabolism (Energy metabolism)	0.998329	1	1
ko00950	Isoquinoline alkaloid biosynthesis (Biosynthesis of other secondary metabolites)	0.865896	0.633148	1
ko00960	Tropane, piperidine and pyridine alkaloid biosynthesis (Biosynthesis of other secondary metabolites)	1.05778	0.721524	1
ko00983	Drug metabolism - other enzymes (Xenobiotics biodegradation and metabolism)	0.960336	0.767492	1
ko01040	Biosynthesis of unsaturated fatty acids (Lipid metabolism)	1.09268	0.678431	1
ko01051	Biosynthesis of ansamycins (Metabolism of terpenoids and polyketides)	0.887556	0.729525	1
ko01212	Fatty acid metabolism (Global and overview maps)	0.827212	0.0569283	1
ko01220	Degradation of aromatic compounds (Global and overview maps)	1.50461	0.0117635	1
ko01501	beta-Lactam resistance (Drug resistance)	1.09674	0.252639	1
ko01502	Vancomycin resistance (Drug resistance)	1.1093	0.381756	1
ko01503	Cationic antimicrobial peptide (CAMP) resistance (Drug resistance)	0.919985	0.38885	1
ko02010	ABC transporters (Membrane transport)	0.989136	0.825148	1
ko02040	Flagellar assembly (Cell motility)	0.896209	0.543028	1
ko02060	Phosphotransferase system (PTS) (Membrane transport)	1.16643	0.220395	1
ko03013	RNA transport (Translation)	1.24323	0.218156	1
ko03018	RNA degradation (Folding, sorting and degradation)	0.930048	0.366163	1
ko03020	RNA polymerase (Transcription)	0.776979	0.177963	1
ko03030	DNA replication (Replication and repair)	0.974149	0.799642	1
ko03060	Protein export (Folding, sorting and degradation)	0.951301	0.643529	1
ko03070	Bacterial secretion system (Membrane transport)	0.929912	0.466069	1
ko03320	PPAR signaling pathway (Endocrine system)	1.43276	0.0349257	1
ko03410	Base excision repair (Replication and repair)	1.10472	0.342276	1
ko03420	Nucleotide excision repair (Replication and repair)	1.0822	0.408572	1
ko03430	Mismatch repair (Replication and repair)	0.998321	1	1
ko03440	Homologous recombination (Replication and repair)	1.00638	0.941973	1
ko04066	HIF-1 signaling pathway (Signal transduction)	0.673072	0.0991915	1
ko04070	Phosphatidylinositol signaling system (Signal transduction)	0.923646	0.770971	1
ko04075	Plant hormone signal transduction (Signal transduction)	1.38393	0.129858	1
ko04112	Cell cycle - Caulobacter (Cell growth and death)	1.01746	0.853276	1
ko04122	Sulfur relay system (Folding, sorting and degradation)	0.779998	0.0782847	1
ko04141	Protein processing in endoplasmic reticulum (Folding, sorting and degradation)	0.870765	0.59921	1
ko04146	Peroxisome (Transport and catabolism)	0.899454	0.513592	1
ko04152	AMPK signaling pathway (Signal transduction)	0.808033	0.375625	1
ko04626	Plant-pathogen interaction (Environmental adaptation)	0.820369	0.246742	1
ko04724	Glutamatergic synapse (Nervous system)	1.02581	0.855049	1
ko04727	GABAergic synapse (Nervous system)	0.93912	0.795667	1
ko04910	Insulin signaling pathway (Endocrine system)	1.00952	1	1
ko04920	Adipocytokine signaling pathway (Endocrine system)	1.46054	0.053961	1
ko04922	Glucagon signaling pathway (Endocrine system)	0.823941	0.313191	1
ko05120	Epithelial cell signaling in Helicobacter pylori infection (Infectious diseases: Bacterial)	1.07272	0.745836	1
ko05134	Legionellosis (Infectious diseases: Bacterial)	1.27664	0.168773	1
ko05152	Tuberculosis (Infectious diseases: Bacterial)	0.654927	0.0170168	1
ko05230	Central carbon metabolism in cancer (Cancers: Overview)	0.820158	0.216717	1

## Sheet: SEED_pathway
SEED pathway	Odds ratio (species core vs. subspecies core)*	p-value	FDR corrected
Ribosome_LSU_bacterial	0.231042	3.69422e-42	1.01222e-39
Ribosome_SSU_bacterial	0.313515	7.46847e-22	2.03889e-19
Restriction-Modification_System	4.29894	3.99575e-18	1.08685e-15
F0F1-type_ATP_synthase	0.348855	3.04867e-13	8.26189e-11			*Ratios <1 represent enrichment in species core, while ratios > 1 represent enrichment in subspecies core
Bacterial_hemoglobins	2.49354	4.02764e-11	1.08746e-08
Galactosylceramide_and_Sulfatide_metabolism	1.56593	9.25492e-11	2.48957e-08
Cellulosome	1.72626	4.04054e-10	1.08286e-07
Lactose_utilization	1.68214	4.16362e-10	1.11169e-07
Respiratory_Complex_I	0.21031	5.45523e-10	1.45109e-07
Ton_and_Tol_transport_systems	1.32463	3.19844e-08	8.47586e-06
Lacto-N-Biose_I_and_Galacto-N-Biose_Metabolic_Pathway	2.18948	4.34286e-08	1.14651e-05
L-Arabinose_utilization	1.76085	2.8317e-07	7.44738e-05
Arginine_Biosynthesis_extended	0.548986	7.05123e-07	0.000184742
KDO2-Lipid_A_biosynthesis	0.508611	1.71907e-06	0.000448678
cAMP_signaling_in_bacteria	1.50153	1.8921e-06	0.000491947
Beta-Glucoside_Metabolism	1.65423	3.98484e-06	0.00103207
Exopolysaccharide_Biosynthesis	1.76377	7.01337e-06	0.00180945
CBSS-176279.3.peg.868	0.348778	2.90848e-05	0.00747479
ABC_transporter_dipeptide_(TC_3.A.1.5.2)	2.16094	3.80155e-05	0.00973198
Glycolysis_and_Gluconeogenesis	0.711684	5.3709e-05	0.0136958
Ribosomal_protein_S12p_Asp_methylthiotransferase	0.456473	8.47281e-05	0.0215209
CBSS-350688.3.peg.1509	0.333553	0.000114859	0.0290592
Queuosine-Archaeosine_Biosynthesis	0.716935	0.000146727	0.0369753
Bacterial_Chemotaxis	1.50675	0.00018101	0.0454335
Inositol_catabolism	1.6571	0.00019186	0.0479651
CBSS-257314.1.peg.676	0.341974	0.000310639	0.077349
Conserved_gene_cluster_associated_with_Met-tRNA_formyltransferase	1.26912	0.000345089	0.085582
Choline_and_Betaine_Uptake_and_Betaine_Biosynthesis	1.51759	0.000358771	0.0886164
Xylose_utilization	1.40824	0.000359644	0.0886164
DNA-replication	0.775215	0.000372417	0.0912421
Heme,_hemin_uptake_and_utilization_systems_in_GramPositives	1.63	0.000412091	0.10055
Proline,_4-hydroxyproline_uptake_and_utilization	0.559477	0.000469837	0.11417
Sugar_utilization_in_Thermotogales	1.86591	0.000625386	0.151343
Glycine_reductase,_sarcosine_reductase_and_betaine_reductase	0.465852	0.000694647	0.16741
Transcription_factors_bacterial	0.667149	0.000740685	0.177764
Fatty_Acid_Biosynthesis_FASII	0.740184	0.000778027	0.185948
Na(+)-translocating_NADH-quinone_oxidoreductase_and_rnf-like_group_of_electron_transport_complexes	0.65505	0.000788975	0.187776
Entner-Doudoroff_Pathway	0.66673	0.000995249	0.235874
Transport_of_Zinc	1.6344	0.00145885	0.344289
CBSS-312309.3.peg.1965	0.571001	0.00148376	0.348683
Rubrerythrin	0.529169	0.00153533	0.359267
De_Novo_Purine_Biosynthesis	0.736136	0.00185043	0.431149
UDP-N-acetylmuramate_from_Fructose-6-phosphate_Biosynthesis	1.36988	0.00190772	0.44259
D-ribose_utilization	1.55947	0.00208632	0.481939
De_Novo_Pyrimidine_Synthesis	0.739349	0.00220568	0.507306
L-fucose_utilization	1.55812	0.00237133	0.543035
Chitin_and_N-acetylglucosamine_utilization	1.34764	0.00299176	0.682122
ABC_transporter_branched-chain_amino_acid_(TC_3.A.1.4.1)	0.572662	0.00300905	0.683055
Fructooligosaccharides(FOS)_and_Raffinose_Utilization	1.3187	0.00315702	0.713486
CBSS-224911.1.peg.435	1.00268	1	1
Periplasmic_Stress_Response	0.642979	0.0216002	1
Purine_conversions	0.968971	0.694819	1
SigmaB_stress_responce_regulation	0.977267	1	1
Chorismate_Synthesis	0.999608	1	1
Oxidative_stress	0.874723	0.220563	1
Flavodoxin	1.18389	0.37922	1
NAD_and_NADP_cofactor_biosynthesis_global	0.956684	0.741215	1
Respiratory_dehydrogenases_1	0.709305	0.099748	1
Proteolysis_in_bacteria,_ATP-dependent	1.05476	0.638253	1
Glutamine,_Glutamate,_Aspartate_and_Asparagine_Biosynthesis	0.918435	0.268805	1
Signal_peptidase	1.36625	0.0539311	1
ABC_transporter_oligopeptide_(TC_3.A.1.5.1)	1.20516	0.154192	1
dTDP-rhamnose_synthesis	0.871604	0.391772	1
Fermentations:_Lactate	0.892136	0.593803	1
Bacterial_RNA-metabolizing_Zn-dependent_hydrolases	1.03869	0.645419	1
tRNA_aminoacylation,_Ala	0.908228	0.736328	1
Aromatic_amino_acid_interconversions_with_aryl_acids	0.772806	0.226385	1
DNA_Repair_Base_Excision	1.11887	0.331906	1
Murein_Hydrolases	1.13979	0.180924	1
Biogenesis_of_c-type_cytochromes	1.02129	0.881514	1
Menaquinone_and_Phylloquinone_Biosynthesis	0.687101	0.0932949	1
Aminopeptidases_(EC_3.4.11.-)	1.15563	0.396791	1
Rhamnose_containing_glycans	1.18555	0.110059	1
Glycolate,_glyoxylate_interconversions	0.836504	0.301211	1
ZZ_gjo_need_homes	0.905024	0.228588	1
Trehalose_Biosynthesis	0.785368	0.363711	1
CBSS-269801.1.peg.1715	1.10073	0.564131	1
Iojap	0.942227	0.768549	1
Common_Pathway_For_Synthesis_of_Aromatic_Compounds_(DAHP_synthase_to_chorismate)	0.92539	0.542164	1
Alginate_metabolism	0.923935	0.830615	1
Heat_shock_dnaK_gene_cluster_extended	0.941085	0.444878	1
YgjD_and_YeaZ	1.12066	0.591552	1
BlaR1_Family_Regulatory_Sensor-transducer_Disambiguation	1.1512	0.440143	1
Peptide_methionine_sulfoxide_reductase	1.27443	0.198018	1
LOS_core_oligosaccharide_biosynthesis	1.08436	0.596417	1
Murein_hydrolase_regulation_and_cell_death	1.23437	0.0541501	1
Ribonucleotide_reduction	0.780111	0.167487	1
Macromolecular_synthesis_operon	0.835761	0.305826	1
CBSS-316057.3.peg.1308	1.05049	0.836495	1
RNA_processing_and_degradation,_bacterial	0.887229	0.527394	1
TCA_Cycle	1.21389	0.132781	1
Proline_Synthesis	1.15353	0.378217	1
Na+_translocating_decarboxylases_and_related_biotin-dependent_enzymes	0.803961	0.266798	1
Polyprenyl_Diphosphate_Biosynthesis	1.04152	0.795082	1
Bacterial_Cell_Division	1.03966	0.49904	1
DNA_repair,_bacterial_MutL-MutS_system	0.829926	0.31289	1
Formate_hydrogenase	0.541197	0.0168103	1
ECF_class_transporters	0.950342	0.750255	1
Lysine_degradation	0.80407	0.381824	1
L-Cystine_Uptake_and_Metabolism	0.875171	0.491965	1
Protein_degradation	1.01358	0.932387	1
DNA_repair,_UvrABC_system	0.858706	0.364243	1
CBSS-83331.1.peg.3039	0.945999	0.678897	1
Sucrose_utilization	1.2479	0.16133	1
Methionine_Degradation	1.08359	0.441697	1
Nitrosative_stress	0.935729	0.747205	1
Soluble_cytochromes_and_functionally_related_electron_carriers	0.816676	0.221922	1
Pentose_phosphate_pathway	0.943808	0.810146	1
Flagellar_motility	1.1767	0.338701	1
DNA_repair,_bacterial_UvrD_and_related_helicases	1.11494	0.613859	1
D-Galacturonate_and_D-Glucuronate_Utilization	1.05849	0.478617	1
YeiH	0.823714	0.487501	1
Cell_division-ribosomal_stress_proteins_cluster	0.76503	0.0133843	1
Ribosome_biogenesis_bacterial	0.952008	0.606011	1
CBSS-196164.1.peg.1690	1.18546	0.408944	1
Flagellum	1.3693	0.00767612	1
Conserved_gene_cluster_possibly_involved_in_RNA_metabolism	0.747851	0.162134	1
CBSS-262719.3.peg.410	0.880725	0.650227	1
Lactose_and_Galactose_Uptake_and_Utilization	1.2504	0.0405713	1
Ubiquinone_Biosynthesis	0.913375	0.817549	1
Heme_and_Siroheme_Biosynthesis	1.21972	0.242937	1
Coenzyme_B12_biosynthesis	1.26781	0.00602517	1
Housecleaning_nucleoside_triphosphate_pyrophosphatases	1.04714	0.725865	1
Deoxyribose_and_Deoxynucleoside_Catabolism	0.849154	0.270899	1
Pyridoxin_(Vitamin_B6)_Biosynthesis	0.854648	0.162389	1
YrdC-YciO	0.850705	0.400726	1
Biotin_biosynthesis	0.924963	0.46037	1
Hydrogenases	0.898974	0.566686	1
DNA_repair,_bacterial	1.05648	0.442868	1
Methylthiotransferases	0.597061	0.0135074	1
Ribosomal_protein_S5p_acylation	1.34419	0.14988	1
Translation_initiation_factors_bacterial	1.15911	0.266754	1
pyrimidine_conversions	1.05227	0.550991	1
Isoprenoid_Biosynthesis	0.997863	1	1
Lysine_Biosynthesis_DAP_Pathway	0.768624	0.0121398	1
Copper_homeostasis	0.917012	0.548717	1
Phenylalanine_and_Tyrosine_Branches_from_Chorismate	0.628145	0.0113051	1
Lactate_utilization	0.758493	0.257717	1
ATP-dependent_RNA_helicases,_bacterial	1.02223	0.921112	1
Stringent_Response,_(p)ppGpp_metabolism	1.05437	0.778992	1
Riboflavin,_FMN_and_FAD_metabolism	0.682921	0.0255268	1
CBSS-258594.1.peg.3339	1.20717	0.105044	1
Bacterial_Cytoskeleton	1.05886	0.437039	1
YjeE	1.10601	0.590283	1
Histidine_Biosynthesis	0.905445	0.393031	1
CBSS-176299.4.peg.1292	1.50043	0.0154658	1
Purine_Utilization	0.866868	0.335507	1
Peptidyl-prolyl_cis-trans_isomerase	0.831353	0.341705	1
Alkanesulfonate_assimilation	1.47653	0.025003	1
Glycine_Biosynthesis	0.987634	1	1
Coenzyme_A_Biosynthesis	1.04242	0.679195	1
Multidrug_Resistance_Efflux_Pumps	1.09864	0.126424	1
CBSS-257314.1.peg.488	0.836247	0.46402	1
Chorismate:_Intermediate_for_synthesis_of_PAPA_antibiotics,_PABA,_anthranilate,_3-hydroxyanthranilate_and_more.	1.31791	0.146226	1
Succinate_dehydrogenase	1.03885	0.835038	1
riboflavin_to_FAD	0.489921	0.00525854	1
Peptidoglycan_Biosynthesis	1.03197	0.650477	1
Ribonuclease_H	0.736229	0.246046	1
Zinc_regulated_enzymes	0.790821	0.29355	1
Tryptophan_synthesis	1.3156	0.0388041	1
At3g21300	0.897566	0.57856	1
Cobalt-zinc-cadmium_resistance	1.10529	0.254821	1
CBSS-49338.1.peg.459	0.707378	0.0814076	1
tRNA_aminoacylation,_Glu_and_Gln	0.606159	0.0069419	1
5-FCL-like_protein	0.899066	0.454476	1
Arginine_and_Ornithine_Degradation	0.903602	0.373238	1
Mannose_Metabolism	1.26694	0.0413425	1
CBSS-138119.3.peg.2719	0.99724	1	1
tRNA_aminoacylation,_Ile	0.665363	0.134934	1
Zinc_resistance	0.89171	0.678716	1
Pyruvate_metabolism_II:_acetyl-CoA,_acetogenesis_from_pyruvate	1.16405	0.236162	1
DNA_repair,_bacterial_UmuCD_system	0.735072	0.21325	1
One-carbon_metabolism_by_tetrahydropterines	0.909651	0.555636	1
tRNA_processing	0.963371	0.76324	1
Ethanolamine_utilization	1.4397	0.0915732	1
Nitrate_and_nitrite_ammonification	1.11794	0.515171	1
CBSS-345072.3.peg.1318	0.509026	0.00494139	1
DNA-binding_regulatory_proteins,_strays	1.22771	0.131658	1
Lipoprotein_sorting_system	0.840655	0.504358	1
High_affinity_phosphate_transporter_and_control_of_PHO_regulon	0.893886	0.224683	1
Universal_GTPases	0.868078	0.0718918	1
Ammonia_assimilation	1.24714	0.0265974	1
Glycerate_metabolism	1.39179	0.061666	1
Sporulation_Cluster_III_A	0.995711	1	1
Sporulation_gene_orphans	1.12203	0.286924	1
Glutamine_synthetases	0.955448	0.918187	1
N-Acetyl-Galactosamine_and_Galactosamine_Utilization	1.0922	0.461002	1
Serine-glyoxylate_cycle	1.05674	0.540862	1
Cobalamin_synthesis	1.24961	0.0245735	1
Potassium_homeostasis	1.1882	0.023404	1
Glycine_and_Serine_Utilization	0.880296	0.287308	1
CBSS-84588.1.peg.1247	1.16715	0.1996	1
Threonine_degradation	1.18418	0.323043	1
CBSS-323097.3.peg.2594	0.671081	0.089079	1
Translation_elongation_factor_G_family	0.82619	0.421495	1
Branched-Chain_Amino_Acid_Biosynthesis	0.819291	0.0353361	1
Beta-lactamase	1.08168	0.705364	1
Glycogen_metabolism	1.01032	0.914149	1
Thiamin_biosynthesis	0.911526	0.376494	1
Proteasome_bacterial	1.59255	0.0102364	1
DNA_topoisomerases,_Type_II,_ATP-dependent	1.15271	0.318393	1
Recycling_of_Peptidoglycan_Amino_Acids	0.980983	0.902464	1
A_Gram-positive_cluster_that_relates_ribosomal_protein_L28P_to_a_set_of_uncharacterized_proteins	0.949218	0.8517	1
Glycerol_and_Glycerol-3-phosphate_Uptake_and_Utilization	1.15645	0.307755	1
Fructose_utilization	0.976124	0.931979	1
Predicted_carbohydrate_hydrolases	1.31224	0.14283	1
Translation_elongation_factors_bacterial	0.765378	0.054573	1
CBSS-393121.3.peg.1913	0.737007	0.233153	1
CBSS-393121.3.peg.2760	0.957829	0.660126	1
DNA_processing_cluster	1.05292	0.750484	1
DNA_repair,_bacterial_RecFOR_pathway	0.740894	0.013679	1
RuvABC_plus_a_hypothetical	0.721	0.0816143	1
Terminal_cytochrome_d_ubiquinol_oxidases	1.7514	0.00792404	1
Glutathione-regulated_potassium-efflux_system_and_associated_functions	1.09957	0.648824	1
COG2363	0.947128	0.817062	1
Folate_Biosynthesis	0.920872	0.293021	1
Polyamine_Metabolism	0.793045	0.0154106	1
Two_cell_division_clusters_relating_to_chromosome_partitioning	0.723174	0.0186386	1
Maltose_and_Maltodextrin_Utilization	1.14196	0.118713	1
Cysteine_Biosynthesis	0.867645	0.263333	1
Siderophore_Pyoverdine	1.26371	0.118147	1
Pyruvate_Alanine_Serine_Interconversions	0.896665	0.570755	1
Redox-dependent_regulation_of_nucleus_processes	1.37136	0.0663403	1
Glycerolipid_and_Glycerophospholipid_Metabolism_in_Bacteria	0.91924	0.314418	1
CBSS-281090.3.peg.464	1.07879	0.639279	1
CBSS-56780.10.peg.1536	0.859884	0.360059	1
Lipid_A-Ara4N_pathway_(_Polymyxin_resistance_)	0.873632	0.643683	1
2-phosphoglycolate_salvage	0.974771	0.93609	1
Threonine_and_Homoserine_Biosynthesis	0.823365	0.0557674	1
Sporulation-associated_proteins_with_broader_functions	0.823714	0.487501	1
NusA-TFII_Cluster	0.807238	0.149551	1
tRNA_aminoacylation,_Asp_and_Asn	0.712438	0.0542639	1
Fermentations:_Mixed_acid	1.1219	0.27821	1
Nudix_proteins_(nucleoside_triphosphate_hydrolases)	0.690809	0.0193505	1
Serine_Biosynthesis	0.831366	0.241799	1
Transcription_initiation,_bacterial_sigma_factors	0.877494	0.133762	1
D-galactarate,_D-glucarate_and_D-glycerate_catabolism	1.07238	0.725621	1
Peptidoglycan_biosynthesis--gjo	0.880522	0.392855	1
LMPTP_YwlE_cluster	0.561351	0.0115446	1
Phosphate_metabolism	0.87981	0.0468117	1
Lipopolysaccharide_assembly	0.61117	0.0305512	1
V-Type_ATP_synthase	0.703176	0.0269287	1
Alpha-Amylase_locus_in_Streptocococcus	1.31224	0.14283	1
Acetoin,_butanediol_metabolism	1.58656	0.0294913	1
Terminal_cytochrome_oxidases	1.65284	0.0141505	1
Protein_chaperones	0.966917	0.819065	1
Glutathione:_Non-redox_reactions	0.842403	0.567706	1
CBSS-354.1.peg.2917	0.792945	0.223192	1
Bacitracin_Stress_Response	0.598161	0.0174353	1
Butanol_Biosynthesis	0.804026	0.32896	1
L-rhamnose_utilization	1.27784	0.00515987	1
Acetyl-CoA_fermentation_to_Butyrate	0.803859	0.165978	1
Alanine_biosynthesis	0.988507	1	1
Sialic_Acid_Metabolism	0.986629	0.924706	1
Methylglyoxal_Metabolism	1.19937	0.338113	1
Resistance_to_fluoroquinolones	1.13107	0.392462	1
Uracil-DNA_glycosylase	0.702584	0.11748	1
Leucine_Biosynthesis	0.954872	0.796034	1
A_Hypothetical_Protein_Related_to_Proline_Metabolism	0.804084	0.4224	1
Glycine_cleavage_system	0.68082	0.0399475	1
Translation_termination_factors_bacterial	0.717699	0.0047212	1
Thioredoxin-disulfide_reductase	1.14203	0.250459	1
Orphan_regulatory_proteins	1.12308	0.555078	1
NAD_regulation	0.846392	0.492372	1
ATP-dependent_efflux_pump_transporter_Ybh	0.817664	0.383868	1
Teichoic_and_lipoteichoic_acids_biosynthesis	1.45984	0.00877405	1
Methionine_Biosynthesis	1.06533	0.358466	1
RNA_polymerase_bacterial	0.721	0.0816143	1
Molybdenum_cofactor_biosynthesis	0.620365	0.0104801	1
tRNA_modification_Archaea	0.751023	0.0106503	1
Lipoprotein_Biosynthesis	1.11256	0.557517	1
Pyruvate_metabolism_I:_anaplerotic_reactions,_PEP	1.00834	0.924355	1
Anaerobic_respiratory_reductases	0.887229	0.527394	1
tRNA_aminoacylation,_Phe	0.877223	0.601159	1

## Sheet: eggNOG categories
eggNOG category	eggNOG category name	Odds ratio (species core vs. subspecies core)*	p-value	FDR corrected
J	Translation, ribosomal structure and biogenesis	0.555162	1.70929e-71	3.24764e-70
S	Function unknown	1.23038	5.22626e-47	9.40727e-46
C	Energy production and conversion	0.736193	1.00324e-21	1.70551e-20
T	Signal transduction mechanisms	1.32616	1.50414e-18	2.40662e-17				*Ratios <1 represent enrichment in species core, while ratios > 1 represent enrichment in subspecies core
F	Nucleotide transport and metabolism	0.703671	5.07425e-15	7.61137e-14
E	Amino acid transport and metabolism	0.820322	2.07492e-14	2.90489e-13
G	Carbohydrate transport and metabolism	1.15917	5.40189e-09	7.02246e-08
O	Posttranslational modification, protein turnover, chaperones	0.785345	6.43082e-09	7.71699e-08
I	Lipid transport and metabolism	0.793317	6.11034e-06	6.72137e-05
H	Coenzyme transport and metabolism	0.857788	0.000129465	0.00129465
V	Defense mechanisms	1.15017	0.00152295	0.0137066
U	Intracellular trafficking, secretion, and vesicular transport	1.18957	0.00422019	0.0337615
L	Replication, recombination and repair	1.06522	0.0472924	0.331047
D	Cell cycle control, cell division, chromosome partitioning	0.957787	0.540823	1
P	Inorganic ion transport and metabolism	0.966496	0.250713	1
K	Transcription	1.00704	0.821498	1
M	Cell wall/membrane/envelope biogenesis	1.03542	0.219363	1
N	Cell motility	1.05955	0.611624	1
Q	Secondary metabolites biosynthesis, transport and catabolism	1.06916	0.434082	1
