# Supplementary material for: Subspecies in the global human gut microbiome
Source: Mol Syst Biol. 2017 Dec 14;13(12):960. doi: 10.15252/msb.20177589 (PMC5740502; doi:10.15252/msb.20177589)
Supplement: Supplementary file 9 — Table EV7 [file MSB-13-960-s009.xlsx]

## Sheet: Legend
Functional differences between SSSCs.
Observed differences between unique subspecies complements compared to species cores aggregated across species (SSSCs combined across species tested against SCs combined across species) are listed, highlighting significant differences in functional potential between them as assessed by Fisher test with FDR correction.

## Sheet: KEGG_enrichment
NCBI taxonomy ID	KEGG_ko	Annotation	p-value	MGSS1	MGSS2	MGSS3	MGSS4	FDR corrected p-value
515620	ko02040	Flagellar assembly (Cell motility)	5.91934e-10	0	0	9	0	2.7229e-08
515620	ko02030	Bacterial chemotaxis (Cell motility)	6.53913e-09	0	0	8	0	2.94261e-07
657317	ko02040	Flagellar assembly (Cell motility)	2.57679e-05	0	27	0	NA	0.000103071
657317	ko02030	Bacterial chemotaxis (Cell motility)	0.000597776	0	20	0	NA	0.00179333
420247	ko05100	Bacterial invasion of epithelial cells (Infectious diseases: Bacterial)	0.000290838	4	2	2	NA	0.00349006
657317	ko02020	Two-component system (Signal transduction)	0.00287745	0	19	1	NA	0.00575489
411901	ko00500	Starch and sucrose metabolism (Carbohydrate metabolism)	0.00783578	0	3	2	0	0.0156716
411462	ko01230	Biosynthesis of amino acids (Global and overview maps)	0.0271233	6	0	NA	NA	0.0271233
556259	ko00230	Purine metabolism (Nucleotide metabolism)	0.00126501	0	7	NA	NA	0.0328904
748224	ko00190	Oxidative phosphorylation (Energy metabolism)	0.0266611	6	0	NA	NA	0.0533222
718252	ko00340	Histidine metabolism (Amino acid metabolism)	0.00447408	0	6	0	NA	0.0805335
411901	ko00511	Other glycan degradation (Glycan biosynthesis and metabolism)	0.086374	0	4	0	1	0.086374
657317	ko01230	Biosynthesis of amino acids (Global and overview maps)	0.095482	4	2	1	NA	0.095482
573235	ko00860	Porphyrin and chlorophyll metabolism (Metabolism of cofactors and vitamins)	0.00176748	1	5	0	0	0.104281
411461	ko02010	ABC transporters (Membrane transport)	0.0662194	1	7	NA	NA	0.132439
411477	ko00750	Vitamin B6 metabolism (Metabolism of cofactors and vitamins)	0.00488871	4	1	0	NA	0.136884
411483	ko02010	ABC transporters (Membrane transport)	0.15847	4	1	NA	NA	0.15847
657319	ko02020	Two-component system (Signal transduction)	0.0179224	14	5	NA	NA	0.161302
563192	ko00860	Porphyrin and chlorophyll metabolism (Metabolism of cofactors and vitamins)	0.00692857	13	6	NA	NA	0.166286
556259	ko00564	Glycerophospholipid metabolism (Lipid metabolism)	0.00674255	1	7	NA	NA	0.168564
709991	ko00511	Other glycan degradation (Glycan biosynthesis and metabolism)	0.173908	4	1	NA	NA	0.173908
411461	ko01200	Carbon metabolism (Global and overview maps)	0.191826	4	1	NA	NA	0.191826
483215	ko00250	Alanine, aspartate and glutamate metabolism (Amino acid metabolism)	0.00803238	6	2	0	NA	0.281133
563192	ko02020	Two-component system (Signal transduction)	0.0124784	1	14	NA	NA	0.287003
483215	ko00630	Glyoxylate and dicarboxylate metabolism (Carbohydrate metabolism)	0.00854359	7	2	1	NA	0.290482
563192	ko00190	Oxidative phosphorylation (Energy metabolism)	0.0157138	0	9	NA	NA	0.345703
483215	ko00400	Phenylalanine, tyrosine and tryptophan biosynthesis (Amino acid metabolism)	0.0111751	5	1	3	NA	0.368777
411463	ko00790	Folate biosynthesis (Metabolism of cofactors and vitamins)	0.0809618	0	5	NA	NA	0.404809
573235	ko05100	Bacterial invasion of epithelial cells (Infectious diseases: Bacterial)	0.00708233	1	5	1	0	0.410775
471870	ko00770	Pantothenate and CoA biosynthesis (Metabolism of cofactors and vitamins)	0.00745338	5	3	NA	NA	0.48447
657313	ko00511	Other glycan degradation (Glycan biosynthesis and metabolism)	0.0123356	0	9	NA	NA	0.493423
470146	ko02010	ABC transporters (Membrane transport)	0.532509	0	1	7	NA	0.532509
483215	ko00910	Nitrogen metabolism (Energy metabolism)	0.0179718	6	3	0	NA	0.575098
518637	ko02010	ABC transporters (Membrane transport)	0.586944	5	0	NA	NA	0.586944
592028	ko02010	ABC transporters (Membrane transport)	0.633177	2	4	NA	NA	0.633177
547042	ko04142	Lysosome (Transport and catabolism)	0.331978	3	2	NA	NA	0.663956
547042	ko02020	Two-component system (Signal transduction)	0.67238	7	1	NA	NA	0.67238
537011	ko02020	Two-component system (Signal transduction)	0.699197	4	6	0	NA	0.699197
573235	ko00330	Arginine and proline metabolism (Amino acid metabolism)	0.0137799	7	4	1	5	0.785456
470145	ko00511	Other glycan degradation (Glycan biosynthesis and metabolism)	0.0531672	1	6	3	NA	0.797508
515620	ko00620	Pyruvate metabolism (Carbohydrate metabolism)	0.0188625	0	0	1	4	0.829949
718252	ko01230	Biosynthesis of amino acids (Global and overview maps)	0.0532276	4	10	1	NA	0.904869
483215	ko00520	Amino sugar and nucleotide sugar metabolism (Carbohydrate metabolism)	0.0300171	6	4	0	NA	0.930529
568816	ko00521	Streptomycin biosynthesis (Biosynthesis of other secondary metabolites)	0.317725	5	0	NA	NA	0.953175
568816	ko00523	Polyketide sugar unit biosynthesis (Metabolism of terpenoids and polyketides)	0.317725	5	0	NA	NA	0.953175
568816	ko01230	Biosynthesis of amino acids (Global and overview maps)	0.615862	3	2	NA	NA	0.953175
226186	ko00052	Galactose metabolism (Carbohydrate metabolism)	0.327921	5	0	NA	NA	1
226186	ko00511	Other glycan degradation (Glycan biosynthesis and metabolism)	0.327921	5	0	NA	NA	1
226186	ko01200	Carbon metabolism (Global and overview maps)	0.327921	5	0	NA	NA	1
226186	ko01230	Biosynthesis of amino acids (Global and overview maps)	0.669554	5	1	NA	NA	1
226186	ko02020	Two-component system (Signal transduction)	1	4	1	NA	NA	1
226186	ko03018	RNA degradation (Folding, sorting and degradation)	0.181651	9	1	NA	NA	1
349741	ko00010	Glycolysis / Gluconeogenesis (Carbohydrate metabolism)	1	4	3	NA	NA	1
349741	ko00020	Citrate cycle (TCA cycle) (Carbohydrate metabolism)	0.233995	2	4	NA	NA	1
349741	ko00052	Galactose metabolism (Carbohydrate metabolism)	0.424446	7	8	NA	NA	1
349741	ko00190	Oxidative phosphorylation (Energy metabolism)	0.156273	5	8	NA	NA	1
349741	ko00195	Photosynthesis (Energy metabolism)	0.282339	3	5	NA	NA	1
349741	ko00230	Purine metabolism (Nucleotide metabolism)	0.561964	6	6	NA	NA	1
349741	ko00240	Pyrimidine metabolism (Nucleotide metabolism)	0.407904	5	1	NA	NA	1
349741	ko00270	Cysteine and methionine metabolism (Amino acid metabolism)	0.407904	5	1	NA	NA	1
349741	ko00330	Arginine and proline metabolism (Amino acid metabolism)	0.452825	3	4	NA	NA	1
349741	ko00400	Phenylalanine, tyrosine and tryptophan biosynthesis (Amino acid metabolism)	1	7	5	NA	NA	1
349741	ko00460	Cyanoamino acid metabolism (Metabolism of other amino acids)	0.405732	2	3	NA	NA	1
349741	ko00500	Starch and sucrose metabolism (Carbohydrate metabolism)	0.778239	7	6	NA	NA	1
349741	ko00511	Other glycan degradation (Glycan biosynthesis and metabolism)	0.282339	3	5	NA	NA	1
349741	ko00520	Amino sugar and nucleotide sugar metabolism (Carbohydrate metabolism)	0.778239	7	6	NA	NA	1
349741	ko00531	Glycosaminoglycan degradation (Glycan biosynthesis and metabolism)	0.605863	8	8	NA	NA	1
349741	ko00550	Peptidoglycan biosynthesis (Glycan biosynthesis and metabolism)	1	4	2	NA	NA	1
349741	ko00561	Glycerolipid metabolism (Lipid metabolism)	0.693408	3	3	NA	NA	1
349741	ko00600	Sphingolipid metabolism (Lipid metabolism)	0.722024	4	4	NA	NA	1
349741	ko00603	Glycosphingolipid biosynthesis - globo series (Glycan biosynthesis and metabolism)	0.405732	2	3	NA	NA	1
349741	ko00620	Pyruvate metabolism (Carbohydrate metabolism)	1	7	4	NA	NA	1
349741	ko00630	Glyoxylate and dicarboxylate metabolism (Carbohydrate metabolism)	0.722024	4	4	NA	NA	1
349741	ko00760	Nicotinate and nicotinamide metabolism (Metabolism of cofactors and vitamins)	0.282339	3	5	NA	NA	1
349741	ko00900	Terpenoid backbone biosynthesis (Metabolism of terpenoids and polyketides)	1	3	2	NA	NA	1
349741	ko00940	Phenylpropanoid biosynthesis (Biosynthesis of other secondary metabolites)	0.405732	2	3	NA	NA	1
349741	ko01200	Carbon metabolism (Global and overview maps)	0.802817	9	7	NA	NA	1
349741	ko01230	Biosynthesis of amino acids (Global and overview maps)	1	14	9	NA	NA	1
349741	ko01501	beta-Lactam resistance (Drug resistance)	0.244725	5	7	NA	NA	1
349741	ko01502	Vancomycin resistance (Drug resistance)	0.652853	4	1	NA	NA	1
349741	ko02020	Two-component system (Signal transduction)	0.452825	3	4	NA	NA	1
349741	ko03070	Bacterial secretion system (Membrane transport)	0.25461	10	3	NA	NA	1
349741	ko03410	Base excision repair (Replication and repair)	1	3	2	NA	NA	1
349741	ko04142	Lysosome (Transport and catabolism)	0.244725	5	7	NA	NA	1
349741	ko05133	Pertussis (Infectious diseases: Bacterial)	0.479765	6	2	NA	NA	1
411463	ko00240	Pyrimidine metabolism (Nucleotide metabolism)	1	3	4	NA	NA	1
411463	ko00520	Amino sugar and nucleotide sugar metabolism (Carbohydrate metabolism)	1	2	3	NA	NA	1
411463	ko01230	Biosynthesis of amino acids (Global and overview maps)	1	4	5	NA	NA	1
411463	ko02020	Two-component system (Signal transduction)	1	3	5	NA	NA	1
411470	ko00010	Glycolysis / Gluconeogenesis (Carbohydrate metabolism)	0.639538	4	11	3	NA	1
411470	ko00030	Pentose phosphate pathway (Carbohydrate metabolism)	0.708642	5	5	3	NA	1
411470	ko00040	Pentose and glucuronate interconversions (Carbohydrate metabolism)	0.468588	2	8	3	NA	1
411470	ko00051	Fructose and mannose metabolism (Carbohydrate metabolism)	0.377082	5	10	1	NA	1
411470	ko00052	Galactose metabolism (Carbohydrate metabolism)	0.67147	6	6	4	NA	1
411470	ko00053	Ascorbate and aldarate metabolism (Carbohydrate metabolism)	0.192021	5	2	1	NA	1
411470	ko00071	Fatty acid degradation (Lipid metabolism)	0.809897	2	5	1	NA	1
411470	ko00190	Oxidative phosphorylation (Energy metabolism)	0.42093	2	5	0	NA	1
411470	ko00230	Purine metabolism (Nucleotide metabolism)	0.752434	5	9	5	NA	1
411470	ko00240	Pyrimidine metabolism (Nucleotide metabolism)	0.246092	9	15	2	NA	1
411470	ko00250	Alanine, aspartate and glutamate metabolism (Amino acid metabolism)	0.53927	3	2	2	NA	1
411470	ko00260	Glycine, serine and threonine metabolism (Amino acid metabolism)	1	2	3	1	NA	1
411470	ko00270	Cysteine and methionine metabolism (Amino acid metabolism)	0.277976	2	2	3	NA	1
411470	ko00330	Arginine and proline metabolism (Amino acid metabolism)	0.0703485	3	5	7	NA	1
411470	ko00340	Histidine metabolism (Amino acid metabolism)	0.605123	1	2	2	NA	1
411470	ko00350	Tyrosine metabolism (Amino acid metabolism)	0.337593	3	6	0	NA	1
411470	ko00362	Benzoate degradation (Xenobiotics biodegradation and metabolism)	0.864425	1	4	1	NA	1
411470	ko00400	Phenylalanine, tyrosine and tryptophan biosynthesis (Amino acid metabolism)	0.225633	3	2	3	NA	1
411470	ko00500	Starch and sucrose metabolism (Carbohydrate metabolism)	1	6	9	4	NA	1
411470	ko00511	Other glycan degradation (Glycan biosynthesis and metabolism)	0.110438	3	1	3	NA	1
411470	ko00520	Amino sugar and nucleotide sugar metabolism (Carbohydrate metabolism)	0.853078	2	2	1	NA	1
411470	ko00561	Glycerolipid metabolism (Lipid metabolism)	0.171648	3	5	6	NA	1
411470	ko00564	Glycerophospholipid metabolism (Lipid metabolism)	0.605123	1	2	2	NA	1
411470	ko00600	Sphingolipid metabolism (Lipid metabolism)	0.0367395	5	1	3	NA	1
411470	ko00620	Pyruvate metabolism (Carbohydrate metabolism)	0.618759	4	5	4	NA	1
411470	ko00625	Chloroalkane and chloroalkene degradation (Xenobiotics biodegradation and metabolism)	0.688926	4	7	1	NA	1
411470	ko00626	Naphthalene degradation (Xenobiotics biodegradation and metabolism)	0.714114	2	3	0	NA	1
411470	ko00630	Glyoxylate and dicarboxylate metabolism (Carbohydrate metabolism)	0.542161	4	6	5	NA	1
411470	ko00640	Propanoate metabolism (Carbohydrate metabolism)	0.884431	2	3	2	NA	1
411470	ko00650	Butanoate metabolism (Carbohydrate metabolism)	0.135896	5	4	0	NA	1
411470	ko00680	Methane metabolism (Energy metabolism)	1	2	3	1	NA	1
411470	ko00710	Carbon fixation in photosynthetic organisms (Energy metabolism)	0.666439	2	2	2	NA	1
411470	ko00720	Carbon fixation pathways in prokaryotes (Energy metabolism)	0.579592	4	3	1	NA	1
411470	ko00730	Thiamine metabolism (Metabolism of cofactors and vitamins)	0.0377773	1	9	0	NA	1
411470	ko00860	Porphyrin and chlorophyll metabolism (Metabolism of cofactors and vitamins)	1	2	4	1	NA	1
411470	ko00900	Terpenoid backbone biosynthesis (Metabolism of terpenoids and polyketides)	0.134822	2	2	4	NA	1
411470	ko00910	Nitrogen metabolism (Energy metabolism)	0.500516	3	3	3	NA	1
411470	ko01200	Carbon metabolism (Global and overview maps)	0.544948	10	10	6	NA	1
411470	ko01220	Degradation of aromatic compounds (Global and overview maps)	1	2	4	1	NA	1
411470	ko01230	Biosynthesis of amino acids (Global and overview maps)	0.123044	12	13	12	NA	1
411470	ko02010	ABC transporters (Membrane transport)	1	8	12	5	NA	1
411470	ko02020	Two-component system (Signal transduction)	0.644618	6	9	6	NA	1
411470	ko02060	Phosphotransferase system (PTS) (Membrane transport)	0.050878	7	11	0	NA	1
411470	ko03018	RNA degradation (Folding, sorting and degradation)	0.0762223	1	2	4	NA	1
411470	ko04910	Insulin signaling pathway (Endocrine system)	0.148609	4	1	2	NA	1
411470	ko04922	Glucagon signaling pathway (Endocrine system)	0.260935	3	1	2	NA	1
411470	ko00280	Valine, leucine and isoleucine degradation (Amino acid metabolism)	0.183121	0	3	2	NA	1
411470	ko00410	beta-Alanine metabolism (Metabolism of other amino acids)	0.0251298	0	2	4	NA	1
411470	ko00460	Cyanoamino acid metabolism (Metabolism of other amino acids)	0.183121	0	3	2	NA	1
411470	ko00903	Limonene and pinene degradation (Metabolism of terpenoids and polyketides)	0.189364	0	5	1	NA	1
411470	ko00940	Phenylpropanoid biosynthesis (Biosynthesis of other secondary metabolites)	0.183121	0	3	2	NA	1
411470	ko03420	Nucleotide excision repair (Replication and repair)	0.134147	0	5	0	NA	1
411470	ko03430	Mismatch repair (Replication and repair)	0.0538994	0	6	0	NA	1
411477	ko00051	Fructose and mannose metabolism (Carbohydrate metabolism)	0.195294	4	7	0	NA	1
411477	ko00260	Glycine, serine and threonine metabolism (Amino acid metabolism)	0.577213	1	4	1	NA	1
411477	ko00400	Phenylalanine, tyrosine and tryptophan biosynthesis (Amino acid metabolism)	0.649811	1	10	0	NA	1
411477	ko00520	Amino sugar and nucleotide sugar metabolism (Carbohydrate metabolism)	0.442568	4	18	0	NA	1
411477	ko00531	Glycosaminoglycan degradation (Glycan biosynthesis and metabolism)	1	1	8	0	NA	1
411477	ko00620	Pyruvate metabolism (Carbohydrate metabolism)	0.883362	1	10	1	NA	1
411477	ko01230	Biosynthesis of amino acids (Global and overview maps)	0.0598132	1	24	0	NA	1
411477	ko02020	Two-component system (Signal transduction)	0.755208	3	12	2	NA	1
411477	ko04142	Lysosome (Transport and catabolism)	0.671442	1	11	0	NA	1
411477	ko00040	Pentose and glucuronate interconversions (Carbohydrate metabolism)	0.760607	0	6	0	NA	1
411477	ko00052	Galactose metabolism (Carbohydrate metabolism)	0.436905	0	7	1	NA	1
411477	ko00230	Purine metabolism (Nucleotide metabolism)	0.473329	0	8	1	NA	1
411477	ko00240	Pyrimidine metabolism (Nucleotide metabolism)	0.375342	0	6	1	NA	1
411477	ko00270	Cysteine and methionine metabolism (Amino acid metabolism)	0.760607	0	6	0	NA	1
411477	ko00300	Lysine biosynthesis (Amino acid metabolism)	0.735528	0	5	0	NA	1
411477	ko00500	Starch and sucrose metabolism (Carbohydrate metabolism)	0.23934	0	11	0	NA	1
411477	ko00511	Other glycan degradation (Glycan biosynthesis and metabolism)	0.344088	0	10	1	NA	1
411477	ko00600	Sphingolipid metabolism (Lipid metabolism)	0.436905	0	7	1	NA	1
411477	ko00603	Glycosphingolipid biosynthesis - globo series (Glycan biosynthesis and metabolism)	0.735528	0	5	0	NA	1
411477	ko00670	One carbon pool by folate (Metabolism of cofactors and vitamins)	0.64958	0	7	0	NA	1
411477	ko00720	Carbon fixation pathways in prokaryotes (Energy metabolism)	0.375342	0	6	1	NA	1
411477	ko00860	Porphyrin and chlorophyll metabolism (Metabolism of cofactors and vitamins)	0.760607	0	6	0	NA	1
411477	ko00900	Terpenoid backbone biosynthesis (Metabolism of terpenoids and polyketides)	0.0895803	0	3	2	NA	1
411477	ko01200	Carbon metabolism (Global and overview maps)	0.251774	0	13	1	NA	1
411477	ko03018	RNA degradation (Folding, sorting and degradation)	0.316161	0	5	1	NA	1
411477	ko03060	Protein export (Folding, sorting and degradation)	0.735528	0	5	0	NA	1
411477	ko03070	Bacterial secretion system (Membrane transport)	0.760607	0	6	0	NA	1
411489	ko00010	Glycolysis / Gluconeogenesis (Carbohydrate metabolism)	1	8	7	0	0	1
411489	ko00030	Pentose phosphate pathway (Carbohydrate metabolism)	1	6	5	0	0	1
411489	ko00051	Fructose and mannose metabolism (Carbohydrate metabolism)	0.791732	4	5	0	0	1
411489	ko00052	Galactose metabolism (Carbohydrate metabolism)	0.791732	4	5	0	0	1
411489	ko00061	Fatty acid biosynthesis (Lipid metabolism)	1	3	2	0	0	1
411489	ko00190	Oxidative phosphorylation (Energy metabolism)	0.0874851	4	1	1	0	1
411489	ko00230	Purine metabolism (Nucleotide metabolism)	0.961426	24	21	0	0	1
411489	ko00240	Pyrimidine metabolism (Nucleotide metabolism)	0.831788	17	17	0	0	1
411489	ko00250	Alanine, aspartate and glutamate metabolism (Amino acid metabolism)	1	6	5	0	0	1
411489	ko00260	Glycine, serine and threonine metabolism (Amino acid metabolism)	1	4	3	0	0	1
411489	ko00270	Cysteine and methionine metabolism (Amino acid metabolism)	0.0206854	9	8	0	2	1
411489	ko00290	Valine, leucine and isoleucine biosynthesis (Amino acid metabolism)	1	6	5	0	0	1
411489	ko00300	Lysine biosynthesis (Amino acid metabolism)	1	7	5	0	0	1
411489	ko00340	Histidine metabolism (Amino acid metabolism)	1	4	4	0	0	1
411489	ko00400	Phenylalanine, tyrosine and tryptophan biosynthesis (Amino acid metabolism)	1	3	3	0	0	1
411489	ko00471	D-Glutamine and D-glutamate metabolism (Metabolism of other amino acids)	1	3	3	0	0	1
411489	ko00473	D-Alanine metabolism (Metabolism of other amino acids)	0.0628512	1	3	1	0	1
411489	ko00500	Starch and sucrose metabolism (Carbohydrate metabolism)	0.666171	8	10	0	0	1
411489	ko00510	N-Glycan biosynthesis (Glycan biosynthesis and metabolism)	0.703283	2	3	0	0	1
411489	ko00511	Other glycan degradation (Glycan biosynthesis and metabolism)	0.551066	5	2	0	0	1
411489	ko00520	Amino sugar and nucleotide sugar metabolism (Carbohydrate metabolism)	0.380531	9	10	1	0	1
411489	ko00521	Streptomycin biosynthesis (Biosynthesis of other secondary metabolites)	0.278615	1	4	0	0	1
411489	ko00550	Peptidoglycan biosynthesis (Glycan biosynthesis and metabolism)	0.819159	16	16	0	0	1
411489	ko00561	Glycerolipid metabolism (Lipid metabolism)	0.169887	4	2	1	0	1
411489	ko00564	Glycerophospholipid metabolism (Lipid metabolism)	0.438143	9	7	1	0	1
411489	ko00620	Pyruvate metabolism (Carbohydrate metabolism)	0.815227	5	5	0	0	1
411489	ko00630	Glyoxylate and dicarboxylate metabolism (Carbohydrate metabolism)	0.503045	7	3	0	0	1
411489	ko00650	Butanoate metabolism (Carbohydrate metabolism)	1	5	4	0	0	1
411489	ko00660	C5-Branched dibasic acid metabolism (Carbohydrate metabolism)	1	4	3	0	0	1
411489	ko00670	One carbon pool by folate (Metabolism of cofactors and vitamins)	0.736996	4	2	0	0	1
411489	ko00680	Methane metabolism (Energy metabolism)	1	6	5	0	0	1
411489	ko00730	Thiamine metabolism (Metabolism of cofactors and vitamins)	1	10	9	0	0	1
411489	ko00760	Nicotinate and nicotinamide metabolism (Metabolism of cofactors and vitamins)	1	5	4	0	0	1
411489	ko00770	Pantothenate and CoA biosynthesis (Metabolism of cofactors and vitamins)	1	9	8	0	0	1
411489	ko00780	Biotin metabolism (Metabolism of cofactors and vitamins)	0.736996	4	2	0	0	1
411489	ko00860	Porphyrin and chlorophyll metabolism (Metabolism of cofactors and vitamins)	0.429729	6	2	0	0	1
411489	ko00900	Terpenoid backbone biosynthesis (Metabolism of terpenoids and polyketides)	1	6	5	0	0	1
411489	ko00910	Nitrogen metabolism (Energy metabolism)	1	3	2	0	0	1
411489	ko00920	Sulfur metabolism (Energy metabolism)	1	4	3	0	0	1
411489	ko00940	Phenylpropanoid biosynthesis (Biosynthesis of other secondary metabolites)	0.703283	2	3	0	0	1
411489	ko00970	Aminoacyl-tRNA biosynthesis (Translation)	0.891883	10	10	0	0	1
411489	ko01200	Carbon metabolism (Global and overview maps)	1	18	14	0	0	1
411489	ko01210	2-Oxocarboxylic acid metabolism (Global and overview maps)	0.842049	8	5	0	0	1
411489	ko01212	Fatty acid metabolism (Global and overview maps)	1	3	2	0	0	1
411489	ko01230	Biosynthesis of amino acids (Global and overview maps)	0.849433	37	29	0	0	1
411489	ko01501	beta-Lactam resistance (Drug resistance)	1	4	3	0	0	1
411489	ko01502	Vancomycin resistance (Drug resistance)	0.247611	6	8	1	0	1
411489	ko01503	Cationic antimicrobial peptide (CAMP) resistance (Drug resistance)	0.736996	4	2	0	0	1
411489	ko02010	ABC transporters (Membrane transport)	0.74394	10	6	0	0	1
411489	ko02020	Two-component system (Signal transduction)	0.815531	23	20	1	0	1
411489	ko03010	Ribosome (Translation)	0.736996	4	2	0	0	1
411489	ko03018	RNA degradation (Folding, sorting and degradation)	0.3975	8	8	1	0	1
411489	ko03030	DNA replication (Replication and repair)	0.778592	9	10	0	0	1
411489	ko03060	Protein export (Folding, sorting and degradation)	0.835534	6	6	0	0	1
411489	ko03070	Bacterial secretion system (Membrane transport)	1	3	3	0	0	1
411489	ko03410	Base excision repair (Replication and repair)	0.57401	3	5	0	0	1
411489	ko03420	Nucleotide excision repair (Replication and repair)	0.552683	5	7	0	0	1
411489	ko03430	Mismatch repair (Replication and repair)	0.715203	10	11	0	0	1
411489	ko03440	Homologous recombination (Replication and repair)	0.928012	15	14	0	0	1
411489	ko04112	Cell cycle - Caulobacter (Cell growth and death)	0.811163	11	11	0	0	1
411489	ko04122	Sulfur relay system (Folding, sorting and degradation)	0.736996	4	2	0	0	1
411489	ko04152	AMPK signaling pathway (Signal transduction)	1	4	3	0	0	1
411489	ko05230	Central carbon metabolism in cancer (Cancers: Overview)	1	3	3	0	0	1
411489	ko00523	Polyketide sugar unit biosynthesis (Metabolism of terpenoids and polyketides)	0.0797797	0	5	0	0	1
411902	ko00010	Glycolysis / Gluconeogenesis (Carbohydrate metabolism)	0.0824485	12	4	NA	NA	1
411902	ko00020	Citrate cycle (TCA cycle) (Carbohydrate metabolism)	1	5	4	NA	NA	1
411902	ko00030	Pentose phosphate pathway (Carbohydrate metabolism)	0.17426	7	12	NA	NA	1
411902	ko00040	Pentose and glucuronate interconversions (Carbohydrate metabolism)	0.0824485	12	4	NA	NA	1
411902	ko00051	Fructose and mannose metabolism (Carbohydrate metabolism)	0.469075	14	17	NA	NA	1
411902	ko00052	Galactose metabolism (Carbohydrate metabolism)	1	9	8	NA	NA	1
411902	ko00061	Fatty acid biosynthesis (Lipid metabolism)	0.531049	4	6	NA	NA	1
411902	ko00071	Fatty acid degradation (Lipid metabolism)	0.430474	2	4	NA	NA	1
411902	ko00072	Synthesis and degradation of ketone bodies (Lipid metabolism)	0.195488	1	4	NA	NA	1
411902	ko00120	Primary bile acid biosynthesis (Lipid metabolism)	0.457089	5	2	NA	NA	1
411902	ko00121	Secondary bile acid biosynthesis (Lipid metabolism)	0.457089	5	2	NA	NA	1
411902	ko00190	Oxidative phosphorylation (Energy metabolism)	0.394703	8	4	NA	NA	1
411902	ko00230	Purine metabolism (Nucleotide metabolism)	0.454979	13	16	NA	NA	1
411902	ko00240	Pyrimidine metabolism (Nucleotide metabolism)	0.764924	5	6	NA	NA	1
411902	ko00250	Alanine, aspartate and glutamate metabolism (Amino acid metabolism)	0.672022	2	3	NA	NA	1
411902	ko00260	Glycine, serine and threonine metabolism (Amino acid metabolism)	0.0615058	11	3	NA	NA	1
411902	ko00270	Cysteine and methionine metabolism (Amino acid metabolism)	1	10	8	NA	NA	1
411902	ko00280	Valine, leucine and isoleucine degradation (Amino acid metabolism)	0.430474	2	4	NA	NA	1
411902	ko00300	Lysine biosynthesis (Amino acid metabolism)	0.713699	3	4	NA	NA	1
411902	ko00330	Arginine and proline metabolism (Amino acid metabolism)	0.162168	4	9	NA	NA	1
411902	ko00350	Tyrosine metabolism (Amino acid metabolism)	1	3	2	NA	NA	1
411902	ko00360	Phenylalanine metabolism (Amino acid metabolism)	1	5	5	NA	NA	1
411902	ko00362	Benzoate degradation (Xenobiotics biodegradation and metabolism)	0.777685	7	5	NA	NA	1
411902	ko00380	Tryptophan metabolism (Amino acid metabolism)	0.030397	1	7	NA	NA	1
411902	ko00450	Selenocompound metabolism (Metabolism of other amino acids)	0.689765	4	2	NA	NA	1
411902	ko00500	Starch and sucrose metabolism (Carbohydrate metabolism)	0.325443	11	15	NA	NA	1
411902	ko00511	Other glycan degradation (Glycan biosynthesis and metabolism)	0.689765	4	2	NA	NA	1
411902	ko00520	Amino sugar and nucleotide sugar metabolism (Carbohydrate metabolism)	0.170611	14	21	NA	NA	1
411902	ko00521	Streptomycin biosynthesis (Biosynthesis of other secondary metabolites)	0.689765	4	2	NA	NA	1
411902	ko00550	Peptidoglycan biosynthesis (Glycan biosynthesis and metabolism)	0.554279	7	4	NA	NA	1
411902	ko00561	Glycerolipid metabolism (Lipid metabolism)	1	5	5	NA	NA	1
411902	ko00600	Sphingolipid metabolism (Lipid metabolism)	0.672022	2	3	NA	NA	1
411902	ko00620	Pyruvate metabolism (Carbohydrate metabolism)	1	10	9	NA	NA	1
411902	ko00625	Chloroalkane and chloroalkene degradation (Xenobiotics biodegradation and metabolism)	1	3	2	NA	NA	1
411902	ko00627	Aminobenzoate degradation (Xenobiotics biodegradation and metabolism)	0.106826	1	5	NA	NA	1
411902	ko00630	Glyoxylate and dicarboxylate metabolism (Carbohydrate metabolism)	0.52556	10	12	NA	NA	1
411902	ko00640	Propanoate metabolism (Carbohydrate metabolism)	0.394703	8	4	NA	NA	1
411902	ko00650	Butanoate metabolism (Carbohydrate metabolism)	0.405251	5	8	NA	NA	1
411902	ko00670	One carbon pool by folate (Metabolism of cofactors and vitamins)	1	3	2	NA	NA	1
411902	ko00680	Methane metabolism (Energy metabolism)	0.0973459	10	3	NA	NA	1
411902	ko00710	Carbon fixation in photosynthetic organisms (Energy metabolism)	0.764924	5	6	NA	NA	1
411902	ko00720	Carbon fixation pathways in prokaryotes (Energy metabolism)	0.565254	5	7	NA	NA	1
411902	ko00760	Nicotinate and nicotinamide metabolism (Metabolism of cofactors and vitamins)	1	4	4	NA	NA	1
411902	ko00780	Biotin metabolism (Metabolism of cofactors and vitamins)	0.713699	3	4	NA	NA	1
411902	ko00860	Porphyrin and chlorophyll metabolism (Metabolism of cofactors and vitamins)	0.7399	18	18	NA	NA	1
411902	ko00920	Sulfur metabolism (Energy metabolism)	0.0789943	3	9	NA	NA	1
411902	ko01040	Biosynthesis of unsaturated fatty acids (Lipid metabolism)	0.713699	3	4	NA	NA	1
411902	ko01051	Biosynthesis of ansamycins (Metabolism of terpenoids and polyketides)	0.195488	1	4	NA	NA	1
411902	ko01200	Carbon metabolism (Global and overview maps)	1	26	24	NA	NA	1
411902	ko01212	Fatty acid metabolism (Global and overview maps)	0.282933	5	9	NA	NA	1
411902	ko01220	Degradation of aromatic compounds (Global and overview maps)	1	3	2	NA	NA	1
411902	ko01230	Biosynthesis of amino acids (Global and overview maps)	0.681232	30	24	NA	NA	1
411902	ko01501	beta-Lactam resistance (Drug resistance)	0.457089	5	2	NA	NA	1
411902	ko01502	Vancomycin resistance (Drug resistance)	0.48776	3	5	NA	NA	1
411902	ko01503	Cationic antimicrobial peptide (CAMP) resistance (Drug resistance)	0.742942	4	5	NA	NA	1
411902	ko02010	ABC transporters (Membrane transport)	0.668311	51	41	NA	NA	1
411902	ko02020	Two-component system (Signal transduction)	0.506606	59	60	NA	NA	1
411902	ko02030	Bacterial chemotaxis (Cell motility)	0.86633	19	16	NA	NA	1
411902	ko02060	Phosphotransferase system (PTS) (Membrane transport)	0.018047	6	16	NA	NA	1
411902	ko03018	RNA degradation (Folding, sorting and degradation)	0.457089	5	2	NA	NA	1
411902	ko03070	Bacterial secretion system (Membrane transport)	0.293819	6	2	NA	NA	1
411902	ko03420	Nucleotide excision repair (Replication and repair)	1	3	3	NA	NA	1
411902	ko03430	Mismatch repair (Replication and repair)	1	4	3	NA	NA	1
411902	ko04112	Cell cycle - Caulobacter (Cell growth and death)	1	4	4	NA	NA	1
411902	ko04151	PI3K-Akt signaling pathway (Signal transduction)	0.195488	1	4	NA	NA	1
411902	ko04510	Focal adhesion (Cellular community)	0.195488	1	4	NA	NA	1
411902	ko04512	ECM-receptor interaction (Signaling molecules and interaction)	0.195488	1	4	NA	NA	1
411902	ko04974	Protein digestion and absorption (Digestive system)	0.195488	1	4	NA	NA	1
411902	ko05100	Bacterial invasion of epithelial cells (Infectious diseases: Bacterial)	0.672022	2	3	NA	NA	1
411902	ko05146	Amoebiasis (Infectious diseases: Parasitic)	0.195488	1	4	NA	NA	1
420247	ko00230	Purine metabolism (Nucleotide metabolism)	0.411814	1	1	8	NA	1
420247	ko00240	Pyrimidine metabolism (Nucleotide metabolism)	0.411814	1	1	8	NA	1
420247	ko00860	Porphyrin and chlorophyll metabolism (Metabolism of cofactors and vitamins)	0.37878	2	1	9	NA	1
420247	ko00020	Citrate cycle (TCA cycle) (Carbohydrate metabolism)	1	0	0	6	NA	1
420247	ko00400	Phenylalanine, tyrosine and tryptophan biosynthesis (Amino acid metabolism)	1	0	0	7	NA	1
420247	ko00550	Peptidoglycan biosynthesis (Glycan biosynthesis and metabolism)	1	0	0	6	NA	1
420247	ko00620	Pyruvate metabolism (Carbohydrate metabolism)	1	0	0	5	NA	1
420247	ko00680	Methane metabolism (Energy metabolism)	0.525694	0	0	13	NA	1
420247	ko01200	Carbon metabolism (Global and overview maps)	0.525694	0	0	13	NA	1
420247	ko01230	Biosynthesis of amino acids (Global and overview maps)	0.381366	0	0	15	NA	1
420247	ko03008	Ribosome biogenesis in eukaryotes (Translation)	1	0	0	5	NA	1
435590	ko00010	Glycolysis / Gluconeogenesis (Carbohydrate metabolism)	0.707643	11	18	NA	NA	1
435590	ko00020	Citrate cycle (TCA cycle) (Carbohydrate metabolism)	1	8	11	NA	NA	1
435590	ko00030	Pentose phosphate pathway (Carbohydrate metabolism)	1	10	13	NA	NA	1
435590	ko00040	Pentose and glucuronate interconversions (Carbohydrate metabolism)	0.662067	10	11	NA	NA	1
435590	ko00051	Fructose and mannose metabolism (Carbohydrate metabolism)	0.484208	16	17	NA	NA	1
435590	ko00052	Galactose metabolism (Carbohydrate metabolism)	1	25	34	NA	NA	1
435590	ko00061	Fatty acid biosynthesis (Lipid metabolism)	0.149575	11	7	NA	NA	1
435590	ko00130	Ubiquinone and other terpenoid-quinone biosynthesis (Metabolism of cofactors and vitamins)	0.169911	4	1	NA	NA	1
435590	ko00190	Oxidative phosphorylation (Energy metabolism)	1	9	13	NA	NA	1
435590	ko00230	Purine metabolism (Nucleotide metabolism)	1	16	23	NA	NA	1
435590	ko00240	Pyrimidine metabolism (Nucleotide metabolism)	0.493724	17	18	NA	NA	1
435590	ko00250	Alanine, aspartate and glutamate metabolism (Amino acid metabolism)	1	19	27	NA	NA	1
435590	ko00260	Glycine, serine and threonine metabolism (Amino acid metabolism)	1	7	10	NA	NA	1
435590	ko00261	Monobactam biosynthesis (Biosynthesis of other secondary metabolites)	1	2	3	NA	NA	1
435590	ko00270	Cysteine and methionine metabolism (Amino acid metabolism)	0.830161	10	12	NA	NA	1
435590	ko00280	Valine, leucine and isoleucine degradation (Amino acid metabolism)	1	2	4	NA	NA	1
435590	ko00290	Valine, leucine and isoleucine biosynthesis (Amino acid metabolism)	1	2	4	NA	NA	1
435590	ko00300	Lysine biosynthesis (Amino acid metabolism)	0.771219	6	6	NA	NA	1
435590	ko00330	Arginine and proline metabolism (Amino acid metabolism)	0.854175	12	18	NA	NA	1
435590	ko00332	Carbapenem biosynthesis (Biosynthesis of other secondary metabolites)	1	2	3	NA	NA	1
435590	ko00340	Histidine metabolism (Amino acid metabolism)	0.729143	4	4	NA	NA	1
435590	ko00350	Tyrosine metabolism (Amino acid metabolism)	1	2	4	NA	NA	1
435590	ko00360	Phenylalanine metabolism (Amino acid metabolism)	1	4	5	NA	NA	1
435590	ko00362	Benzoate degradation (Xenobiotics biodegradation and metabolism)	0.532267	3	7	NA	NA	1
435590	ko00400	Phenylalanine, tyrosine and tryptophan biosynthesis (Amino acid metabolism)	1	6	9	NA	NA	1
435590	ko00450	Selenocompound metabolism (Metabolism of other amino acids)	0.651024	7	13	NA	NA	1
435590	ko00460	Cyanoamino acid metabolism (Metabolism of other amino acids)	1	5	8	NA	NA	1
435590	ko00471	D-Glutamine and D-glutamate metabolism (Metabolism of other amino acids)	1	2	4	NA	NA	1
435590	ko00480	Glutathione metabolism (Metabolism of other amino acids)	1	5	6	NA	NA	1
435590	ko00500	Starch and sucrose metabolism (Carbohydrate metabolism)	0.638399	16	26	NA	NA	1
435590	ko00511	Other glycan degradation (Glycan biosynthesis and metabolism)	0.785219	25	31	NA	NA	1
435590	ko00520	Amino sugar and nucleotide sugar metabolism (Carbohydrate metabolism)	0.505794	22	37	NA	NA	1
435590	ko00521	Streptomycin biosynthesis (Biosynthesis of other secondary metabolites)	0.703142	3	3	NA	NA	1
435590	ko00531	Glycosaminoglycan degradation (Glycan biosynthesis and metabolism)	1	10	13	NA	NA	1
435590	ko00540	Lipopolysaccharide biosynthesis (Glycan biosynthesis and metabolism)	0.703142	3	3	NA	NA	1
435590	ko00550	Peptidoglycan biosynthesis (Glycan biosynthesis and metabolism)	0.802665	6	10	NA	NA	1
435590	ko00561	Glycerolipid metabolism (Lipid metabolism)	1	4	6	NA	NA	1
435590	ko00562	Inositol phosphate metabolism (Carbohydrate metabolism)	0.703142	3	3	NA	NA	1
435590	ko00564	Glycerophospholipid metabolism (Lipid metabolism)	0.703142	3	3	NA	NA	1
435590	ko00600	Sphingolipid metabolism (Lipid metabolism)	0.530898	20	22	NA	NA	1
435590	ko00603	Glycosphingolipid biosynthesis - globo series (Glycan biosynthesis and metabolism)	0.815561	7	11	NA	NA	1
435590	ko00604	Glycosphingolipid biosynthesis - ganglio series (Glycan biosynthesis and metabolism)	1	4	5	NA	NA	1
435590	ko00620	Pyruvate metabolism (Carbohydrate metabolism)	0.851122	13	16	NA	NA	1
435590	ko00627	Aminobenzoate degradation (Xenobiotics biodegradation and metabolism)	0.703142	3	3	NA	NA	1
435590	ko00630	Glyoxylate and dicarboxylate metabolism (Carbohydrate metabolism)	0.816562	7	12	NA	NA	1
435590	ko00640	Propanoate metabolism (Carbohydrate metabolism)	1	5	6	NA	NA	1
435590	ko00642	Ethylbenzene degradation (Xenobiotics biodegradation and metabolism)	1	2	3	NA	NA	1
435590	ko00650	Butanoate metabolism (Carbohydrate metabolism)	1	8	12	NA	NA	1
435590	ko00670	One carbon pool by folate (Metabolism of cofactors and vitamins)	0.685153	12	13	NA	NA	1
435590	ko00680	Methane metabolism (Energy metabolism)	0.615371	8	8	NA	NA	1
435590	ko00710	Carbon fixation in photosynthetic organisms (Energy metabolism)	0.806855	8	9	NA	NA	1
435590	ko00720	Carbon fixation pathways in prokaryotes (Energy metabolism)	1	14	18	NA	NA	1
435590	ko00730	Thiamine metabolism (Metabolism of cofactors and vitamins)	0.615371	8	8	NA	NA	1
435590	ko00740	Riboflavin metabolism (Metabolism of cofactors and vitamins)	1	3	5	NA	NA	1
435590	ko00750	Vitamin B6 metabolism (Metabolism of cofactors and vitamins)	0.402878	1	4	NA	NA	1
435590	ko00760	Nicotinate and nicotinamide metabolism (Metabolism of cofactors and vitamins)	1	3	5	NA	NA	1
435590	ko00770	Pantothenate and CoA biosynthesis (Metabolism of cofactors and vitamins)	1	5	8	NA	NA	1
435590	ko00780	Biotin metabolism (Metabolism of cofactors and vitamins)	0.313582	9	7	NA	NA	1
435590	ko00790	Folate biosynthesis (Metabolism of cofactors and vitamins)	0.656189	3	2	NA	NA	1
435590	ko00860	Porphyrin and chlorophyll metabolism (Metabolism of cofactors and vitamins)	1	10	14	NA	NA	1
435590	ko00900	Terpenoid backbone biosynthesis (Metabolism of terpenoids and polyketides)	0.703142	3	3	NA	NA	1
435590	ko00903	Limonene and pinene degradation (Metabolism of terpenoids and polyketides)	1	2	3	NA	NA	1
435590	ko00910	Nitrogen metabolism (Energy metabolism)	0.785997	6	7	NA	NA	1
435590	ko00920	Sulfur metabolism (Energy metabolism)	1	5	6	NA	NA	1
435590	ko00940	Phenylpropanoid biosynthesis (Biosynthesis of other secondary metabolites)	0.705938	2	5	NA	NA	1
435590	ko00970	Aminoacyl-tRNA biosynthesis (Translation)	0.300199	13	11	NA	NA	1
435590	ko00983	Drug metabolism - other enzymes (Xenobiotics biodegradation and metabolism)	0.771219	6	6	NA	NA	1
435590	ko01200	Carbon metabolism (Global and overview maps)	1	33	46	NA	NA	1
435590	ko01210	2-Oxocarboxylic acid metabolism (Global and overview maps)	0.418001	4	10	NA	NA	1
435590	ko01212	Fatty acid metabolism (Global and overview maps)	0.149575	11	7	NA	NA	1
435590	ko01220	Degradation of aromatic compounds (Global and overview maps)	0.402878	1	4	NA	NA	1
435590	ko01230	Biosynthesis of amino acids (Global and overview maps)	0.923341	48	67	NA	NA	1
435590	ko01501	beta-Lactam resistance (Drug resistance)	1	13	17	NA	NA	1
435590	ko01503	Cationic antimicrobial peptide (CAMP) resistance (Drug resistance)	0.650818	9	10	NA	NA	1
435590	ko02010	ABC transporters (Membrane transport)	0.868996	17	21	NA	NA	1
435590	ko02020	Two-component system (Signal transduction)	0.176909	19	38	NA	NA	1
435590	ko02030	Bacterial chemotaxis (Cell motility)	0.574575	4	8	NA	NA	1
435590	ko03010	Ribosome (Translation)	0.438544	8	7	NA	NA	1
435590	ko03013	RNA transport (Translation)	1	2	3	NA	NA	1
435590	ko03018	RNA degradation (Folding, sorting and degradation)	0.842453	10	16	NA	NA	1
435590	ko03030	DNA replication (Replication and repair)	1	4	5	NA	NA	1
435590	ko03060	Protein export (Folding, sorting and degradation)	0.543706	6	5	NA	NA	1
435590	ko03070	Bacterial secretion system (Membrane transport)	0.806855	8	9	NA	NA	1
435590	ko03410	Base excision repair (Replication and repair)	1	5	8	NA	NA	1
435590	ko03420	Nucleotide excision repair (Replication and repair)	1	5	8	NA	NA	1
435590	ko03430	Mismatch repair (Replication and repair)	1	3	5	NA	NA	1
435590	ko03440	Homologous recombination (Replication and repair)	0.205483	2	8	NA	NA	1
435590	ko04075	Plant hormone signal transduction (Signal transduction)	1	3	5	NA	NA	1
435590	ko04112	Cell cycle - Caulobacter (Cell growth and death)	1	4	5	NA	NA	1
435590	ko04142	Lysosome (Transport and catabolism)	0.703341	13	15	NA	NA	1
435590	ko04626	Plant-pathogen interaction (Environmental adaptation)	1	4	6	NA	NA	1
435590	ko04724	Glutamatergic synapse (Nervous system)	0.741311	3	6	NA	NA	1
435590	ko04727	GABAergic synapse (Nervous system)	0.741311	3	6	NA	NA	1
435590	ko04940	Type I diabetes mellitus (Endocrine and metabolic diseases)	1	2	4	NA	NA	1
435590	ko04974	Protein digestion and absorption (Digestive system)	0.705938	2	5	NA	NA	1
435590	ko05133	Pertussis (Infectious diseases: Bacterial)	0.373057	3	8	NA	NA	1
435590	ko05134	Legionellosis (Infectious diseases: Bacterial)	1	3	5	NA	NA	1
435590	ko05152	Tuberculosis (Infectious diseases: Bacterial)	1	4	6	NA	NA	1
435590	ko05230	Central carbon metabolism in cancer (Cancers: Overview)	1	4	6	NA	NA	1
435590	NA	NA	1	3	5	NA	NA	1
435591	ko00010	Glycolysis / Gluconeogenesis (Carbohydrate metabolism)	0.351681	3	3	NA	NA	1
435591	ko00030	Pentose phosphate pathway (Carbohydrate metabolism)	1	2	5	NA	NA	1
435591	ko00051	Fructose and mannose metabolism (Carbohydrate metabolism)	0.61569	2	3	NA	NA	1
435591	ko00052	Galactose metabolism (Carbohydrate metabolism)	0.135952	7	8	NA	NA	1
435591	ko00230	Purine metabolism (Nucleotide metabolism)	0.663593	2	4	NA	NA	1
435591	ko00330	Arginine and proline metabolism (Amino acid metabolism)	0.663593	2	4	NA	NA	1
435591	ko00500	Starch and sucrose metabolism (Carbohydrate metabolism)	0.591611	6	12	NA	NA	1
435591	ko00511	Other glycan degradation (Glycan biosynthesis and metabolism)	0.394864	3	4	NA	NA	1
435591	ko00520	Amino sugar and nucleotide sugar metabolism (Carbohydrate metabolism)	0.186574	8	11	NA	NA	1
435591	ko00521	Streptomycin biosynthesis (Biosynthesis of other secondary metabolites)	1	1	4	NA	NA	1
435591	ko00600	Sphingolipid metabolism (Lipid metabolism)	0.0895007	4	3	NA	NA	1
435591	ko00630	Glyoxylate and dicarboxylate metabolism (Carbohydrate metabolism)	1	1	4	NA	NA	1
435591	ko00640	Propanoate metabolism (Carbohydrate metabolism)	1	1	4	NA	NA	1
435591	ko00720	Carbon fixation pathways in prokaryotes (Energy metabolism)	0.689468	1	7	NA	NA	1
435591	ko00860	Porphyrin and chlorophyll metabolism (Metabolism of cofactors and vitamins)	0.61569	2	3	NA	NA	1
435591	ko00970	Aminoacyl-tRNA biosynthesis (Translation)	0.663593	2	4	NA	NA	1
435591	ko01200	Carbon metabolism (Global and overview maps)	1	4	12	NA	NA	1
435591	ko01230	Biosynthesis of amino acids (Global and overview maps)	0.304485	1	10	NA	NA	1
435591	ko02010	ABC transporters (Membrane transport)	0.681009	1	6	NA	NA	1
435591	ko02020	Two-component system (Signal transduction)	0.417294	6	11	NA	NA	1
435591	ko00240	Pyrimidine metabolism (Nucleotide metabolism)	0.331181	0	5	NA	NA	1
435591	ko00620	Pyruvate metabolism (Carbohydrate metabolism)	0.198546	0	6	NA	NA	1
445970	ko00730	Thiamine metabolism (Metabolism of cofactors and vitamins)	1	0	4	1	NA	1
470145	ko00330	Arginine and proline metabolism (Amino acid metabolism)	0.659144	1	4	0	NA	1
470145	ko00910	Nitrogen metabolism (Energy metabolism)	0.659144	1	4	0	NA	1
470145	ko01230	Biosynthesis of amino acids (Global and overview maps)	1	1	8	0	NA	1
470145	ko02020	Two-component system (Signal transduction)	0.388607	2	7	0	NA	1
470145	ko00040	Pentose and glucuronate interconversions (Carbohydrate metabolism)	0.252872	0	6	2	NA	1
470145	ko00052	Galactose metabolism (Carbohydrate metabolism)	0.64627	0	7	1	NA	1
470145	ko00240	Pyrimidine metabolism (Nucleotide metabolism)	1	0	5	0	NA	1
470145	ko00500	Starch and sucrose metabolism (Carbohydrate metabolism)	1	0	7	0	NA	1
470145	ko00520	Amino sugar and nucleotide sugar metabolism (Carbohydrate metabolism)	0.58781	0	6	1	NA	1
470145	ko00531	Glycosaminoglycan degradation (Glycan biosynthesis and metabolism)	0.448924	0	4	1	NA	1
470145	ko00600	Sphingolipid metabolism (Lipid metabolism)	0.196432	0	5	2	NA	1
470145	ko00603	Glycosphingolipid biosynthesis - globo series (Glycan biosynthesis and metabolism)	0.448924	0	4	1	NA	1
470145	ko01200	Carbon metabolism (Global and overview maps)	1	0	8	0	NA	1
470145	ko04142	Lysosome (Transport and catabolism)	0.522073	0	5	1	NA	1
471870	ko00010	Glycolysis / Gluconeogenesis (Carbohydrate metabolism)	0.575482	14	1	NA	NA	1
471870	ko00020	Citrate cycle (TCA cycle) (Carbohydrate metabolism)	1	6	0	NA	NA	1
471870	ko00040	Pentose and glucuronate interconversions (Carbohydrate metabolism)	1	15	0	NA	NA	1
471870	ko00051	Fructose and mannose metabolism (Carbohydrate metabolism)	1	14	0	NA	NA	1
471870	ko00052	Galactose metabolism (Carbohydrate metabolism)	0.154079	34	4	NA	NA	1
471870	ko00190	Oxidative phosphorylation (Energy metabolism)	1	10	0	NA	NA	1
471870	ko00230	Purine metabolism (Nucleotide metabolism)	0.550405	13	1	NA	NA	1
471870	ko00240	Pyrimidine metabolism (Nucleotide metabolism)	0.328843	6	1	NA	NA	1
471870	ko00250	Alanine, aspartate and glutamate metabolism (Amino acid metabolism)	1	6	0	NA	NA	1
471870	ko00260	Glycine, serine and threonine metabolism (Amino acid metabolism)	0.523865	12	1	NA	NA	1
471870	ko00270	Cysteine and methionine metabolism (Amino acid metabolism)	0.434603	9	1	NA	NA	1
471870	ko00330	Arginine and proline metabolism (Amino acid metabolism)	1	5	0	NA	NA	1
471870	ko00340	Histidine metabolism (Amino acid metabolism)	0.328843	6	1	NA	NA	1
471870	ko00350	Tyrosine metabolism (Amino acid metabolism)	0.039151	4	2	NA	NA	1
471870	ko00362	Benzoate degradation (Xenobiotics biodegradation and metabolism)	0.0528711	5	2	NA	NA	1
471870	ko00460	Cyanoamino acid metabolism (Metabolism of other amino acids)	1	18	1	NA	NA	1
471870	ko00500	Starch and sucrose metabolism (Carbohydrate metabolism)	1	44	2	NA	NA	1
471870	ko00511	Other glycan degradation (Glycan biosynthesis and metabolism)	0.703703	31	2	NA	NA	1
471870	ko00520	Amino sugar and nucleotide sugar metabolism (Carbohydrate metabolism)	0.718161	35	1	NA	NA	1
471870	ko00521	Streptomycin biosynthesis (Biosynthesis of other secondary metabolites)	1	5	0	NA	NA	1
471870	ko00531	Glycosaminoglycan degradation (Glycan biosynthesis and metabolism)	1	9	0	NA	NA	1
471870	ko00540	Lipopolysaccharide biosynthesis (Glycan biosynthesis and metabolism)	0.247707	4	1	NA	NA	1
471870	ko00550	Peptidoglycan biosynthesis (Glycan biosynthesis and metabolism)	1	7	0	NA	NA	1
471870	ko00561	Glycerolipid metabolism (Lipid metabolism)	0.466056	10	1	NA	NA	1
471870	ko00564	Glycerophospholipid metabolism (Lipid metabolism)	1	5	0	NA	NA	1
471870	ko00600	Sphingolipid metabolism (Lipid metabolism)	0.130068	20	3	NA	NA	1
471870	ko00603	Glycosphingolipid biosynthesis - globo series (Glycan biosynthesis and metabolism)	0.495778	11	1	NA	NA	1
471870	ko00604	Glycosphingolipid biosynthesis - ganglio series (Glycan biosynthesis and metabolism)	1	5	0	NA	NA	1
471870	ko00620	Pyruvate metabolism (Carbohydrate metabolism)	0.599176	15	1	NA	NA	1
471870	ko00627	Aminobenzoate degradation (Xenobiotics biodegradation and metabolism)	0.0528711	5	2	NA	NA	1
471870	ko00630	Glyoxylate and dicarboxylate metabolism (Carbohydrate metabolism)	1	13	0	NA	NA	1
471870	ko00640	Propanoate metabolism (Carbohydrate metabolism)	0.328843	6	1	NA	NA	1
471870	ko00642	Ethylbenzene degradation (Xenobiotics biodegradation and metabolism)	0.039151	4	2	NA	NA	1
471870	ko00650	Butanoate metabolism (Carbohydrate metabolism)	0.0528711	5	2	NA	NA	1
471870	ko00670	One carbon pool by folate (Metabolism of cofactors and vitamins)	0.019461	8	3	NA	NA	1
471870	ko00680	Methane metabolism (Energy metabolism)	0.466056	10	1	NA	NA	1
471870	ko00710	Carbon fixation in photosynthetic organisms (Energy metabolism)	1	5	0	NA	NA	1
471870	ko00720	Carbon fixation pathways in prokaryotes (Energy metabolism)	1	10	0	NA	NA	1
471870	ko00740	Riboflavin metabolism (Metabolism of cofactors and vitamins)	1	6	0	NA	NA	1
471870	ko00760	Nicotinate and nicotinamide metabolism (Metabolism of cofactors and vitamins)	0.247707	4	1	NA	NA	1
471870	ko00780	Biotin metabolism (Metabolism of cofactors and vitamins)	1	5	0	NA	NA	1
471870	ko00860	Porphyrin and chlorophyll metabolism (Metabolism of cofactors and vitamins)	1	10	0	NA	NA	1
471870	ko00903	Limonene and pinene degradation (Metabolism of terpenoids and polyketides)	0.039151	4	2	NA	NA	1
471870	ko00940	Phenylpropanoid biosynthesis (Biosynthesis of other secondary metabolites)	1	16	1	NA	NA	1
471870	ko00970	Aminoacyl-tRNA biosynthesis (Translation)	0.366105	7	1	NA	NA	1
471870	ko01200	Carbon metabolism (Global and overview maps)	0.718261	34	1	NA	NA	1
471870	ko01210	2-Oxocarboxylic acid metabolism (Global and overview maps)	0.039151	4	2	NA	NA	1
471870	ko01230	Biosynthesis of amino acids (Global and overview maps)	0.0874986	27	4	NA	NA	1
471870	ko01501	beta-Lactam resistance (Drug resistance)	0.599176	15	1	NA	NA	1
471870	ko01503	Cationic antimicrobial peptide (CAMP) resistance (Drug resistance)	1	16	0	NA	NA	1
471870	ko02010	ABC transporters (Membrane transport)	1	9	0	NA	NA	1
471870	ko02020	Two-component system (Signal transduction)	1	21	1	NA	NA	1
471870	ko03018	RNA degradation (Folding, sorting and degradation)	1	17	1	NA	NA	1
471870	ko03030	DNA replication (Replication and repair)	1	6	0	NA	NA	1
471870	ko03060	Protein export (Folding, sorting and degradation)	1	7	0	NA	NA	1
471870	ko03070	Bacterial secretion system (Membrane transport)	1	7	0	NA	NA	1
471870	ko03410	Base excision repair (Replication and repair)	0.328843	6	1	NA	NA	1
471870	ko03430	Mismatch repair (Replication and repair)	1	10	0	NA	NA	1
471870	ko03440	Homologous recombination (Replication and repair)	1	8	0	NA	NA	1
471870	ko04075	Plant hormone signal transduction (Signal transduction)	1	7	0	NA	NA	1
471870	ko04112	Cell cycle - Caulobacter (Cell growth and death)	1	5	0	NA	NA	1
471870	ko04142	Lysosome (Transport and catabolism)	1	15	0	NA	NA	1
471870	ko05133	Pertussis (Infectious diseases: Bacterial)	1	5	0	NA	NA	1
471870	ko05230	Central carbon metabolism in cancer (Cancers: Overview)	1	6	0	NA	NA	1
483215	ko00020	Citrate cycle (TCA cycle) (Carbohydrate metabolism)	0.602079	2	3	0	NA	1
483215	ko00040	Pentose and glucuronate interconversions (Carbohydrate metabolism)	0.178128	2	9	0	NA	1
483215	ko00051	Fructose and mannose metabolism (Carbohydrate metabolism)	1	2	4	1	NA	1
483215	ko00052	Galactose metabolism (Carbohydrate metabolism)	0.376902	4	17	3	NA	1
483215	ko00230	Purine metabolism (Nucleotide metabolism)	0.270496	5	4	2	NA	1
483215	ko00240	Pyrimidine metabolism (Nucleotide metabolism)	0.0378971	4	1	1	NA	1
483215	ko00280	Valine, leucine and isoleucine degradation (Amino acid metabolism)	1	1	3	1	NA	1
483215	ko00340	Histidine metabolism (Amino acid metabolism)	0.16868	3	3	4	NA	1
483215	ko00350	Tyrosine metabolism (Amino acid metabolism)	0.73547	1	3	2	NA	1
483215	ko00460	Cyanoamino acid metabolism (Metabolism of other amino acids)	1	1	3	1	NA	1
483215	ko00500	Starch and sucrose metabolism (Carbohydrate metabolism)	0.255713	5	17	2	NA	1
483215	ko00511	Other glycan degradation (Glycan biosynthesis and metabolism)	0.138654	3	20	5	NA	1
483215	ko00531	Glycosaminoglycan degradation (Glycan biosynthesis and metabolism)	0.877883	1	5	1	NA	1
483215	ko00620	Pyruvate metabolism (Carbohydrate metabolism)	0.815449	3	5	1	NA	1
483215	ko00627	Aminobenzoate degradation (Xenobiotics biodegradation and metabolism)	0.73547	1	3	2	NA	1
483215	ko00860	Porphyrin and chlorophyll metabolism (Metabolism of cofactors and vitamins)	0.796103	1	5	2	NA	1
483215	ko00940	Phenylpropanoid biosynthesis (Biosynthesis of other secondary metabolites)	1	1	3	1	NA	1
483215	ko00970	Aminoacyl-tRNA biosynthesis (Translation)	0.589353	3	3	1	NA	1
483215	ko00983	Drug metabolism - other enzymes (Xenobiotics biodegradation and metabolism)	0.101729	4	3	0	NA	1
483215	ko01200	Carbon metabolism (Global and overview maps)	0.646595	4	8	1	NA	1
483215	ko01230	Biosynthesis of amino acids (Global and overview maps)	0.261088	12	14	6	NA	1
483215	ko02020	Two-component system (Signal transduction)	0.519555	5	6	2	NA	1
483215	ko03060	Protein export (Folding, sorting and degradation)	0.861919	2	3	1	NA	1
483215	ko04142	Lysosome (Transport and catabolism)	0.630271	1	6	1	NA	1
483215	ko04210	Apoptosis (Cell growth and death)	0.277421	4	3	2	NA	1
483215	ko00290	Valine, leucine and isoleucine biosynthesis (Amino acid metabolism)	0.250907	0	5	0	NA	1
483215	ko00600	Sphingolipid metabolism (Lipid metabolism)	0.0426998	0	11	2	NA	1
483215	ko00760	Nicotinate and nicotinamide metabolism (Metabolism of cofactors and vitamins)	0.250907	0	5	0	NA	1
483215	ko01210	2-Oxocarboxylic acid metabolism (Global and overview maps)	0.250907	0	5	0	NA	1
483215	ko02010	ABC transporters (Membrane transport)	0.315594	0	3	2	NA	1
484018	ko00010	Glycolysis / Gluconeogenesis (Carbohydrate metabolism)	0.471422	8	9	NA	NA	1
484018	ko00020	Citrate cycle (TCA cycle) (Carbohydrate metabolism)	1	5	3	NA	NA	1
484018	ko00030	Pentose phosphate pathway (Carbohydrate metabolism)	0.756276	5	5	NA	NA	1
484018	ko00040	Pentose and glucuronate interconversions (Carbohydrate metabolism)	1	14	11	NA	NA	1
484018	ko00051	Fructose and mannose metabolism (Carbohydrate metabolism)	0.707401	15	14	NA	NA	1
484018	ko00052	Galactose metabolism (Carbohydrate metabolism)	0.707401	15	14	NA	NA	1
484018	ko00053	Ascorbate and aldarate metabolism (Carbohydrate metabolism)	0.659313	2	3	NA	NA	1
484018	ko00061	Fatty acid biosynthesis (Lipid metabolism)	0.578034	6	7	NA	NA	1
484018	ko00071	Fatty acid degradation (Lipid metabolism)	0.659313	2	3	NA	NA	1
484018	ko00130	Ubiquinone and other terpenoid-quinone biosynthesis (Metabolism of cofactors and vitamins)	1	6	4	NA	NA	1
484018	ko00190	Oxidative phosphorylation (Energy metabolism)	1	6	4	NA	NA	1
484018	ko00230	Purine metabolism (Nucleotide metabolism)	0.64013	22	20	NA	NA	1
484018	ko00240	Pyrimidine metabolism (Nucleotide metabolism)	0.544447	23	22	NA	NA	1
484018	ko00250	Alanine, aspartate and glutamate metabolism (Amino acid metabolism)	0.167589	11	15	NA	NA	1
484018	ko00260	Glycine, serine and threonine metabolism (Amino acid metabolism)	0.698739	14	13	NA	NA	1
484018	ko00270	Cysteine and methionine metabolism (Amino acid metabolism)	0.756276	5	5	NA	NA	1
484018	ko00290	Valine, leucine and isoleucine biosynthesis (Amino acid metabolism)	1	5	3	NA	NA	1
484018	ko00300	Lysine biosynthesis (Amino acid metabolism)	0.784484	8	5	NA	NA	1
484018	ko00330	Arginine and proline metabolism (Amino acid metabolism)	0.114313	5	10	NA	NA	1
484018	ko00340	Histidine metabolism (Amino acid metabolism)	1	6	5	NA	NA	1
484018	ko00350	Tyrosine metabolism (Amino acid metabolism)	1	3	3	NA	NA	1
484018	ko00360	Phenylalanine metabolism (Amino acid metabolism)	1	3	2	NA	NA	1
484018	ko00400	Phenylalanine, tyrosine and tryptophan biosynthesis (Amino acid metabolism)	1	6	5	NA	NA	1
484018	ko00450	Selenocompound metabolism (Metabolism of other amino acids)	0.73627	4	4	NA	NA	1
484018	ko00460	Cyanoamino acid metabolism (Metabolism of other amino acids)	0.73627	4	4	NA	NA	1
484018	ko00471	D-Glutamine and D-glutamate metabolism (Metabolism of other amino acids)	0.73627	4	4	NA	NA	1
484018	ko00500	Starch and sucrose metabolism (Carbohydrate metabolism)	1	18	14	NA	NA	1
484018	ko00511	Other glycan degradation (Glycan biosynthesis and metabolism)	0.290555	10	13	NA	NA	1
484018	ko00520	Amino sugar and nucleotide sugar metabolism (Carbohydrate metabolism)	0.885246	27	22	NA	NA	1
484018	ko00521	Streptomycin biosynthesis (Biosynthesis of other secondary metabolites)	0.739351	6	3	NA	NA	1
484018	ko00523	Polyketide sugar unit biosynthesis (Metabolism of terpenoids and polyketides)	0.700817	4	2	NA	NA	1
484018	ko00531	Glycosaminoglycan degradation (Glycan biosynthesis and metabolism)	0.659313	2	3	NA	NA	1
484018	ko00540	Lipopolysaccharide biosynthesis (Glycan biosynthesis and metabolism)	0.81853	10	9	NA	NA	1
484018	ko00550	Peptidoglycan biosynthesis (Glycan biosynthesis and metabolism)	1	15	11	NA	NA	1
484018	ko00564	Glycerophospholipid metabolism (Lipid metabolism)	1	8	7	NA	NA	1
484018	ko00600	Sphingolipid metabolism (Lipid metabolism)	0.810522	9	8	NA	NA	1
484018	ko00620	Pyruvate metabolism (Carbohydrate metabolism)	1	11	9	NA	NA	1
484018	ko00627	Aminobenzoate degradation (Xenobiotics biodegradation and metabolism)	1	3	2	NA	NA	1
484018	ko00630	Glyoxylate and dicarboxylate metabolism (Carbohydrate metabolism)	0.810522	9	8	NA	NA	1
484018	ko00660	C5-Branched dibasic acid metabolism (Carbohydrate metabolism)	1	3	2	NA	NA	1
484018	ko00670	One carbon pool by folate (Metabolism of cofactors and vitamins)	0.788355	7	7	NA	NA	1
484018	ko00680	Methane metabolism (Energy metabolism)	0.603008	7	8	NA	NA	1
484018	ko00710	Carbon fixation in photosynthetic organisms (Energy metabolism)	0.756276	5	5	NA	NA	1
484018	ko00720	Carbon fixation pathways in prokaryotes (Energy metabolism)	1	7	5	NA	NA	1
484018	ko00730	Thiamine metabolism (Metabolism of cofactors and vitamins)	0.70617	3	4	NA	NA	1
484018	ko00740	Riboflavin metabolism (Metabolism of cofactors and vitamins)	1	3	2	NA	NA	1
484018	ko00760	Nicotinate and nicotinamide metabolism (Metabolism of cofactors and vitamins)	0.549723	5	6	NA	NA	1
484018	ko00770	Pantothenate and CoA biosynthesis (Metabolism of cofactors and vitamins)	0.517522	4	5	NA	NA	1
484018	ko00780	Biotin metabolism (Metabolism of cofactors and vitamins)	1	4	3	NA	NA	1
484018	ko00790	Folate biosynthesis (Metabolism of cofactors and vitamins)	1	8	7	NA	NA	1
484018	ko00860	Porphyrin and chlorophyll metabolism (Metabolism of cofactors and vitamins)	0.228847	4	7	NA	NA	1
484018	ko00900	Terpenoid backbone biosynthesis (Metabolism of terpenoids and polyketides)	0.784484	8	5	NA	NA	1
484018	ko00910	Nitrogen metabolism (Energy metabolism)	1	7	6	NA	NA	1
484018	ko00940	Phenylpropanoid biosynthesis (Biosynthesis of other secondary metabolites)	0.700817	4	2	NA	NA	1
484018	ko00970	Aminoacyl-tRNA biosynthesis (Translation)	0.543906	16	9	NA	NA	1
484018	ko00983	Drug metabolism - other enzymes (Xenobiotics biodegradation and metabolism)	1	3	2	NA	NA	1
484018	ko01200	Carbon metabolism (Global and overview maps)	0.652662	24	22	NA	NA	1
484018	ko01210	2-Oxocarboxylic acid metabolism (Global and overview maps)	1	6	4	NA	NA	1
484018	ko01212	Fatty acid metabolism (Global and overview maps)	0.578034	6	7	NA	NA	1
484018	ko01230	Biosynthesis of amino acids (Global and overview maps)	0.451781	34	32	NA	NA	1
484018	ko01501	beta-Lactam resistance (Drug resistance)	0.679814	15	9	NA	NA	1
484018	ko01503	Cationic antimicrobial peptide (CAMP) resistance (Drug resistance)	1	10	7	NA	NA	1
484018	ko02010	ABC transporters (Membrane transport)	0.851974	17	12	NA	NA	1
484018	ko02020	Two-component system (Signal transduction)	0.870134	22	16	NA	NA	1
484018	ko03018	RNA degradation (Folding, sorting and degradation)	0.330252	18	9	NA	NA	1
484018	ko03030	DNA replication (Replication and repair)	0.578034	6	7	NA	NA	1
484018	ko03060	Protein export (Folding, sorting and degradation)	0.419155	6	8	NA	NA	1
484018	ko03070	Bacterial secretion system (Membrane transport)	0.578034	6	7	NA	NA	1
484018	ko03320	PPAR signaling pathway (Endocrine system)	0.659313	2	3	NA	NA	1
484018	ko03410	Base excision repair (Replication and repair)	0.700817	4	2	NA	NA	1
484018	ko03420	Nucleotide excision repair (Replication and repair)	1	5	3	NA	NA	1
484018	ko03430	Mismatch repair (Replication and repair)	0.784484	8	5	NA	NA	1
484018	ko03440	Homologous recombination (Replication and repair)	0.578034	6	7	NA	NA	1
484018	ko04112	Cell cycle - Caulobacter (Cell growth and death)	0.788355	7	7	NA	NA	1
484018	ko04122	Sulfur relay system (Folding, sorting and degradation)	1	3	3	NA	NA	1
484018	ko04142	Lysosome (Transport and catabolism)	0.70617	3	4	NA	NA	1
484018	ko04146	Peroxisome (Transport and catabolism)	0.414173	2	4	NA	NA	1
484018	ko04920	Adipocytokine signaling pathway (Endocrine system)	0.659313	2	3	NA	NA	1
484018	ko04974	Protein digestion and absorption (Digestive system)	1	5	3	NA	NA	1
484018	ko05134	Legionellosis (Infectious diseases: Bacterial)	1	3	2	NA	NA	1
484018	ko05152	Tuberculosis (Infectious diseases: Bacterial)	1	3	2	NA	NA	1
511680	ko01230	Biosynthesis of amino acids (Global and overview maps)	0.663576	1	5	NA	NA	1
511680	ko02020	Two-component system (Signal transduction)	1	2	3	NA	NA	1
515620	ko00010	Glycolysis / Gluconeogenesis (Carbohydrate metabolism)	0.0380269	2	3	0	7	1
515620	ko00030	Pentose phosphate pathway (Carbohydrate metabolism)	0.829736	1	6	0	4	1
515620	ko00052	Galactose metabolism (Carbohydrate metabolism)	0.120862	3	3	1	2	1
515620	ko00061	Fatty acid biosynthesis (Lipid metabolism)	0.393276	2	3	0	2	1
515620	ko00071	Fatty acid degradation (Lipid metabolism)	0.617082	1	2	0	2	1
515620	ko00230	Purine metabolism (Nucleotide metabolism)	0.245781	5	19	1	5	1
515620	ko00240	Pyrimidine metabolism (Nucleotide metabolism)	0.370364	3	15	1	3	1
515620	ko00400	Phenylalanine, tyrosine and tryptophan biosynthesis (Amino acid metabolism)	0.163573	1	5	0	7	1
515620	ko00460	Cyanoamino acid metabolism (Metabolism of other amino acids)	0.617082	1	2	0	2	1
515620	ko00500	Starch and sucrose metabolism (Carbohydrate metabolism)	0.602975	2	8	3	6	1
515620	ko00520	Amino sugar and nucleotide sugar metabolism (Carbohydrate metabolism)	0.750958	2	7	1	2	1
515620	ko00550	Peptidoglycan biosynthesis (Glycan biosynthesis and metabolism)	0.953096	2	9	1	4	1
515620	ko00630	Glyoxylate and dicarboxylate metabolism (Carbohydrate metabolism)	0.240356	2	2	0	1	1
515620	ko00670	One carbon pool by folate (Metabolism of cofactors and vitamins)	0.101938	2	8	1	0	1
515620	ko01212	Fatty acid metabolism (Global and overview maps)	0.202743	2	2	0	2	1
515620	ko01230	Biosynthesis of amino acids (Global and overview maps)	0.166071	1	19	2	15	1
515620	ko01501	beta-Lactam resistance (Drug resistance)	0.0501227	3	2	0	3	1
515620	ko01503	Cationic antimicrobial peptide (CAMP) resistance (Drug resistance)	0.780379	1	3	0	1	1
515620	ko02020	Two-component system (Signal transduction)	0.340767	1	12	5	6	1
515620	ko03030	DNA replication (Replication and repair)	0.549308	2	6	0	2	1
515620	ko03420	Nucleotide excision repair (Replication and repair)	0.523042	1	3	0	3	1
515620	ko03430	Mismatch repair (Replication and repair)	0.428119	1	8	0	1	1
515620	ko03440	Homologous recombination (Replication and repair)	0.517322	1	11	0	3	1
515620	ko00040	Pentose and glucuronate interconversions (Carbohydrate metabolism)	0.802324	0	6	1	4	1
515620	ko00051	Fructose and mannose metabolism (Carbohydrate metabolism)	0.567448	0	6	0	1	1
515620	ko00260	Glycine, serine and threonine metabolism (Amino acid metabolism)	0.0950379	0	2	0	5	1
515620	ko00270	Cysteine and methionine metabolism (Amino acid metabolism)	0.18919	0	7	1	0	1
515620	ko00330	Arginine and proline metabolism (Amino acid metabolism)	0.811575	0	4	0	3	1
515620	ko00450	Selenocompound metabolism (Metabolism of other amino acids)	0.3117	0	4	1	0	1
515620	ko00561	Glycerolipid metabolism (Lipid metabolism)	0.889534	0	3	0	2	1
515620	ko00564	Glycerophospholipid metabolism (Lipid metabolism)	0.567448	0	6	0	1	1
515620	ko00680	Methane metabolism (Energy metabolism)	0.442768	0	3	0	4	1
515620	ko00710	Carbon fixation in photosynthetic organisms (Energy metabolism)	1	0	4	0	1	1
515620	ko00770	Pantothenate and CoA biosynthesis (Metabolism of cofactors and vitamins)	0.346638	0	5	1	0	1
515620	ko00900	Terpenoid backbone biosynthesis (Metabolism of terpenoids and polyketides)	0.774847	0	4	1	1	1
515620	ko00970	Aminoacyl-tRNA biosynthesis (Translation)	1	0	4	0	2	1
515620	ko01200	Carbon metabolism (Global and overview maps)	0.714553	0	10	1	5	1
515620	ko01502	Vancomycin resistance (Drug resistance)	1	0	4	0	1	1
515620	ko02010	ABC transporters (Membrane transport)	0.0433974	0	5	1	9	1
515620	ko03018	RNA degradation (Folding, sorting and degradation)	1	0	4	0	2	1
515620	ko03070	Bacterial secretion system (Membrane transport)	0.698294	0	3	1	1	1
515620	ko03410	Base excision repair (Replication and repair)	1	0	4	0	2	1
515620	ko04112	Cell cycle - Caulobacter (Cell growth and death)	0.235447	0	6	1	0	1
547043	ko00010	Glycolysis / Gluconeogenesis (Carbohydrate metabolism)	0.591801	15	16	NA	NA	1
547043	ko00020	Citrate cycle (TCA cycle) (Carbohydrate metabolism)	0.781808	6	7	NA	NA	1
547043	ko00030	Pentose phosphate pathway (Carbohydrate metabolism)	0.323371	11	15	NA	NA	1
547043	ko00040	Pentose and glucuronate interconversions (Carbohydrate metabolism)	1	6	6	NA	NA	1
547043	ko00051	Fructose and mannose metabolism (Carbohydrate metabolism)	1	5	5	NA	NA	1
547043	ko00052	Galactose metabolism (Carbohydrate metabolism)	1	22	20	NA	NA	1
547043	ko00061	Fatty acid biosynthesis (Lipid metabolism)	0.615296	7	8	NA	NA	1
547043	ko00071	Fatty acid degradation (Lipid metabolism)	0.462365	7	9	NA	NA	1
547043	ko00190	Oxidative phosphorylation (Energy metabolism)	1	6	6	NA	NA	1
547043	ko00195	Photosynthesis (Energy metabolism)	0.669261	2	3	NA	NA	1
547043	ko00230	Purine metabolism (Nucleotide metabolism)	0.822857	43	40	NA	NA	1
547043	ko00240	Pyrimidine metabolism (Nucleotide metabolism)	0.544584	40	30	NA	NA	1
547043	ko00250	Alanine, aspartate and glutamate metabolism (Amino acid metabolism)	0.601612	16	17	NA	NA	1
547043	ko00260	Glycine, serine and threonine metabolism (Amino acid metabolism)	0.38744	23	26	NA	NA	1
547043	ko00261	Monobactam biosynthesis (Biosynthesis of other secondary metabolites)	1	5	5	NA	NA	1
547043	ko00270	Cysteine and methionine metabolism (Amino acid metabolism)	0.741101	21	16	NA	NA	1
547043	ko00280	Valine, leucine and isoleucine degradation (Amino acid metabolism)	1	3	3	NA	NA	1
547043	ko00290	Valine, leucine and isoleucine biosynthesis (Amino acid metabolism)	0.818665	11	8	NA	NA	1
547043	ko00300	Lysine biosynthesis (Amino acid metabolism)	0.676368	11	12	NA	NA	1
547043	ko00330	Arginine and proline metabolism (Amino acid metabolism)	0.861907	17	16	NA	NA	1
547043	ko00332	Carbapenem biosynthesis (Biosynthesis of other secondary metabolites)	0.669261	2	3	NA	NA	1
547043	ko00340	Histidine metabolism (Amino acid metabolism)	1	10	9	NA	NA	1
547043	ko00350	Tyrosine metabolism (Amino acid metabolism)	0.383281	9	12	NA	NA	1
547043	ko00360	Phenylalanine metabolism (Amino acid metabolism)	0.59271	6	8	NA	NA	1
547043	ko00400	Phenylalanine, tyrosine and tryptophan biosynthesis (Amino acid metabolism)	0.731258	17	17	NA	NA	1
547043	ko00450	Selenocompound metabolism (Metabolism of other amino acids)	0.827604	12	9	NA	NA	1
547043	ko00460	Cyanoamino acid metabolism (Metabolism of other amino acids)	0.633239	8	9	NA	NA	1
547043	ko00480	Glutathione metabolism (Metabolism of other amino acids)	0.741607	4	5	NA	NA	1
547043	ko00500	Starch and sucrose metabolism (Carbohydrate metabolism)	0.505216	28	30	NA	NA	1
547043	ko00511	Other glycan degradation (Glycan biosynthesis and metabolism)	0.796263	9	6	NA	NA	1
547043	ko00520	Amino sugar and nucleotide sugar metabolism (Carbohydrate metabolism)	0.559236	28	20	NA	NA	1
547043	ko00521	Streptomycin biosynthesis (Biosynthesis of other secondary metabolites)	1	4	4	NA	NA	1
547043	ko00531	Glycosaminoglycan degradation (Glycan biosynthesis and metabolism)	1	4	3	NA	NA	1
547043	ko00550	Peptidoglycan biosynthesis (Glycan biosynthesis and metabolism)	0.737752	18	18	NA	NA	1
547043	ko00561	Glycerolipid metabolism (Lipid metabolism)	0.564115	5	7	NA	NA	1
547043	ko00562	Inositol phosphate metabolism (Carbohydrate metabolism)	1	4	3	NA	NA	1
547043	ko00564	Glycerophospholipid metabolism (Lipid metabolism)	1	11	9	NA	NA	1
547043	ko00600	Sphingolipid metabolism (Lipid metabolism)	0.591077	8	5	NA	NA	1
547043	ko00603	Glycosphingolipid biosynthesis - globo series (Glycan biosynthesis and metabolism)	0.29694	6	2	NA	NA	1
547043	ko00620	Pyruvate metabolism (Carbohydrate metabolism)	1	9	7	NA	NA	1
547043	ko00625	Chloroalkane and chloroalkene degradation (Xenobiotics biodegradation and metabolism)	0.529148	4	6	NA	NA	1
547043	ko00626	Naphthalene degradation (Xenobiotics biodegradation and metabolism)	0.711751	3	4	NA	NA	1
547043	ko00630	Glyoxylate and dicarboxylate metabolism (Carbohydrate metabolism)	0.82412	10	10	NA	NA	1
547043	ko00640	Propanoate metabolism (Carbohydrate metabolism)	0.796263	9	6	NA	NA	1
547043	ko00650	Butanoate metabolism (Carbohydrate metabolism)	0.796343	7	7	NA	NA	1
547043	ko00660	C5-Branched dibasic acid metabolism (Carbohydrate metabolism)	1	5	5	NA	NA	1
547043	ko00670	One carbon pool by folate (Metabolism of cofactors and vitamins)	0.539038	11	13	NA	NA	1
547043	ko00680	Methane metabolism (Energy metabolism)	1	14	13	NA	NA	1
547043	ko00710	Carbon fixation in photosynthetic organisms (Energy metabolism)	1	5	5	NA	NA	1
547043	ko00720	Carbon fixation pathways in prokaryotes (Energy metabolism)	0.504367	9	11	NA	NA	1
547043	ko00730	Thiamine metabolism (Metabolism of cofactors and vitamins)	0.815986	9	9	NA	NA	1
547043	ko00750	Vitamin B6 metabolism (Metabolism of cofactors and vitamins)	1	6	5	NA	NA	1
547043	ko00760	Nicotinate and nicotinamide metabolism (Metabolism of cofactors and vitamins)	0.688074	12	13	NA	NA	1
547043	ko00770	Pantothenate and CoA biosynthesis (Metabolism of cofactors and vitamins)	1	9	8	NA	NA	1
547043	ko00860	Porphyrin and chlorophyll metabolism (Metabolism of cofactors and vitamins)	1	4	4	NA	NA	1
547043	ko00900	Terpenoid backbone biosynthesis (Metabolism of terpenoids and polyketides)	0.815986	9	9	NA	NA	1
547043	ko00910	Nitrogen metabolism (Energy metabolism)	0.529148	4	6	NA	NA	1
547043	ko00920	Sulfur metabolism (Energy metabolism)	1	3	2	NA	NA	1
547043	ko00940	Phenylpropanoid biosynthesis (Biosynthesis of other secondary metabolites)	0.781808	6	7	NA	NA	1
547043	ko00950	Isoquinoline alkaloid biosynthesis (Biosynthesis of other secondary metabolites)	0.529148	4	6	NA	NA	1
547043	ko00960	Tropane, piperidine and pyridine alkaloid biosynthesis (Biosynthesis of other secondary metabolites)	0.564115	5	7	NA	NA	1
547043	ko00970	Aminoacyl-tRNA biosynthesis (Translation)	0.866951	20	16	NA	NA	1
547043	ko00983	Drug metabolism - other enzymes (Xenobiotics biodegradation and metabolism)	0.319024	3	6	NA	NA	1
547043	ko01200	Carbon metabolism (Global and overview maps)	0.326444	42	46	NA	NA	1
547043	ko01210	2-Oxocarboxylic acid metabolism (Global and overview maps)	0.737752	18	18	NA	NA	1
547043	ko01212	Fatty acid metabolism (Global and overview maps)	0.615296	7	8	NA	NA	1
547043	ko01220	Degradation of aromatic compounds (Global and overview maps)	0.741607	4	5	NA	NA	1
547043	ko01230	Biosynthesis of amino acids (Global and overview maps)	0.757908	96	88	NA	NA	1
547043	ko01501	beta-Lactam resistance (Drug resistance)	0.591077	8	5	NA	NA	1
547043	ko01502	Vancomycin resistance (Drug resistance)	1	4	4	NA	NA	1
547043	ko01503	Cationic antimicrobial peptide (CAMP) resistance (Drug resistance)	1	3	2	NA	NA	1
547043	ko02010	ABC transporters (Membrane transport)	0.367756	48	34	NA	NA	1
547043	ko02020	Two-component system (Signal transduction)	0.854281	15	14	NA	NA	1
547043	ko03010	Ribosome (Translation)	0.512852	13	8	NA	NA	1
547043	ko03018	RNA degradation (Folding, sorting and degradation)	1	8	6	NA	NA	1
547043	ko03020	RNA polymerase (Transcription)	1	5	4	NA	NA	1
547043	ko03030	DNA replication (Replication and repair)	0.684411	14	10	NA	NA	1
547043	ko03060	Protein export (Folding, sorting and degradation)	0.796263	9	6	NA	NA	1
547043	ko03070	Bacterial secretion system (Membrane transport)	0.515679	6	3	NA	NA	1
547043	ko03320	PPAR signaling pathway (Endocrine system)	0.741607	4	5	NA	NA	1
547043	ko03410	Base excision repair (Replication and repair)	1	5	5	NA	NA	1
547043	ko03420	Nucleotide excision repair (Replication and repair)	0.522486	10	12	NA	NA	1
547043	ko03430	Mismatch repair (Replication and repair)	1	15	13	NA	NA	1
547043	ko03440	Homologous recombination (Replication and repair)	0.651274	25	19	NA	NA	1
547043	ko04112	Cell cycle - Caulobacter (Cell growth and death)	0.649188	9	10	NA	NA	1
547043	ko04142	Lysosome (Transport and catabolism)	0.380005	4	1	NA	NA	1
547043	ko04146	Peroxisome (Transport and catabolism)	0.741607	4	5	NA	NA	1
547043	ko04920	Adipocytokine signaling pathway (Endocrine system)	0.741607	4	5	NA	NA	1
547043	ko04922	Glucagon signaling pathway (Endocrine system)	1	4	4	NA	NA	1
547043	ko05134	Legionellosis (Infectious diseases: Bacterial)	1	4	4	NA	NA	1
547043	ko05230	Central carbon metabolism in cancer (Cancers: Overview)	1	3	3	NA	NA	1
556259	ko00010	Glycolysis / Gluconeogenesis (Carbohydrate metabolism)	1	3	2	NA	NA	1
556259	ko00020	Citrate cycle (TCA cycle) (Carbohydrate metabolism)	0.717415	4	4	NA	NA	1
556259	ko00040	Pentose and glucuronate interconversions (Carbohydrate metabolism)	0.216662	9	2	NA	NA	1
556259	ko00051	Fructose and mannose metabolism (Carbohydrate metabolism)	1	6	3	NA	NA	1
556259	ko00052	Galactose metabolism (Carbohydrate metabolism)	0.0468289	7	0	NA	NA	1
556259	ko00240	Pyrimidine metabolism (Nucleotide metabolism)	0.381779	2	3	NA	NA	1
556259	ko00280	Valine, leucine and isoleucine degradation (Amino acid metabolism)	1	4	3	NA	NA	1
556259	ko00330	Arginine and proline metabolism (Amino acid metabolism)	1	3	2	NA	NA	1
556259	ko00460	Cyanoamino acid metabolism (Metabolism of other amino acids)	0.256943	6	1	NA	NA	1
556259	ko00500	Starch and sucrose metabolism (Carbohydrate metabolism)	0.0799424	14	3	NA	NA	1
556259	ko00511	Other glycan degradation (Glycan biosynthesis and metabolism)	0.0799424	14	3	NA	NA	1
556259	ko00520	Amino sugar and nucleotide sugar metabolism (Carbohydrate metabolism)	0.287171	7	8	NA	NA	1
556259	ko00540	Lipopolysaccharide biosynthesis (Glycan biosynthesis and metabolism)	1	3	2	NA	NA	1
556259	ko00600	Sphingolipid metabolism (Lipid metabolism)	0.0923343	12	2	NA	NA	1
556259	ko00620	Pyruvate metabolism (Carbohydrate metabolism)	0.682085	3	3	NA	NA	1
556259	ko00630	Glyoxylate and dicarboxylate metabolism (Carbohydrate metabolism)	0.682085	3	3	NA	NA	1
556259	ko00940	Phenylpropanoid biosynthesis (Biosynthesis of other secondary metabolites)	0.256943	6	1	NA	NA	1
556259	ko00970	Aminoacyl-tRNA biosynthesis (Translation)	0.11561	2	5	NA	NA	1
556259	ko01200	Carbon metabolism (Global and overview maps)	1	7	5	NA	NA	1
556259	ko01230	Biosynthesis of amino acids (Global and overview maps)	0.272158	3	5	NA	NA	1
556259	ko01501	beta-Lactam resistance (Drug resistance)	0.118505	4	7	NA	NA	1
556259	ko01503	Cationic antimicrobial peptide (CAMP) resistance (Drug resistance)	0.682085	3	3	NA	NA	1
556259	ko02020	Two-component system (Signal transduction)	0.272158	3	5	NA	NA	1
556259	ko04142	Lysosome (Transport and catabolism)	0.216662	9	2	NA	NA	1
563192	ko00020	Citrate cycle (TCA cycle) (Carbohydrate metabolism)	0.268556	1	7	NA	NA	1
563192	ko00230	Purine metabolism (Nucleotide metabolism)	0.41656	1	5	NA	NA	1
563192	ko00240	Pyrimidine metabolism (Nucleotide metabolism)	0.715981	2	6	NA	NA	1
563192	ko00260	Glycine, serine and threonine metabolism (Amino acid metabolism)	0.677018	3	3	NA	NA	1
563192	ko00270	Cysteine and methionine metabolism (Amino acid metabolism)	0.41656	1	5	NA	NA	1
563192	ko00362	Benzoate degradation (Xenobiotics biodegradation and metabolism)	1	2	3	NA	NA	1
563192	ko00450	Selenocompound metabolism (Metabolism of other amino acids)	0.098071	1	9	NA	NA	1
563192	ko00540	Lipopolysaccharide biosynthesis (Glycan biosynthesis and metabolism)	0.654449	1	4	NA	NA	1
563192	ko00620	Pyruvate metabolism (Carbohydrate metabolism)	1	4	7	NA	NA	1
563192	ko00630	Glyoxylate and dicarboxylate metabolism (Carbohydrate metabolism)	0.482795	4	4	NA	NA	1
563192	ko00640	Propanoate metabolism (Carbohydrate metabolism)	1	2	4	NA	NA	1
563192	ko00650	Butanoate metabolism (Carbohydrate metabolism)	1	6	11	NA	NA	1
563192	ko00680	Methane metabolism (Energy metabolism)	0.381535	6	6	NA	NA	1
563192	ko00720	Carbon fixation pathways in prokaryotes (Energy metabolism)	0.387132	3	10	NA	NA	1
563192	ko00780	Biotin metabolism (Metabolism of cofactors and vitamins)	0.654449	1	4	NA	NA	1
563192	ko00970	Aminoacyl-tRNA biosynthesis (Translation)	0.715369	2	5	NA	NA	1
563192	ko01200	Carbon metabolism (Global and overview maps)	0.833942	10	15	NA	NA	1
563192	ko01230	Biosynthesis of amino acids (Global and overview maps)	0.144668	2	11	NA	NA	1
563192	ko02010	ABC transporters (Membrane transport)	0.144674	7	5	NA	NA	1
563192	ko03440	Homologous recombination (Replication and repair)	0.654449	1	4	NA	NA	1
563192	ko05134	Legionellosis (Infectious diseases: Bacterial)	0.162118	0	5	NA	NA	1
573235	ko00010	Glycolysis / Gluconeogenesis (Carbohydrate metabolism)	0.872097	6	3	3	1	1
573235	ko00020	Citrate cycle (TCA cycle) (Carbohydrate metabolism)	0.11162	8	1	1	0	1
573235	ko00030	Pentose phosphate pathway (Carbohydrate metabolism)	1	3	1	3	1	1
573235	ko00040	Pentose and glucuronate interconversions (Carbohydrate metabolism)	0.500457	6	0	4	1	1
573235	ko00051	Fructose and mannose metabolism (Carbohydrate metabolism)	0.575232	10	4	4	1	1
573235	ko00052	Galactose metabolism (Carbohydrate metabolism)	0.32004	4	3	1	1	1
573235	ko00053	Ascorbate and aldarate metabolism (Carbohydrate metabolism)	0.913464	4	1	3	0	1
573235	ko00071	Fatty acid degradation (Lipid metabolism)	0.433474	4	0	1	0	1
573235	ko00130	Ubiquinone and other terpenoid-quinone biosynthesis (Metabolism of cofactors and vitamins)	0.823391	3	1	1	1	1
573235	ko00190	Oxidative phosphorylation (Energy metabolism)	0.280007	4	1	0	0	1
573235	ko00230	Purine metabolism (Nucleotide metabolism)	0.980531	6	3	5	1	1
573235	ko00240	Pyrimidine metabolism (Nucleotide metabolism)	0.734797	8	2	3	1	1
573235	ko00250	Alanine, aspartate and glutamate metabolism (Amino acid metabolism)	0.166845	2	2	3	3	1
573235	ko00260	Glycine, serine and threonine metabolism (Amino acid metabolism)	0.448756	5	0	2	0	1
573235	ko00270	Cysteine and methionine metabolism (Amino acid metabolism)	0.916209	3	1	1	0	1
573235	ko00280	Valine, leucine and isoleucine degradation (Amino acid metabolism)	0.897417	4	1	2	0	1
573235	ko00290	Valine, leucine and isoleucine biosynthesis (Amino acid metabolism)	0.505461	3	3	4	0	1
573235	ko00310	Lysine degradation (Amino acid metabolism)	0.297003	2	1	1	2	1
573235	ko00360	Phenylalanine metabolism (Amino acid metabolism)	0.877116	2	1	3	0	1
573235	ko00400	Phenylalanine, tyrosine and tryptophan biosynthesis (Amino acid metabolism)	0.53008	3	2	1	0	1
573235	ko00410	beta-Alanine metabolism (Metabolism of other amino acids)	0.808492	3	2	2	0	1
573235	ko00440	Phosphonate and phosphinate metabolism (Metabolism of other amino acids)	0.884264	7	3	4	2	1
573235	ko00450	Selenocompound metabolism (Metabolism of other amino acids)	0.732755	3	0	3	0	1
573235	ko00480	Glutathione metabolism (Metabolism of other amino acids)	0.240328	3	1	2	3	1
573235	ko00500	Starch and sucrose metabolism (Carbohydrate metabolism)	0.382645	6	4	2	1	1
573235	ko00520	Amino sugar and nucleotide sugar metabolism (Carbohydrate metabolism)	0.564619	9	2	3	1	1
573235	ko00564	Glycerophospholipid metabolism (Lipid metabolism)	0.316633	2	3	2	0	1
573235	ko00591	Linoleic acid metabolism (Lipid metabolism)	0.218293	3	2	0	0	1
573235	ko00592	alpha-Linolenic acid metabolism (Lipid metabolism)	0.916209	3	1	1	0	1
573235	ko00620	Pyruvate metabolism (Carbohydrate metabolism)	0.15198	4	5	3	0	1
573235	ko00625	Chloroalkane and chloroalkene degradation (Xenobiotics biodegradation and metabolism)	0.280007	4	1	0	0	1
573235	ko00630	Glyoxylate and dicarboxylate metabolism (Carbohydrate metabolism)	0.33733	4	4	5	0	1
573235	ko00640	Propanoate metabolism (Carbohydrate metabolism)	0.723713	6	2	5	0	1
573235	ko00650	Butanoate metabolism (Carbohydrate metabolism)	0.379704	6	5	3	1	1
573235	ko00660	C5-Branched dibasic acid metabolism (Carbohydrate metabolism)	0.0434049	4	5	1	0	1
573235	ko00680	Methane metabolism (Energy metabolism)	0.897417	4	1	2	0	1
573235	ko00720	Carbon fixation pathways in prokaryotes (Energy metabolism)	0.445323	7	2	2	0	1
573235	ko00740	Riboflavin metabolism (Metabolism of cofactors and vitamins)	0.777114	3	0	2	1	1
573235	ko00760	Nicotinate and nicotinamide metabolism (Metabolism of cofactors and vitamins)	0.823391	3	1	1	1	1
573235	ko00770	Pantothenate and CoA biosynthesis (Metabolism of cofactors and vitamins)	0.929904	5	2	4	2	1
573235	ko00790	Folate biosynthesis (Metabolism of cofactors and vitamins)	1	3	1	2	1	1
573235	ko00910	Nitrogen metabolism (Energy metabolism)	0.966178	5	1	3	1	1
573235	ko00920	Sulfur metabolism (Energy metabolism)	0.140176	11	2	2	1	1
573235	ko01200	Carbon metabolism (Global and overview maps)	0.160048	17	6	6	1	1
573235	ko01210	2-Oxocarboxylic acid metabolism (Global and overview maps)	0.238809	5	4	2	0	1
573235	ko01230	Biosynthesis of amino acids (Global and overview maps)	0.116546	18	8	7	1	1
573235	ko01503	Cationic antimicrobial peptide (CAMP) resistance (Drug resistance)	0.286407	6	0	2	0	1
573235	ko02010	ABC transporters (Membrane transport)	0.0478868	29	10	9	4	1
573235	ko02020	Two-component system (Signal transduction)	0.0522663	20	4	20	1	1
573235	ko02040	Flagellar assembly (Cell motility)	0.404842	2	0	4	1	1
573235	ko02060	Phosphotransferase system (PTS) (Membrane transport)	0.180224	6	0	1	0	1
573235	ko03070	Bacterial secretion system (Membrane transport)	0.422017	6	4	10	1	1
573235	ko03430	Mismatch repair (Replication and repair)	0.846308	3	0	2	0	1
573235	ko03440	Homologous recombination (Replication and repair)	0.177891	1	1	4	2	1
573235	ko05133	Pertussis (Infectious diseases: Bacterial)	0.0658227	4	0	5	4	1
573235	NA	NA	0.148666	2	0	6	1	1
626939	ko00010	Glycolysis / Gluconeogenesis (Carbohydrate metabolism)	0.345158	6	0	NA	NA	1
626939	ko00020	Citrate cycle (TCA cycle) (Carbohydrate metabolism)	0.0996556	2	3	NA	NA	1
626939	ko00051	Fructose and mannose metabolism (Carbohydrate metabolism)	1	4	1	NA	NA	1
626939	ko00190	Oxidative phosphorylation (Energy metabolism)	0.326565	8	5	NA	NA	1
626939	ko00230	Purine metabolism (Nucleotide metabolism)	0.619339	18	4	NA	NA	1
626939	ko00240	Pyrimidine metabolism (Nucleotide metabolism)	0.631865	17	7	NA	NA	1
626939	ko00250	Alanine, aspartate and glutamate metabolism (Amino acid metabolism)	0.0987927	7	6	NA	NA	1
626939	ko00260	Glycine, serine and threonine metabolism (Amino acid metabolism)	0.770622	11	4	NA	NA	1
626939	ko00270	Cysteine and methionine metabolism (Amino acid metabolism)	1	9	2	NA	NA	1
626939	ko00280	Valine, leucine and isoleucine degradation (Amino acid metabolism)	0.340881	5	0	NA	NA	1
626939	ko00290	Valine, leucine and isoleucine biosynthesis (Amino acid metabolism)	0.415674	5	3	NA	NA	1
626939	ko00300	Lysine biosynthesis (Amino acid metabolism)	0.640398	4	2	NA	NA	1
626939	ko00330	Arginine and proline metabolism (Amino acid metabolism)	0.391354	11	6	NA	NA	1
626939	ko00340	Histidine metabolism (Amino acid metabolism)	0.415674	5	3	NA	NA	1
626939	ko00400	Phenylalanine, tyrosine and tryptophan biosynthesis (Amino acid metabolism)	1	9	2	NA	NA	1
626939	ko00450	Selenocompound metabolism (Metabolism of other amino acids)	0.203108	7	0	NA	NA	1
626939	ko00480	Glutathione metabolism (Metabolism of other amino acids)	0.640398	4	2	NA	NA	1
626939	ko00520	Amino sugar and nucleotide sugar metabolism (Carbohydrate metabolism)	0.235635	5	4	NA	NA	1
626939	ko00540	Lipopolysaccharide biosynthesis (Glycan biosynthesis and metabolism)	0.640398	4	2	NA	NA	1
626939	ko00550	Peptidoglycan biosynthesis (Glycan biosynthesis and metabolism)	1	9	3	NA	NA	1
626939	ko00561	Glycerolipid metabolism (Lipid metabolism)	1	4	1	NA	NA	1
626939	ko00564	Glycerophospholipid metabolism (Lipid metabolism)	0.601918	3	2	NA	NA	1
626939	ko00620	Pyruvate metabolism (Carbohydrate metabolism)	0.0825763	6	6	NA	NA	1
626939	ko00625	Chloroalkane and chloroalkene degradation (Xenobiotics biodegradation and metabolism)	0.345158	6	0	NA	NA	1
626939	ko00630	Glyoxylate and dicarboxylate metabolism (Carbohydrate metabolism)	1	11	3	NA	NA	1
626939	ko00640	Propanoate metabolism (Carbohydrate metabolism)	0.340881	5	0	NA	NA	1
626939	ko00650	Butanoate metabolism (Carbohydrate metabolism)	1	9	3	NA	NA	1
626939	ko00660	C5-Branched dibasic acid metabolism (Carbohydrate metabolism)	0.415674	5	3	NA	NA	1
626939	ko00680	Methane metabolism (Energy metabolism)	0.465161	9	1	NA	NA	1
626939	ko00720	Carbon fixation pathways in prokaryotes (Energy metabolism)	1	6	2	NA	NA	1
626939	ko00730	Thiamine metabolism (Metabolism of cofactors and vitamins)	0.0746354	11	0	NA	NA	1
626939	ko00770	Pantothenate and CoA biosynthesis (Metabolism of cofactors and vitamins)	0.68431	5	2	NA	NA	1
626939	ko00780	Biotin metabolism (Metabolism of cofactors and vitamins)	0.601918	3	2	NA	NA	1
626939	ko00790	Folate biosynthesis (Metabolism of cofactors and vitamins)	1	6	1	NA	NA	1
626939	ko00860	Porphyrin and chlorophyll metabolism (Metabolism of cofactors and vitamins)	0.600972	14	6	NA	NA	1
626939	ko00900	Terpenoid backbone biosynthesis (Metabolism of terpenoids and polyketides)	0.68431	5	2	NA	NA	1
626939	ko00910	Nitrogen metabolism (Energy metabolism)	0.714857	7	3	NA	NA	1
626939	ko00970	Aminoacyl-tRNA biosynthesis (Translation)	0.714857	7	3	NA	NA	1
626939	ko00983	Drug metabolism - other enzymes (Xenobiotics biodegradation and metabolism)	0.0996556	2	3	NA	NA	1
626939	ko01200	Carbon metabolism (Global and overview maps)	0.813737	20	5	NA	NA	1
626939	ko01210	2-Oxocarboxylic acid metabolism (Global and overview maps)	0.15147	6	5	NA	NA	1
626939	ko01212	Fatty acid metabolism (Global and overview maps)	1	4	1	NA	NA	1
626939	ko01230	Biosynthesis of amino acids (Global and overview maps)	0.136542	35	18	NA	NA	1
626939	ko01501	beta-Lactam resistance (Drug resistance)	0.601918	3	2	NA	NA	1
626939	ko02010	ABC transporters (Membrane transport)	0.858496	34	10	NA	NA	1
626939	ko02020	Two-component system (Signal transduction)	0.53515	9	4	NA	NA	1
626939	ko03018	RNA degradation (Folding, sorting and degradation)	1	5	1	NA	NA	1
626939	ko03030	DNA replication (Replication and repair)	1	11	3	NA	NA	1
626939	ko03410	Base excision repair (Replication and repair)	0.210814	8	0	NA	NA	1
626939	ko03420	Nucleotide excision repair (Replication and repair)	0.465161	9	1	NA	NA	1
626939	ko03430	Mismatch repair (Replication and repair)	0.756143	10	4	NA	NA	1
626939	ko03440	Homologous recombination (Replication and repair)	0.38162	13	2	NA	NA	1
626939	ko04112	Cell cycle - Caulobacter (Cell growth and death)	0.163866	3	3	NA	NA	1
626939	ko04122	Sulfur relay system (Folding, sorting and degradation)	0.340881	5	0	NA	NA	1
657313	ko00010	Glycolysis / Gluconeogenesis (Carbohydrate metabolism)	0.800738	6	10	NA	NA	1
657313	ko00030	Pentose phosphate pathway (Carbohydrate metabolism)	0.65579	3	2	NA	NA	1
657313	ko00051	Fructose and mannose metabolism (Carbohydrate metabolism)	1	3	5	NA	NA	1
657313	ko00052	Galactose metabolism (Carbohydrate metabolism)	0.170563	3	11	NA	NA	1
657313	ko00190	Oxidative phosphorylation (Energy metabolism)	0.437076	8	7	NA	NA	1
657313	ko00230	Purine metabolism (Nucleotide metabolism)	0.216283	10	7	NA	NA	1
657313	ko00240	Pyrimidine metabolism (Nucleotide metabolism)	0.414419	7	6	NA	NA	1
657313	ko00250	Alanine, aspartate and glutamate metabolism (Amino acid metabolism)	0.410225	4	2	NA	NA	1
657313	ko00270	Cysteine and methionine metabolism (Amino acid metabolism)	0.109356	9	5	NA	NA	1
657313	ko00300	Lysine biosynthesis (Amino acid metabolism)	0.704063	3	3	NA	NA	1
657313	ko00330	Arginine and proline metabolism (Amino acid metabolism)	0.65579	3	2	NA	NA	1
657313	ko00340	Histidine metabolism (Amino acid metabolism)	1	2	3	NA	NA	1
657313	ko00450	Selenocompound metabolism (Metabolism of other amino acids)	1	3	4	NA	NA	1
657313	ko00460	Cyanoamino acid metabolism (Metabolism of other amino acids)	0.248552	1	6	NA	NA	1
657313	ko00500	Starch and sucrose metabolism (Carbohydrate metabolism)	0.839639	10	15	NA	NA	1
657313	ko00520	Amino sugar and nucleotide sugar metabolism (Carbohydrate metabolism)	0.128672	13	9	NA	NA	1
657313	ko00550	Peptidoglycan biosynthesis (Glycan biosynthesis and metabolism)	0.542267	6	5	NA	NA	1
657313	ko00561	Glycerolipid metabolism (Lipid metabolism)	1	3	4	NA	NA	1
657313	ko00600	Sphingolipid metabolism (Lipid metabolism)	0.147418	1	7	NA	NA	1
657313	ko00620	Pyruvate metabolism (Carbohydrate metabolism)	1	5	6	NA	NA	1
657313	ko00630	Glyoxylate and dicarboxylate metabolism (Carbohydrate metabolism)	0.0623096	8	3	NA	NA	1
657313	ko00640	Propanoate metabolism (Carbohydrate metabolism)	0.75121	5	5	NA	NA	1
657313	ko00650	Butanoate metabolism (Carbohydrate metabolism)	0.704063	3	3	NA	NA	1
657313	ko00680	Methane metabolism (Energy metabolism)	1	4	5	NA	NA	1
657313	ko00710	Carbon fixation in photosynthetic organisms (Energy metabolism)	1	3	5	NA	NA	1
657313	ko00720	Carbon fixation pathways in prokaryotes (Energy metabolism)	0.247021	1	5	NA	NA	1
657313	ko00770	Pantothenate and CoA biosynthesis (Metabolism of cofactors and vitamins)	0.729247	4	4	NA	NA	1
657313	ko00860	Porphyrin and chlorophyll metabolism (Metabolism of cofactors and vitamins)	0.65579	3	2	NA	NA	1
657313	ko00910	Nitrogen metabolism (Energy metabolism)	0.0787094	6	2	NA	NA	1
657313	ko00920	Sulfur metabolism (Energy metabolism)	0.169687	4	1	NA	NA	1
657313	ko00970	Aminoacyl-tRNA biosynthesis (Translation)	0.467635	4	3	NA	NA	1
657313	ko01200	Carbon metabolism (Global and overview maps)	1	10	13	NA	NA	1
657313	ko01210	2-Oxocarboxylic acid metabolism (Global and overview maps)	1	2	3	NA	NA	1
657313	ko01230	Biosynthesis of amino acids (Global and overview maps)	0.249694	21	19	NA	NA	1
657313	ko02010	ABC transporters (Membrane transport)	0.383082	7	15	NA	NA	1
657313	ko02020	Two-component system (Signal transduction)	0.339091	6	4	NA	NA	1
657313	ko02060	Phosphotransferase system (PTS) (Membrane transport)	0.76628	4	7	NA	NA	1
657313	ko03018	RNA degradation (Folding, sorting and degradation)	0.296489	5	3	NA	NA	1
657313	ko03440	Homologous recombination (Replication and repair)	0.400068	1	4	NA	NA	1
657319	ko00030	Pentose phosphate pathway (Carbohydrate metabolism)	1	2	3	NA	NA	1
657319	ko00051	Fructose and mannose metabolism (Carbohydrate metabolism)	1	4	5	NA	NA	1
657319	ko00500	Starch and sucrose metabolism (Carbohydrate metabolism)	0.453292	2	5	NA	NA	1
657319	ko00520	Amino sugar and nucleotide sugar metabolism (Carbohydrate metabolism)	1	3	3	NA	NA	1
657319	ko01200	Carbon metabolism (Global and overview maps)	0.687596	2	4	NA	NA	1
657319	ko01230	Biosynthesis of amino acids (Global and overview maps)	1	3	3	NA	NA	1
657319	ko02010	ABC transporters (Membrane transport)	0.259282	5	2	NA	NA	1
657319	ko02030	Bacterial chemotaxis (Cell motility)	1	3	3	NA	NA	1
657322	ko00010	Glycolysis / Gluconeogenesis (Carbohydrate metabolism)	0.287527	2	7	1	0	1
657322	ko00020	Citrate cycle (TCA cycle) (Carbohydrate metabolism)	0.683729	1	4	1	0	1
657322	ko00030	Pentose phosphate pathway (Carbohydrate metabolism)	1	1	5	2	0	1
657322	ko00051	Fructose and mannose metabolism (Carbohydrate metabolism)	0.778954	2	13	4	0	1
657322	ko00052	Galactose metabolism (Carbohydrate metabolism)	0.278278	4	10	4	0	1
657322	ko00190	Oxidative phosphorylation (Energy metabolism)	0.616895	1	3	1	0	1
657322	ko00250	Alanine, aspartate and glutamate metabolism (Amino acid metabolism)	0.819496	1	9	2	0	1
657322	ko00260	Glycine, serine and threonine metabolism (Amino acid metabolism)	0.672468	2	8	5	0	1
657322	ko00270	Cysteine and methionine metabolism (Amino acid metabolism)	0.778235	2	8	4	0	1
657322	ko00300	Lysine biosynthesis (Amino acid metabolism)	0.886703	1	5	3	0	1
657322	ko00500	Starch and sucrose metabolism (Carbohydrate metabolism)	0.0853236	1	7	9	0	1
657322	ko00520	Amino sugar and nucleotide sugar metabolism (Carbohydrate metabolism)	1	2	12	5	0	1
657322	ko00564	Glycerophospholipid metabolism (Lipid metabolism)	0.556992	1	6	1	0	1
657322	ko00620	Pyruvate metabolism (Carbohydrate metabolism)	0.556992	1	6	1	0	1
657322	ko00630	Glyoxylate and dicarboxylate metabolism (Carbohydrate metabolism)	0.177663	2	3	1	0	1
657322	ko00650	Butanoate metabolism (Carbohydrate metabolism)	0.620241	1	5	1	0	1
657322	ko00680	Methane metabolism (Energy metabolism)	1	1	5	2	0	1
657322	ko00720	Carbon fixation pathways in prokaryotes (Energy metabolism)	0.479332	1	2	2	0	1
657322	ko00860	Porphyrin and chlorophyll metabolism (Metabolism of cofactors and vitamins)	0.160482	1	7	0	0	1
657322	ko00900	Terpenoid backbone biosynthesis (Metabolism of terpenoids and polyketides)	0.451154	1	4	4	0	1
657322	ko01200	Carbon metabolism (Global and overview maps)	0.654081	2	12	3	0	1
657322	ko01210	2-Oxocarboxylic acid metabolism (Global and overview maps)	0.897574	1	8	2	0	1
657322	ko01230	Biosynthesis of amino acids (Global and overview maps)	0.0225307	4	27	3	0	1
657322	ko02010	ABC transporters (Membrane transport)	0.499197	1	20	7	0	1
657322	ko02020	Two-component system (Signal transduction)	0.343278	3	11	9	0	1
657322	ko03018	RNA degradation (Folding, sorting and degradation)	0.894067	1	7	2	0	1
657322	ko03060	Protein export (Folding, sorting and degradation)	0.556784	1	3	2	0	1
657322	ko03420	Nucleotide excision repair (Replication and repair)	0.620241	1	5	1	0	1
657322	ko03430	Mismatch repair (Replication and repair)	0.822538	1	11	6	0	1
657322	ko03440	Homologous recombination (Replication and repair)	0.913937	1	9	3	0	1
657322	ko05230	Central carbon metabolism in cancer (Cancers: Overview)	0.215265	1	4	0	0	1
657322	ko00061	Fatty acid biosynthesis (Lipid metabolism)	0.329777	0	3	4	0	1
657322	ko00071	Fatty acid degradation (Lipid metabolism)	0.0513318	0	1	4	0	1
657322	ko00230	Purine metabolism (Nucleotide metabolism)	0.513907	0	11	5	0	1
657322	ko00240	Pyrimidine metabolism (Nucleotide metabolism)	0.478311	0	12	4	0	1
657322	ko00290	Valine, leucine and isoleucine biosynthesis (Amino acid metabolism)	0.38547	0	5	0	0	1
657322	ko00450	Selenocompound metabolism (Metabolism of other amino acids)	1	0	5	2	0	1
657322	ko00511	Other glycan degradation (Glycan biosynthesis and metabolism)	0.799572	0	3	2	0	1
657322	ko00550	Peptidoglycan biosynthesis (Glycan biosynthesis and metabolism)	0.404399	0	7	5	0	1
657322	ko00561	Glycerolipid metabolism (Lipid metabolism)	0.831422	0	5	1	0	1
657322	ko00600	Sphingolipid metabolism (Lipid metabolism)	1	0	4	1	0	1
657322	ko00730	Thiamine metabolism (Metabolism of cofactors and vitamins)	0.134567	0	2	4	0	1
657322	ko00970	Aminoacyl-tRNA biosynthesis (Translation)	1	0	4	2	0	1
657322	ko01212	Fatty acid metabolism (Global and overview maps)	0.329777	0	3	4	0	1
657322	ko01501	beta-Lactam resistance (Drug resistance)	0.20529	0	13	8	0	1
657322	ko02060	Phosphotransferase system (PTS) (Membrane transport)	0.441081	0	3	3	0	1
657322	ko03030	DNA replication (Replication and repair)	0.732097	0	8	3	0	1
657322	ko03320	PPAR signaling pathway (Endocrine system)	0.0513318	0	1	4	0	1
657322	ko03410	Base excision repair (Replication and repair)	1	0	4	1	0	1
657322	ko04112	Cell cycle - Caulobacter (Cell growth and death)	1	0	4	2	0	1
657322	ko04146	Peroxisome (Transport and catabolism)	0.0513318	0	1	4	0	1
657322	ko04920	Adipocytokine signaling pathway (Endocrine system)	0.0513318	0	1	4	0	1
657323	ko00010	Glycolysis / Gluconeogenesis (Carbohydrate metabolism)	0.877985	18	25	NA	NA	1
657323	ko00020	Citrate cycle (TCA cycle) (Carbohydrate metabolism)	0.602124	5	9	NA	NA	1
657323	ko00030	Pentose phosphate pathway (Carbohydrate metabolism)	0.545577	9	16	NA	NA	1
657323	ko00040	Pentose and glucuronate interconversions (Carbohydrate metabolism)	0.698198	13	14	NA	NA	1
657323	ko00051	Fructose and mannose metabolism (Carbohydrate metabolism)	0.38701	12	22	NA	NA	1
657323	ko00052	Galactose metabolism (Carbohydrate metabolism)	1	17	22	NA	NA	1
657323	ko00061	Fatty acid biosynthesis (Lipid metabolism)	0.679114	11	12	NA	NA	1
657323	ko00071	Fatty acid degradation (Lipid metabolism)	1	5	6	NA	NA	1
657323	ko00130	Ubiquinone and other terpenoid-quinone biosynthesis (Metabolism of cofactors and vitamins)	1	3	4	NA	NA	1
657323	ko00190	Oxidative phosphorylation (Energy metabolism)	0.881222	19	26	NA	NA	1
657323	ko00195	Photosynthesis (Energy metabolism)	1	4	5	NA	NA	1
657323	ko00230	Purine metabolism (Nucleotide metabolism)	0.64209	50	71	NA	NA	1
657323	ko00240	Pyrimidine metabolism (Nucleotide metabolism)	0.58	39	45	NA	NA	1
657323	ko00250	Alanine, aspartate and glutamate metabolism (Amino acid metabolism)	0.89089	24	30	NA	NA	1
657323	ko00253	Tetracycline biosynthesis (Metabolism of terpenoids and polyketides)	1	3	3	NA	NA	1
657323	ko00260	Glycine, serine and threonine metabolism (Amino acid metabolism)	0.747818	18	21	NA	NA	1
657323	ko00261	Monobactam biosynthesis (Biosynthesis of other secondary metabolites)	0.800628	7	8	NA	NA	1
657323	ko00270	Cysteine and methionine metabolism (Amino acid metabolism)	0.874679	17	24	NA	NA	1
657323	ko00280	Valine, leucine and isoleucine degradation (Amino acid metabolism)	1	5	6	NA	NA	1
657323	ko00290	Valine, leucine and isoleucine biosynthesis (Amino acid metabolism)	0.665356	8	13	NA	NA	1
657323	ko00300	Lysine biosynthesis (Amino acid metabolism)	0.567057	14	14	NA	NA	1
657323	ko00310	Lysine degradation (Amino acid metabolism)	0.173989	4	1	NA	NA	1
657323	ko00330	Arginine and proline metabolism (Amino acid metabolism)	0.573458	25	27	NA	NA	1
657323	ko00340	Histidine metabolism (Amino acid metabolism)	0.422485	13	12	NA	NA	1
657323	ko00350	Tyrosine metabolism (Amino acid metabolism)	0.78594	5	8	NA	NA	1
657323	ko00360	Phenylalanine metabolism (Amino acid metabolism)	1	3	3	NA	NA	1
657323	ko00400	Phenylalanine, tyrosine and tryptophan biosynthesis (Amino acid metabolism)	0.566528	24	26	NA	NA	1
657323	ko00401	Novobiocin biosynthesis (Biosynthesis of other secondary metabolites)	1	3	3	NA	NA	1
657323	ko00410	beta-Alanine metabolism (Metabolism of other amino acids)	0.384731	7	5	NA	NA	1
657323	ko00430	Taurine and hypotaurine metabolism (Metabolism of other amino acids)	1	3	3	NA	NA	1
657323	ko00450	Selenocompound metabolism (Metabolism of other amino acids)	0.422485	13	12	NA	NA	1
657323	ko00460	Cyanoamino acid metabolism (Metabolism of other amino acids)	1	3	5	NA	NA	1
657323	ko00471	D-Glutamine and D-glutamate metabolism (Metabolism of other amino acids)	1	4	5	NA	NA	1
657323	ko00480	Glutathione metabolism (Metabolism of other amino acids)	1	3	3	NA	NA	1
657323	ko00500	Starch and sucrose metabolism (Carbohydrate metabolism)	1	20	27	NA	NA	1
657323	ko00510	N-Glycan biosynthesis (Glycan biosynthesis and metabolism)	1	4	5	NA	NA	1
657323	ko00511	Other glycan degradation (Glycan biosynthesis and metabolism)	1	6	9	NA	NA	1
657323	ko00520	Amino sugar and nucleotide sugar metabolism (Carbohydrate metabolism)	0.477518	25	26	NA	NA	1
657323	ko00521	Streptomycin biosynthesis (Biosynthesis of other secondary metabolites)	0.78829	7	7	NA	NA	1
657323	ko00523	Polyketide sugar unit biosynthesis (Metabolism of terpenoids and polyketides)	0.658465	3	2	NA	NA	1
657323	ko00550	Peptidoglycan biosynthesis (Glycan biosynthesis and metabolism)	0.639775	20	22	NA	NA	1
657323	ko00561	Glycerolipid metabolism (Lipid metabolism)	0.392728	18	17	NA	NA	1
657323	ko00562	Inositol phosphate metabolism (Carbohydrate metabolism)	0.809534	8	9	NA	NA	1
657323	ko00564	Glycerophospholipid metabolism (Lipid metabolism)	0.219199	18	15	NA	NA	1
657323	ko00600	Sphingolipid metabolism (Lipid metabolism)	1	4	6	NA	NA	1
657323	ko00603	Glycosphingolipid biosynthesis - globo series (Glycan biosynthesis and metabolism)	0.70287	2	4	NA	NA	1
657323	ko00620	Pyruvate metabolism (Carbohydrate metabolism)	0.435105	21	21	NA	NA	1
657323	ko00625	Chloroalkane and chloroalkene degradation (Xenobiotics biodegradation and metabolism)	1	9	12	NA	NA	1
657323	ko00626	Naphthalene degradation (Xenobiotics biodegradation and metabolism)	1	3	5	NA	NA	1
657323	ko00630	Glyoxylate and dicarboxylate metabolism (Carbohydrate metabolism)	0.853278	12	17	NA	NA	1
657323	ko00640	Propanoate metabolism (Carbohydrate metabolism)	0.567057	14	14	NA	NA	1
657323	ko00650	Butanoate metabolism (Carbohydrate metabolism)	1	8	11	NA	NA	1
657323	ko00660	C5-Branched dibasic acid metabolism (Carbohydrate metabolism)	0.528821	3	7	NA	NA	1
657323	ko00670	One carbon pool by folate (Metabolism of cofactors and vitamins)	0.688687	12	13	NA	NA	1
657323	ko00680	Methane metabolism (Energy metabolism)	0.871075	17	21	NA	NA	1
657323	ko00710	Carbon fixation in photosynthetic organisms (Energy metabolism)	1	4	6	NA	NA	1
657323	ko00720	Carbon fixation pathways in prokaryotes (Energy metabolism)	0.858386	13	19	NA	NA	1
657323	ko00730	Thiamine metabolism (Metabolism of cofactors and vitamins)	1	6	9	NA	NA	1
657323	ko00750	Vitamin B6 metabolism (Metabolism of cofactors and vitamins)	0.477213	4	3	NA	NA	1
657323	ko00760	Nicotinate and nicotinamide metabolism (Metabolism of cofactors and vitamins)	1	10	14	NA	NA	1
657323	ko00770	Pantothenate and CoA biosynthesis (Metabolism of cofactors and vitamins)	0.554172	13	13	NA	NA	1
657323	ko00780	Biotin metabolism (Metabolism of cofactors and vitamins)	0.800628	7	8	NA	NA	1
657323	ko00790	Folate biosynthesis (Metabolism of cofactors and vitamins)	0.809534	8	9	NA	NA	1
657323	ko00860	Porphyrin and chlorophyll metabolism (Metabolism of cofactors and vitamins)	0.371512	31	32	NA	NA	1
657323	ko00900	Terpenoid backbone biosynthesis (Metabolism of terpenoids and polyketides)	0.679114	11	12	NA	NA	1
657323	ko00910	Nitrogen metabolism (Energy metabolism)	0.722898	15	17	NA	NA	1
657323	ko00920	Sulfur metabolism (Energy metabolism)	0.165215	5	14	NA	NA	1
657323	ko00940	Phenylpropanoid biosynthesis (Biosynthesis of other secondary metabolites)	1	3	5	NA	NA	1
657323	ko00960	Tropane, piperidine and pyridine alkaloid biosynthesis (Biosynthesis of other secondary metabolites)	0.658465	3	2	NA	NA	1
657323	ko00970	Aminoacyl-tRNA biosynthesis (Translation)	1	22	29	NA	NA	1
657323	ko00983	Drug metabolism - other enzymes (Xenobiotics biodegradation and metabolism)	1	6	7	NA	NA	1
657323	ko01040	Biosynthesis of unsaturated fatty acids (Lipid metabolism)	1	3	4	NA	NA	1
657323	ko01200	Carbon metabolism (Global and overview maps)	0.594388	37	54	NA	NA	1
657323	ko01210	2-Oxocarboxylic acid metabolism (Global and overview maps)	0.881222	19	26	NA	NA	1
657323	ko01212	Fatty acid metabolism (Global and overview maps)	0.82601	10	11	NA	NA	1
657323	ko01220	Degradation of aromatic compounds (Global and overview maps)	1	4	6	NA	NA	1
657323	ko01230	Biosynthesis of amino acids (Global and overview maps)	0.392418	99	114	NA	NA	1
657323	ko01501	beta-Lactam resistance (Drug resistance)	0.78829	7	7	NA	NA	1
657323	ko01502	Vancomycin resistance (Drug resistance)	0.800628	7	8	NA	NA	1
657323	ko01503	Cationic antimicrobial peptide (CAMP) resistance (Drug resistance)	1	9	11	NA	NA	1
657323	ko02010	ABC transporters (Membrane transport)	0.767639	45	63	NA	NA	1
657323	ko02020	Two-component system (Signal transduction)	0.270969	32	54	NA	NA	1
657323	ko02030	Bacterial chemotaxis (Cell motility)	1	3	3	NA	NA	1
657323	ko02060	Phosphotransferase system (PTS) (Membrane transport)	1	5	7	NA	NA	1
657323	ko03008	Ribosome biogenesis in eukaryotes (Translation)	0.658465	3	2	NA	NA	1
657323	ko03010	Ribosome (Translation)	0.385517	7	14	NA	NA	1
657323	ko03013	RNA transport (Translation)	1	3	3	NA	NA	1
657323	ko03018	RNA degradation (Folding, sorting and degradation)	0.83351	9	14	NA	NA	1
657323	ko03020	RNA polymerase (Transcription)	0.314705	2	7	NA	NA	1
657323	ko03030	DNA replication (Replication and repair)	0.20812	17	14	NA	NA	1
657323	ko03060	Protein export (Folding, sorting and degradation)	0.843804	12	14	NA	NA	1
657323	ko03070	Bacterial secretion system (Membrane transport)	1	4	6	NA	NA	1
657323	ko03410	Base excision repair (Replication and repair)	0.489376	10	9	NA	NA	1
657323	ko03420	Nucleotide excision repair (Replication and repair)	0.82601	10	11	NA	NA	1
657323	ko03430	Mismatch repair (Replication and repair)	0.857598	14	17	NA	NA	1
657323	ko03440	Homologous recombination (Replication and repair)	0.3343	20	19	NA	NA	1
657323	ko04070	Phosphatidylinositol signaling system (Signal transduction)	1	2	3	NA	NA	1
657323	ko04112	Cell cycle - Caulobacter (Cell growth and death)	0.688687	12	13	NA	NA	1
657323	ko04122	Sulfur relay system (Folding, sorting and degradation)	0.577419	7	6	NA	NA	1
657323	ko04141	Protein processing in endoplasmic reticulum (Folding, sorting and degradation)	0.658465	3	2	NA	NA	1
657323	ko04146	Peroxisome (Transport and catabolism)	1	3	3	NA	NA	1
657323	ko04724	Glutamatergic synapse (Nervous system)	1	4	6	NA	NA	1
657323	ko04727	GABAergic synapse (Nervous system)	0.734316	4	4	NA	NA	1
657323	ko04922	Glucagon signaling pathway (Endocrine system)	0.70287	2	4	NA	NA	1
657323	ko05014	Amyotrophic lateral sclerosis (ALS) (Neurodegenerative diseases)	0.658465	3	2	NA	NA	1
657323	ko05120	Epithelial cell signaling in Helicobacter pylori infection (Infectious diseases: Bacterial)	0.739916	3	6	NA	NA	1
657323	ko05230	Central carbon metabolism in cancer (Cancers: Overview)	1	2	3	NA	NA	1
718252	ko00052	Galactose metabolism (Carbohydrate metabolism)	0.841152	2	2	1	NA	1
718252	ko00230	Purine metabolism (Nucleotide metabolism)	0.860603	4	2	0	NA	1
718252	ko00240	Pyrimidine metabolism (Nucleotide metabolism)	0.529499	6	3	0	NA	1
718252	ko00260	Glycine, serine and threonine metabolism (Amino acid metabolism)	0.905777	6	3	1	NA	1
718252	ko00500	Starch and sucrose metabolism (Carbohydrate metabolism)	0.17293	3	7	1	NA	1
718252	ko00520	Amino sugar and nucleotide sugar metabolism (Carbohydrate metabolism)	0.527338	4	1	1	NA	1
718252	ko00630	Glyoxylate and dicarboxylate metabolism (Carbohydrate metabolism)	0.662406	5	2	0	NA	1
718252	ko00900	Terpenoid backbone biosynthesis (Metabolism of terpenoids and polyketides)	0.529499	6	3	0	NA	1
718252	ko01200	Carbon metabolism (Global and overview maps)	0.725126	6	2	1	NA	1
718252	ko02010	ABC transporters (Membrane transport)	0.860813	7	5	1	NA	1
718252	ko02020	Two-component system (Signal transduction)	0.227607	4	0	1	NA	1
718252	ko03030	DNA replication (Replication and repair)	0.860603	4	2	0	NA	1
718252	ko03410	Base excision repair (Replication and repair)	0.761605	4	3	0	NA	1
718252	ko03420	Nucleotide excision repair (Replication and repair)	0.573128	2	3	0	NA	1
718252	ko03430	Mismatch repair (Replication and repair)	0.14405	7	1	0	NA	1
718252	ko03440	Homologous recombination (Replication and repair)	0.860603	4	2	0	NA	1
748224	ko02020	Two-component system (Signal transduction)	1	3	3	NA	NA	1

## Sheet: SEED_enrichments
NCBI taxonomy ID	SEED pathway	p-value	MGSS1	MGSS2	MGSS3	MGSS4	FDR corrected p-value
515620	Bacterial_Chemotaxis	1.39473e-08	0	1	9	0	8.2289e-07
657321	Flagellum	0.000119798	0	5	0	0	0.000598988
657322	CRISPRs	1.04714e-05	2	0	10	0	0.000617812
515620	Flagellar_motility	1.06585e-05	0	1	6	0	0.000618196
420247	Listeria_surface_proteins:_Internalin-like_proteins	0.000116347	6	2	4	NA	0.00186155
573235	Type_III_secretion_systems,_extended	3.68619e-05	0	6	0	0	0.00305954
573235	The_fimbrial_Stf_cluster	5.34309e-05	2	0	11	7	0.00438133
657317	Bacterial_Chemotaxis	0.000597776	0	20	0	NA	0.00537999
445970	Restriction-Modification_System	0.00485336	4	1	0	NA	0.00970672
420247	Predicted_carbohydrate_hydrolases	0.000880207	3	2	2	NA	0.0132031
573235	Salmonella_invasion_locus	0.000256046	0	5	0	0	0.0207398
515620	Flagellum	0.000384007	0	2	5	0	0.0218884
657317	Flagellar_motility	0.00287745	0	19	1	NA	0.0230196
657321	Restriction-Modification_System	0.00925227	0	4	0	1	0.0370091
573235	The_fimbrial_Sfm_cluster	0.00048086	0	0	1	4	0.0384688
515620	High_affinity_phosphate_transporter_and_control_of_PHO_regulon	0.000755996	2	0	3	1	0.0423358
411461	ECF_class_transporters	0.0601611	0	5	NA	NA	0.0601611
718252	Histidine_Biosynthesis	0.00447408	0	6	0	NA	0.0760594
573235	The_usher_protein_HtrE_fimbrial_cluster	0.00108483	0	0	4	4	0.0857015
573235	Listeria_surface_proteins:_Internalin-like_proteins	0.00118296	0	5	1	0	0.0922707
511680	Exopolysaccharide_Biosynthesis	0.0975982	0	6	NA	NA	0.0975982
657317	Flagellum	0.017986	0	14	1	NA	0.125902
709991	Galactosylceramide_and_Sulfatide_metabolism	0.0160997	5	0	NA	NA	0.128798
226186	Cellulosome	0.0328768	1	4	NA	NA	0.131507
657313	Galactosylceramide_and_Sulfatide_metabolism	0.00333501	0	11	NA	NA	0.14007
573235	Serine-glyoxylate_cycle	0.0020781	10	0	0	0	0.160014
449673	Multidrug_Resistance_Efflux_Pumps	0.0811866	6	0	NA	NA	0.162373
449673	Cobalt-zinc-cadmium_resistance	0.0846417	8	1	NA	NA	0.162373
657317	Bacterial_Cell_Division	0.0310864	4	1	0	NA	0.186518
411901	Galactosylceramide_and_Sulfatide_metabolism	0.0385084	0	6	0	0	0.192542
470145	Galactosylceramide_and_Sulfatide_metabolism	0.0326642	0	9	4	NA	0.195985
411901	Conjugative_transposon,_Bacteroidales	0.0537564	7	0	0	0	0.215026
657313	Ammonia_assimilation	0.0058687	6	0	NA	NA	0.240617
592028	Conserved_gene_cluster_associated_with_Met-tRNA_formyltransferase	0.0931303	3	2	NA	NA	0.279391
556259	D-Galacturonate_and_D-Glucuronate_Utilization	0.0121702	13	1	NA	NA	0.279914
568816	Rhamnose_containing_glycans	0.101292	8	0	NA	NA	0.303876
556259	L-rhamnose_utilization	0.0143802	9	0	NA	NA	0.316364
657322	LOS_core_oligosaccharide_biosynthesis	0.00546678	2	0	3	0	0.317073
657319	Pyruvate_metabolism_I:_anaplerotic_reactions,_PEP	0.0280209	7	1	NA	NA	0.336251
657317	Peptidoglycan_Biosynthesis	0.0700864	4	2	0	NA	0.350432
547042	Potassium_homeostasis	0.186406	8	0	NA	NA	0.372813
592028	Type_I_Restriction-Modification	0.331678	0	6	NA	NA	0.379026
592028	Restriction-Modification_System	0.189513	0	7	NA	NA	0.379026
483215	Ammonia_assimilation	0.0121613	5	1	0	NA	0.401321
411470	L-ascorbate_utilization_(and_related_gene_clusters)	0.00831582	5	0	1	NA	0.407475
515620	Phosphate_metabolism	0.00753107	3	4	4	1	0.414209
657317	Sortase	0.108959	0	3	2	NA	0.435838
420247	Purine_conversions	0.0326825	5	4	23	NA	0.457555
420247	pyrimidine_conversions	0.0326825	5	4	23	NA	0.457555
411470	ABC_transporter_oligopeptide_(TC_3.A.1.5.1)	0.00994581	0	1	4	NA	0.477399
470145	D-Galacturonate_and_D-Glucuronate_Utilization	0.0968456	0	3	2	NA	0.484228
226186	cAMP_signaling_in_bacteria	0.18149	6	0	NA	NA	0.544469
226186	Ton_and_Tol_transport_systems	0.230163	7	6	NA	NA	0.544469
515620	Exopolysaccharide_Biosynthesis	0.0111729	0	8	5	1	0.603334
470145	Ton_and_Tol_transport_systems	0.157569	2	10	3	NA	0.630276
568816	dTDP-rhamnose_synthesis	0.317725	5	0	NA	NA	0.63545
568816	LOS_core_oligosaccharide_biosynthesis	0.317725	5	0	NA	NA	0.63545
411477	DNA_repair,_bacterial	0.0254931	3	3	2	NA	0.637327
226186	Galactosylceramide_and_Sulfatide_metabolism	0.645851	3	2	NA	NA	0.645851
411470	Thiamin_biosynthesis	0.0148117	0	8	0	NA	0.696149
748224	Multidrug_Resistance_Efflux_Pumps	0.714984	3	5	NA	NA	0.714984
556259	Folate_Biosynthesis	0.0352152	1	5	NA	NA	0.739518
556259	Sialic_Acid_Metabolism	0.0352152	1	5	NA	NA	0.739518
483215	Glutamine,_Glutamate,_Aspartate_and_Asparagine_Biosynthesis	0.0244035	5	2	0	NA	0.780911
445970	Heat_shock_dnaK_gene_cluster_extended	0.826075	1	3	1	NA	0.826075
626939	Sialic_Acid_Metabolism	0.014637	1	4	NA	NA	0.834308
657317	Bacterial_hemoglobins	0.279014	1	11	1	NA	0.837041
563192	Succinate_dehydrogenase	0.048451	0	7	NA	NA	0.872118
657313	Lactose_utilization	0.0224171	0	7	NA	NA	0.896682
411489	Redox-dependent_regulation_of_nucleus_processes	0.00891438	2	2	2	0	0.900352
657321	CRISPRs	0.305625	0	0	0	5	0.916875
563192	Coenzyme_B12_biosynthesis	0.057669	6	2	NA	NA	0.980372
657317	Flagellum_in_Campylobacter	0.853668	2	4	0	NA	0.993913
657317	SecY2-SecA2_Specialized_Transport_System	0.496957	0	5	0	NA	0.993913
573235	Coenzyme_A_Biosynthesis	0.0131102	0	1	3	3	0.996379
349741	NAD_and_NADP_cofactor_biosynthesis_global	0.282339	3	5	NA	NA	1
349741	Proteolysis_in_bacteria,_ATP-dependent	0.705135	5	2	NA	NA	1
349741	cAMP_signaling_in_bacteria	0.652853	4	1	NA	NA	1
349741	Bacterial_RNA-metabolizing_Zn-dependent_hydrolases	0.652853	4	1	NA	NA	1
349741	Fructooligosaccharides(FOS)_and_Raffinose_Utilization	0.497191	4	5	NA	NA	1
349741	Iojap	1	4	2	NA	NA	1
349741	TCA_Cycle	0.405732	2	3	NA	NA	1
349741	Bacterial_Cell_Division	1	5	3	NA	NA	1
349741	CBSS-83331.1.peg.3039	0.693408	3	3	NA	NA	1
349741	Chitin_and_N-acetylglucosamine_utilization	0.370981	5	6	NA	NA	1
349741	Flagellum	0.407904	5	1	NA	NA	1
349741	Lactose_and_Galactose_Uptake_and_Utilization	0.405732	2	3	NA	NA	1
349741	Isoprenoid_Biosynthesis	1	3	2	NA	NA	1
349741	Bacterial_Cytoskeleton	0.705135	5	2	NA	NA	1
349741	Type_VI_secretion_systems	0.248058	6	1	NA	NA	1
349741	Coenzyme_A_Biosynthesis	0.693408	3	3	NA	NA	1
349741	Peptidoglycan_Biosynthesis	1	4	2	NA	NA	1
349741	Tryptophan_synthesis	1	4	3	NA	NA	1
349741	5-FCL-like_protein	1	3	2	NA	NA	1
349741	USS-DB-7	1	3	2	NA	NA	1
349741	N-Acetyl-Galactosamine_and_Galactosamine_Utilization	0.693408	3	3	NA	NA	1
349741	Conserved_gene_cluster_associated_with_Met-tRNA_formyltransferase	1	5	4	NA	NA	1
349741	CBSS-316057.3.peg.3521	0.535544	7	3	NA	NA	1
349741	Beta-Glucoside_Metabolism	0.497191	4	5	NA	NA	1
349741	Terminal_cytochrome_d_ubiquinol_oxidases	0.693408	3	3	NA	NA	1
349741	Galactosylceramide_and_Sulfatide_metabolism	0.0971216	5	9	NA	NA	1
349741	F0F1-type_ATP_synthase	0.282339	3	5	NA	NA	1
349741	Lactose_utilization	0.164239	1	4	NA	NA	1
349741	Queuosine-Archaeosine_Biosynthesis	1	3	2	NA	NA	1
349741	Terminal_cytochrome_oxidases	0.693408	3	3	NA	NA	1
349741	Protein_chaperones	1	5	3	NA	NA	1
349741	Sugar_utilization_in_Thermotogales	1	3	2	NA	NA	1
349741	Methionine_Biosynthesis	0.407904	5	1	NA	NA	1
349741	Pyruvate_metabolism_I:_anaplerotic_reactions,_PEP	0.722024	4	4	NA	NA	1
411463	Choline_and_Betaine_Uptake_and_Betaine_Biosynthesis	0.688969	3	3	NA	NA	1
411463	DNA-binding_regulatory_proteins,_strays	0.688969	3	3	NA	NA	1
411463	Potassium_homeostasis	0.717698	4	4	NA	NA	1
411463	Beta-Glucoside_Metabolism	0.717698	4	4	NA	NA	1
411463	Queuosine-Archaeosine_Biosynthesis	0.740464	3	6	NA	NA	1
411463	Thioredoxin-disulfide_reductase	0.398874	3	2	NA	NA	1
411470	Purine_conversions	0.191565	5	5	0	NA	1
411470	Chorismate_Synthesis	0.225633	3	2	3	NA	1
411470	D-ribose_utilization	0.719953	3	3	2	NA	1
411470	Glutamine,_Glutamate,_Aspartate_and_Asparagine_Biosynthesis	0.0430895	3	1	4	NA	1
411470	Fermentations:_Lactate	0.853078	2	2	1	NA	1
411470	Melibiose_Utilization	0.366846	4	2	1	NA	1
411470	Fructooligosaccharides(FOS)_and_Raffinose_Utilization	0.742184	5	5	2	NA	1
411470	ZZ_gjo_need_homes	0.679733	4	4	1	NA	1
411470	Common_Pathway_For_Synthesis_of_Aromatic_Compounds_(DAHP_synthase_to_chorismate)	0.225633	3	2	3	NA	1
411470	Murein_hydrolase_regulation_and_cell_death	0.714114	2	3	0	NA	1
411470	Bacterial_Cell_Division	0.884431	2	3	2	NA	1
411470	CBSS-83331.1.peg.3039	1	3	4	2	NA	1
411470	D-Galacturonate_and_D-Glucuronate_Utilization	1	2	4	2	NA	1
411470	Cell_division-ribosomal_stress_proteins_cluster	0.666439	2	2	2	NA	1
411470	Deoxyribose_and_Deoxynucleoside_Catabolism	0.305327	4	5	0	NA	1
411470	DNA_repair,_bacterial	0.425887	3	2	0	NA	1
411470	De_Novo_Pyrimidine_Synthesis	0.478397	5	5	1	NA	1
411470	pyrimidine_conversions	0.352462	3	9	1	NA	1
411470	Isoprenoid_Biosynthesis	0.134822	2	2	4	NA	1
411470	Stringent_Response,_(p)ppGpp_metabolism	0.666439	2	2	2	NA	1
411470	Arginine_and_Ornithine_Degradation	0.864425	1	4	1	NA	1
411470	Pyruvate_metabolism_II:_acetyl-CoA,_acetogenesis_from_pyruvate	0.828231	3	5	1	NA	1
411470	Ammonia_assimilation	0.110438	3	1	3	NA	1
411470	Glycerate_metabolism	0.0489499	2	2	5	NA	1
411470	Conserved_gene_cluster_associated_with_Met-tRNA_formyltransferase	0.260935	3	1	2	NA	1
411470	Potassium_homeostasis	1	3	5	2	NA	1
411470	Threonine_degradation	0.155698	4	2	0	NA	1
411470	Branched-Chain_Amino_Acid_Biosynthesis	0.366846	4	2	1	NA	1
411470	Glycogen_metabolism	0.155196	6	3	1	NA	1
411470	Beta-Glucoside_Metabolism	0.619735	6	11	2	NA	1
411470	Galactosylceramide_and_Sulfatide_metabolism	0.111422	4	2	4	NA	1
411470	Folate_Biosynthesis	0.124407	4	1	1	NA	1
411470	Polyamine_Metabolism	0.252087	3	4	5	NA	1
411470	Glycerolipid_and_Glycerophospholipid_Metabolism_in_Bacteria	1	6	9	4	NA	1
411470	Lactose_utilization	0.277976	2	2	3	NA	1
411470	Fermentations:_Mixed_acid	0.711496	4	5	1	NA	1
411470	V-Type_ATP_synthase	0.714114	2	3	0	NA	1
411470	L-rhamnose_utilization	1	2	4	2	NA	1
411470	Lacto-N-Biose_I_and_Galacto-N-Biose_Metabolic_Pathway	0.375304	1	4	3	NA	1
411470	Sialic_Acid_Metabolism	0.42093	2	5	0	NA	1
411470	Methylglyoxal_Metabolism	1	1	3	1	NA	1
411470	Phage_integration_and_excision	0.201263	1	6	0	NA	1
411470	Pyruvate_metabolism_I:_anaplerotic_reactions,_PEP	0.605123	1	2	2	NA	1
411470	DNA-replication	0.0815115	0	6	3	NA	1
411470	DNA_repair,_bacterial_RecFOR_pathway	0.183121	0	3	2	NA	1
411470	Bacterial_Chemotaxis	0.183121	0	3	2	NA	1
411477	Biotin_biosynthesis	0.127098	2	2	1	NA	1
411477	Translation_initiation_factors_bacterial	0.35738	1	3	1	NA	1
411477	Tryptophan_synthesis	1	1	6	0	NA	1
411477	Cobalt-zinc-cadmium_resistance	0.576634	2	6	1	NA	1
411477	Universal_GTPases	0.818641	1	6	1	NA	1
411477	DNA-replication	0.240731	2	3	0	NA	1
411477	Galactosylceramide_and_Sulfatide_metabolism	0.744944	1	14	1	NA	1
411477	Ton_and_Tol_transport_systems	0.3988	9	27	2	NA	1
411477	Capsular_heptose_biosynthesis	0.444977	2	4	0	NA	1
411477	Lactose_utilization	0.885563	1	11	1	NA	1
411477	Queuosine-Archaeosine_Biosynthesis	1	1	4	0	NA	1
411477	Protein_chaperones	0.127098	2	2	1	NA	1
411477	Cellulosome	0.765443	2	9	0	NA	1
411477	Chitin_and_N-acetylglucosamine_utilization	0.760607	0	6	0	NA	1
411477	Multidrug_Resistance_Efflux_Pumps	0.169375	0	11	2	NA	1
411477	Zinc_resistance	0.760607	0	6	0	NA	1
411477	N-Acetyl-Galactosamine_and_Galactosamine_Utilization	0.735528	0	5	0	NA	1
411477	Cobalamin_synthesis	0.760607	0	6	0	NA	1
411477	Potassium_homeostasis	0.735528	0	5	0	NA	1
411477	DNA_repair,_bacterial_RecFOR_pathway	0.735528	0	5	0	NA	1
411477	L-Arabinose_utilization	0.436905	0	7	1	NA	1
411477	Transcription_initiation,_bacterial_sigma_factors	0.491936	0	4	1	NA	1
411477	ATP-dependent_efflux_pump_transporter_Ybh	0.735528	0	5	0	NA	1
411477	Pyruvate_metabolism_I:_anaplerotic_reactions,_PEP	0.64958	0	7	0	NA	1
411489	Purine_conversions	0.314958	6	5	1	0	1
411489	NAD_and_NADP_cofactor_biosynthesis_global	0.782765	5	3	0	0	1
411489	Proteolysis_in_bacteria,_ATP-dependent	1	3	3	0	0	1
411489	Glutamine,_Glutamate,_Aspartate_and_Asparagine_Biosynthesis	1	6	5	0	0	1
411489	Signal_peptidase	1	3	3	0	0	1
411489	Bacterial_RNA-metabolizing_Zn-dependent_hydrolases	0.632901	7	9	0	0	1
411489	DNA_Repair_Base_Excision	0.57401	3	5	0	0	1
411489	Murein_Hydrolases	1	8	6	0	0	1
411489	Choline_and_Betaine_Uptake_and_Betaine_Biosynthesis	1	6	5	0	0	1
411489	Dipicolinate_Synthesis	1	3	2	0	0	1
411489	Rhamnose_containing_glycans	0.0269437	3	13	0	0	1
411489	ZZ_gjo_need_homes	1	3	3	0	0	1
411489	CBSS-269801.1.peg.1715	1	4	4	0	0	1
411489	Common_Pathway_For_Synthesis_of_Aromatic_Compounds_(DAHP_synthase_to_chorismate)	1	4	4	0	0	1
411489	Na(+)-translocating_NADH-quinone_oxidoreductase_and_rnf-like_group_of_electron_transport_complexes	1	4	3	0	0	1
411489	Heat_shock_dnaK_gene_cluster_extended	0.901805	13	9	0	0	1
411489	Sporulation_draft	0.782765	5	3	0	0	1
411489	Exopolysaccharide_Biosynthesis	1	5	4	0	0	1
411489	Murein_hydrolase_regulation_and_cell_death	0.0319654	4	4	2	0	1
411489	Ribonucleotide_reduction	1	3	3	0	0	1
411489	RNA_processing_and_degradation,_bacterial	1	3	3	0	0	1
411489	Polyprenyl_Diphosphate_Biosynthesis	1	3	2	0	0	1
411489	Bacterial_Cell_Division	0.909665	34	32	1	0	1
411489	ECF_class_transporters	0.551066	5	2	0	0	1
411489	CBSS-83331.1.peg.3039	0.791732	4	5	0	0	1
411489	Chitin_and_N-acetylglucosamine_utilization	0.168575	3	2	1	0	1
411489	Methionine_Degradation	1	4	3	0	0	1
411489	Cell_division-ribosomal_stress_proteins_cluster	1	7	5	0	0	1
411489	Ribosome_biogenesis_bacterial	0.907531	12	11	0	0	1
411489	CBSS-262719.3.peg.410	1	3	3	0	0	1
411489	Lactose_and_Galactose_Uptake_and_Utilization	0.754877	3	4	0	0	1
411489	Housecleaning_nucleoside_triphosphate_pyrophosphatases	0.736996	4	2	0	0	1
411489	Pyridoxin_(Vitamin_B6)_Biosynthesis	1	3	3	0	0	1
411489	Biotin_biosynthesis	0.618609	6	3	0	0	1
411489	DNA_repair,_bacterial	0.860243	9	6	0	0	1
411489	pyrimidine_conversions	1	4	4	0	0	1
411489	Isoprenoid_Biosynthesis	1	6	5	0	0	1
411489	Stringent_Response,_(p)ppGpp_metabolism	1	3	3	0	0	1
411489	Bacterial_Cytoskeleton	0.68555	23	24	0	0	1
411489	YjeE	1	4	4	0	0	1
411489	Histidine_Biosynthesis	1	4	3	0	0	1
411489	CBSS-176299.4.peg.1292	0.815227	5	5	0	0	1
411489	UDP-N-acetylmuramate_from_Fructose-6-phosphate_Biosynthesis	1	4	4	0	0	1
411489	Coenzyme_A_Biosynthesis	1	7	6	0	0	1
411489	Multidrug_Resistance_Efflux_Pumps	1	9	7	0	0	1
411489	Peptidoglycan_Biosynthesis	0.864614	20	20	0	0	1
411489	Arginine_and_Ornithine_Degradation	1	3	3	0	0	1
411489	Widespread_colonization_island	1	3	3	0	0	1
411489	tRNA_processing	0.782765	5	3	0	0	1
411489	High_affinity_phosphate_transporter_and_control_of_PHO_regulon	0.302324	7	8	1	0	1
411489	Universal_GTPases	0.867711	8	8	0	0	1
411489	Ammonia_assimilation	1	3	3	0	0	1
411489	Sporulation_gene_orphans	0.826267	12	12	0	0	1
411489	Serine-glyoxylate_cycle	1	3	3	0	0	1
411489	Conserved_gene_cluster_associated_with_Met-tRNA_formyltransferase	0.897134	19	18	0	0	1
411489	Potassium_homeostasis	0.168007	8	8	0	1	1
411489	CBSS-84588.1.peg.1247	1	7	5	0	0	1
411489	CBSS-323097.3.peg.2594	1	3	3	0	0	1
411489	Heme,_hemin_uptake_and_utilization_systems_in_GramPositives	1	4	3	0	0	1
411489	Branched-Chain_Amino_Acid_Biosynthesis	0.852837	7	7	0	0	1
411489	Thiamin_biosynthesis	1	3	3	0	0	1
411489	DNA-replication	0.867711	8	8	0	0	1
411489	Recycling_of_Peptidoglycan_Amino_Acids	1	4	3	0	0	1
411489	A_Gram-positive_cluster_that_relates_ribosomal_protein_L28P_to_a_set_of_uncharacterized_proteins	1	4	4	0	0	1
411489	CBSS-393121.3.peg.2760	0.901805	13	9	0	0	1
411489	DNA_processing_cluster	0.852837	7	7	0	0	1
411489	Sporulation-related_Hypotheticals	1	3	2	0	0	1
411489	DNA_repair,_bacterial_RecFOR_pathway	1	6	5	0	0	1
411489	RuvABC_plus_a_hypothetical	1	3	3	0	0	1
411489	Cell_Division_Cluster	1	3	3	0	0	1
411489	Folate_Biosynthesis	0.541656	11	5	0	0	1
411489	Polyamine_Metabolism	0.0773264	3	3	0	1	1
411489	Two_cell_division_clusters_relating_to_chromosome_partitioning	0.699857	6	7	0	0	1
411489	Maltose_and_Maltodextrin_Utilization	1	4	3	0	0	1
411489	Cysteine_Biosynthesis	1	3	2	0	0	1
411489	Pyruvate_Alanine_Serine_Interconversions	0.136636	2	3	1	0	1
411489	Glycerolipid_and_Glycerophospholipid_Metabolism_in_Bacteria	1	7	6	0	0	1
411489	CBSS-281090.3.peg.464	1	5	4	0	0	1
411489	CBSS-56780.10.peg.1536	1	4	3	0	0	1
411489	2-phosphoglycolate_salvage	1	3	2	0	0	1
411489	De_Novo_Purine_Biosynthesis	1	5	4	0	0	1
411489	Nudix_proteins_(nucleoside_triphosphate_hydrolases)	0.0462563	2	2	0	1	1
411489	Transcription_initiation,_bacterial_sigma_factors	0.782765	5	3	0	0	1
411489	Queuosine-Archaeosine_Biosynthesis	1	4	3	0	0	1
411489	Peptidoglycan_biosynthesis--gjo	1	4	4	0	0	1
411489	Phosphate_metabolism	0.588633	14	13	1	0	1
411489	Alpha-Amylase_locus_in_Streptocococcus	0.703283	2	3	0	0	1
411489	CBSS-354.1.peg.2917	1	4	4	0	0	1
411489	Alanine_biosynthesis	0.270952	4	4	1	0	1
411489	Phage_tail_fiber_proteins	0.754877	3	4	0	0	1
411489	Methylglyoxal_Metabolism	1	4	4	0	0	1
411489	Cell_envelope-associated_LytR-CpsA-Psr_transcriptional_attenuators	1	4	4	0	0	1
411489	Glycolysis_and_Gluconeogenesis	1	7	6	0	0	1
411489	Leucine_Biosynthesis	1	3	3	0	0	1
411489	Transcription_factors_bacterial	1	4	4	0	0	1
411489	Translation_termination_factors_bacterial	1	3	2	0	0	1
411489	Teichoic_and_lipoteichoic_acids_biosynthesis	0.439128	9	3	0	0	1
411489	Methionine_Biosynthesis	0.678505	11	13	0	0	1
411489	tRNA_modification_Archaea	0.347374	7	5	1	0	1
411489	Pyruvate_metabolism_I:_anaplerotic_reactions,_PEP	0.665315	5	6	0	0	1
411901	cAMP_signaling_in_bacteria	0.374994	3	2	1	1	1
411901	Ton_and_Tol_transport_systems	0.802787	4	5	0	0	1
411901	Cellulosome	0.449585	1	4	0	0	1
411902	Purine_conversions	0.508219	9	11	NA	NA	1
411902	SigmaB_stress_responce_regulation	0.37802	4	1	NA	NA	1
411902	Chorismate_Synthesis	1	3	2	NA	NA	1
411902	Oxidative_stress	0.777685	7	5	NA	NA	1
411902	D-ribose_utilization	0.261555	12	17	NA	NA	1
411902	Respiratory_dehydrogenases_1	1	3	2	NA	NA	1
411902	Proteolysis_in_bacteria,_ATP-dependent	0.672022	2	3	NA	NA	1
411902	Glutamine,_Glutamate,_Aspartate_and_Asparagine_Biosynthesis	1	3	2	NA	NA	1
411902	ABC_transporter_oligopeptide_(TC_3.A.1.5.1)	0.113622	8	2	NA	NA	1
411902	Bacterial_RNA-metabolizing_Zn-dependent_hydrolases	0.593173	6	8	NA	NA	1
411902	Murein_Hydrolases	0.782237	6	7	NA	NA	1
411902	Choline_and_Betaine_Uptake_and_Betaine_Biosynthesis	0.82683	12	9	NA	NA	1
411902	Fructooligosaccharides(FOS)_and_Raffinose_Utilization	1	7	6	NA	NA	1
411902	Glycolate,_glyoxylate_interconversions	1	3	2	NA	NA	1
411902	ZZ_gjo_need_homes	0.37802	4	1	NA	NA	1
411902	Common_Pathway_For_Synthesis_of_Aromatic_Compounds_(DAHP_synthase_to_chorismate)	1	3	2	NA	NA	1
411902	Alginate_metabolism	1	3	3	NA	NA	1
411902	Peptide_methionine_sulfoxide_reductase	0.465238	7	10	NA	NA	1
411902	Exopolysaccharide_Biosynthesis	1	3	2	NA	NA	1
411902	Murein_hydrolase_regulation_and_cell_death	1	6	6	NA	NA	1
411902	Bacterial_Cell_Division	1	5	4	NA	NA	1
411902	Chitin_and_N-acetylglucosamine_utilization	0.807416	9	7	NA	NA	1
411902	Nitrosative_stress	0.672022	2	3	NA	NA	1
411902	Pentose_phosphate_pathway	0.195488	1	4	NA	NA	1
411902	D-Galacturonate_and_D-Glucuronate_Utilization	0.37802	4	1	NA	NA	1
411902	Cell_division-ribosomal_stress_proteins_cluster	1	3	2	NA	NA	1
411902	Polysaccharide_deacetylases	1	3	3	NA	NA	1
411902	Flagellum	0.294099	15	8	NA	NA	1
411902	Transport_of_Zinc	0.293819	6	2	NA	NA	1
411902	Lactose_and_Galactose_Uptake_and_Utilization	0.794071	8	6	NA	NA	1
411902	Heme_and_Siroheme_Biosynthesis	1	6	5	NA	NA	1
411902	Coenzyme_B12_biosynthesis	1	18	17	NA	NA	1
411902	Type_I_Restriction-Modification	0.195488	1	4	NA	NA	1
411902	Deoxyribose_and_Deoxynucleoside_Catabolism	0.430474	2	4	NA	NA	1
411902	Biotin_biosynthesis	1	4	4	NA	NA	1
411902	Xylose_utilization	0.314698	6	10	NA	NA	1
411902	Methylcitrate_cycle	0.195488	1	4	NA	NA	1
411902	Hydrogenases	1	4	3	NA	NA	1
411902	DNA_repair,_bacterial	1	6	5	NA	NA	1
411902	Translation_initiation_factors_bacterial	1	4	3	NA	NA	1
411902	Copper_homeostasis	1	3	2	NA	NA	1
411902	Arginine_Biosynthesis_extended	1	3	3	NA	NA	1
411902	Purine_Utilization	0.531049	4	6	NA	NA	1
411902	Alkanesulfonate_assimilation	0.742942	4	5	NA	NA	1
411902	Multidrug_Resistance_Efflux_Pumps	0.342998	12	6	NA	NA	1
411902	Peptidoglycan_Biosynthesis	0.729205	5	3	NA	NA	1
411902	D-Tagatose_and_Galactitol_Utilization	0.37802	4	1	NA	NA	1
411902	Cobalt-zinc-cadmium_resistance	0.394703	8	4	NA	NA	1
411902	Glycine_reductase,_sarcosine_reductase_and_betaine_reductase	0.37802	4	1	NA	NA	1
411902	CBSS-49338.1.peg.459	0.0344366	14	4	NA	NA	1
411902	ABC_transporter_branched-chain_amino_acid_(TC_3.A.1.4.1)	0.222148	5	1	NA	NA	1
411902	Arginine_and_Ornithine_Degradation	0.672022	2	3	NA	NA	1
411902	Widespread_colonization_island	1	3	3	NA	NA	1
411902	CBSS-138119.3.peg.2719	1	4	3	NA	NA	1
411902	tRNA_processing	1	5	4	NA	NA	1
411902	DNA-binding_regulatory_proteins,_strays	0.512569	6	3	NA	NA	1
411902	High_affinity_phosphate_transporter_and_control_of_PHO_regulon	0.17426	7	12	NA	NA	1
411902	Universal_GTPases	1	6	5	NA	NA	1
411902	Ammonia_assimilation	1	12	10	NA	NA	1
411902	ATP-dependent_Nuclease	0.689765	4	2	NA	NA	1
411902	Glycerate_metabolism	0.672022	2	3	NA	NA	1
411902	Sporulation_gene_orphans	0.430474	2	4	NA	NA	1
411902	Serine-glyoxylate_cycle	0.756879	6	4	NA	NA	1
411902	Cobalamin_synthesis	0.581522	14	16	NA	NA	1
411902	Conserved_gene_cluster_associated_with_Met-tRNA_formyltransferase	0.817895	9	9	NA	NA	1
411902	Potassium_homeostasis	0.796336	7	8	NA	NA	1
411902	Entner-Doudoroff_Pathway	1	6	6	NA	NA	1
411902	Glycine_and_Serine_Utilization	0.729205	5	3	NA	NA	1
411902	Trehalose_Uptake_and_Utilization	0.672022	2	3	NA	NA	1
411902	CBSS-84588.1.peg.1247	1	7	7	NA	NA	1
411902	Heme,_hemin_uptake_and_utilization_systems_in_GramPositives	1	4	3	NA	NA	1
411902	Branched-Chain_Amino_Acid_Biosynthesis	1	3	2	NA	NA	1
411902	Alkanesulfonates_Utilization	0.195488	1	4	NA	NA	1
411902	Glycogen_metabolism	1	3	2	NA	NA	1
411902	Beta-Glucoside_Metabolism	1	5	4	NA	NA	1
411902	DNA_topoisomerases,_Type_II,_ATP-dependent	0.565254	5	7	NA	NA	1
411902	Glycerol_and_Glycerol-3-phosphate_Uptake_and_Utilization	0.430474	2	4	NA	NA	1
411902	Fatty_Acid_Biosynthesis_FASII	0.782237	6	7	NA	NA	1
411902	CBSS-393121.3.peg.2760	0.593173	6	8	NA	NA	1
411902	Restriction-Modification_System	0.159572	2	6	NA	NA	1
411902	Glutathione-regulated_potassium-efflux_system_and_associated_functions	0.672022	2	3	NA	NA	1
411902	Maltose_and_Maltodextrin_Utilization	0.616532	7	9	NA	NA	1
411902	Pyruvate_Alanine_Serine_Interconversions	1	4	3	NA	NA	1
411902	Glycerolipid_and_Glycerophospholipid_Metabolism_in_Bacteria	1	3	3	NA	NA	1
411902	NusA-TFII_Cluster	1	4	3	NA	NA	1
411902	De_Novo_Purine_Biosynthesis	0.430474	2	4	NA	NA	1
411902	Fermentations:_Mixed_acid	0.457089	5	2	NA	NA	1
411902	Transcription_initiation,_bacterial_sigma_factors	1	3	3	NA	NA	1
411902	Queuosine-Archaeosine_Biosynthesis	0.531049	4	6	NA	NA	1
411902	Phosphate_metabolism	0.454979	13	16	NA	NA	1
411902	CBSS-323850.3.peg.3142	1	3	2	NA	NA	1
411902	Acetoin,_butanediol_metabolism	0.37802	4	1	NA	NA	1
411902	Bacterial_hemoglobins	0.63027	19	20	NA	NA	1
411902	Sugar_utilization_in_Thermotogales	0.206176	3	7	NA	NA	1
411902	Butanol_Biosynthesis	0.37802	4	1	NA	NA	1
411902	L-rhamnose_utilization	0.394703	8	4	NA	NA	1
411902	Acetyl-CoA_fermentation_to_Butyrate	1	4	3	NA	NA	1
411902	Alanine_biosynthesis	0.689765	4	2	NA	NA	1
411902	Phage_tail_fiber_proteins	0.321774	3	6	NA	NA	1
411902	Sialic_Acid_Metabolism	0.085974	13	22	NA	NA	1
411902	ABC_transporter_dipeptide_(TC_3.A.1.5.2)	0.37802	4	1	NA	NA	1
411902	Resistance_to_fluoroquinolones	0.565254	5	7	NA	NA	1
411902	Bacterial_Chemotaxis	0.562943	16	11	NA	NA	1
411902	Glycolysis_and_Gluconeogenesis	0.222148	5	1	NA	NA	1
411902	Leucine_Biosynthesis	1	3	2	NA	NA	1
411902	Transcription_factors_bacterial	0.689765	4	2	NA	NA	1
411902	Glycine_cleavage_system	0.729205	5	3	NA	NA	1
411902	Inositol_catabolism	0.777685	7	5	NA	NA	1
411902	L-fucose_utilization	0.0164177	7	0	NA	NA	1
411902	Methionine_Biosynthesis	1	4	4	NA	NA	1
411902	Phage_integration_and_excision	1	6	5	NA	NA	1
411902	tRNA_modification_Archaea	1	5	4	NA	NA	1
411902	Pyruvate_metabolism_I:_anaplerotic_reactions,_PEP	0.587129	8	5	NA	NA	1
411902	Anaerobic_respiratory_reductases	1	3	3	NA	NA	1
411902	Mannose_Metabolism	0.0234663	0	5	NA	NA	1
411902	Polyamine_Metabolism	0.0110591	0	6	NA	NA	1
420247	LOS_core_oligosaccharide_biosynthesis	0.403207	2	0	5	NA	1
420247	Coenzyme_B12_biosynthesis	0.516467	2	0	7	NA	1
420247	DNA_replication,_archaeal	0.0954063	1	1	3	NA	1
420247	Glutamine,_Glutamate,_Aspartate_and_Asparagine_Biosynthesis	1	0	0	5	NA	1
420247	TCA_Cycle	1	0	0	6	NA	1
420247	DNA_repair,_bacterial_UvrD_and_related_helicases	1	0	0	5	NA	1
420247	Flagellum	1	0	0	5	NA	1
420247	DNA_repair,_bacterial	1	0	0	5	NA	1
420247	Coenzyme_A_Biosynthesis	1	0	0	6	NA	1
420247	Queuosine-Archaeosine_Biosynthesis	1	0	0	5	NA	1
420247	Molybdenum_cofactor_biosynthesis	1	0	0	5	NA	1
420247	tRNA_modification_Archaea	1	0	0	5	NA	1
435590	CBSS-224911.1.peg.435	0.656189	3	2	NA	NA	1
435590	Periplasmic_Stress_Response	1	3	4	NA	NA	1
435590	Purine_conversions	0.815561	7	11	NA	NA	1
435590	Ribosome_LSU_bacterial	1	4	6	NA	NA	1
435590	Chorismate_Synthesis	0.703142	3	3	NA	NA	1
435590	Oxidative_stress	1	2	3	NA	NA	1
435590	NAD_and_NADP_cofactor_biosynthesis_global	1	4	6	NA	NA	1
435590	Respiratory_dehydrogenases_1	1	3	5	NA	NA	1
435590	Proteolysis_in_bacteria,_ATP-dependent	0.373057	3	8	NA	NA	1
435590	Glutamine,_Glutamate,_Aspartate_and_Asparagine_Biosynthesis	0.549576	9	16	NA	NA	1
435590	cAMP_signaling_in_bacteria	0.763863	18	28	NA	NA	1
435590	dTDP-rhamnose_synthesis	1	2	3	NA	NA	1
435590	Bacterial_RNA-metabolizing_Zn-dependent_hydrolases	0.596446	7	7	NA	NA	1
435590	Aromatic_amino_acid_interconversions_with_aryl_acids	0.771219	6	6	NA	NA	1
435590	DNA_Repair_Base_Excision	0.741311	3	6	NA	NA	1
435590	Murein_Hydrolases	0.656189	3	2	NA	NA	1
435590	Hemin_transport_system	0.768222	4	7	NA	NA	1
435590	Biogenesis_of_c-type_cytochromes	0.507485	5	4	NA	NA	1
435590	Aminopeptidases_(EC_3.4.11.-)	0.259778	3	10	NA	NA	1
435590	Choline_and_Betaine_Uptake_and_Betaine_Biosynthesis	0.250222	1	5	NA	NA	1
435590	Fructooligosaccharides(FOS)_and_Raffinose_Utilization	0.47959	2	6	NA	NA	1
435590	Glycolate,_glyoxylate_interconversions	0.656189	3	2	NA	NA	1
435590	ZZ_gjo_need_homes	0.575642	4	9	NA	NA	1
435590	Iojap	1	5	7	NA	NA	1
435590	Na(+)-translocating_NADH-quinone_oxidoreductase_and_rnf-like_group_of_electron_transport_complexes	1	7	9	NA	NA	1
435590	Heat_shock_dnaK_gene_cluster_extended	0.381447	11	10	NA	NA	1
435590	BlaR1_Family_Regulatory_Sensor-transducer_Disambiguation	1	4	5	NA	NA	1
435590	Osmoregulation	1	2	3	NA	NA	1
435590	Murein_hydrolase_regulation_and_cell_death	0.507485	5	4	NA	NA	1
435590	Macromolecular_synthesis_operon	1	3	4	NA	NA	1
435590	TCA_Cycle	1	5	7	NA	NA	1
435590	Proline_Synthesis	1	4	6	NA	NA	1
435590	Na+_translocating_decarboxylases_and_related_biotin-dependent_enzymes	1	2	3	NA	NA	1
435590	Bacterial_Cell_Division	0.433705	13	13	NA	NA	1
435590	Omega_peptidases_(EC_3.4.19.-)	1	2	3	NA	NA	1
435590	Protein_degradation	1	3	4	NA	NA	1
435590	DNA_repair,_UvrABC_system	0.402878	1	4	NA	NA	1
435590	CBSS-83331.1.peg.3039	1	4	5	NA	NA	1
435590	Chitin_and_N-acetylglucosamine_utilization	0.696534	10	17	NA	NA	1
435590	Methionine_Degradation	0.785997	6	7	NA	NA	1
435590	Soluble_cytochromes_and_functionally_related_electron_carriers	1	3	4	NA	NA	1
435590	Pentose_phosphate_pathway	0.785997	6	7	NA	NA	1
435590	Outer_membrane	1	2	3	NA	NA	1
435590	D-Galacturonate_and_D-Glucuronate_Utilization	1	17	23	NA	NA	1
435590	Cell_division-ribosomal_stress_proteins_cluster	0.340075	6	4	NA	NA	1
435590	Ribosome_biogenesis_bacterial	0.504335	10	10	NA	NA	1
435590	Transport_of_Zinc	0.466774	4	3	NA	NA	1
435590	Lactose_and_Galactose_Uptake_and_Utilization	1	13	17	NA	NA	1
435590	Coenzyme_B12_biosynthesis	1	9	12	NA	NA	1
435590	Housecleaning_nucleoside_triphosphate_pyrophosphatases	0.411331	4	2	NA	NA	1
435590	Pyridoxin_(Vitamin_B6)_Biosynthesis	0.250222	1	5	NA	NA	1
435590	Xylose_utilization	0.412713	8	16	NA	NA	1
435590	DNA_repair,_bacterial	0.673606	11	12	NA	NA	1
435590	Campylobacter_Iron_Metabolism	0.402878	1	4	NA	NA	1
435590	Cyanobacterial_Circadian_Clock	1	3	5	NA	NA	1
435590	De_Novo_Pyrimidine_Synthesis	0.615371	8	8	NA	NA	1
435590	pyrimidine_conversions	0.596446	7	7	NA	NA	1
435590	Isoprenoid_Biosynthesis	1	3	4	NA	NA	1
435590	Lysine_Biosynthesis_DAP_Pathway	0.507485	5	4	NA	NA	1
435590	Phenylalanine_and_Tyrosine_Branches_from_Chorismate	1	3	4	NA	NA	1
435590	ATP-dependent_RNA_helicases,_bacterial	0.507485	5	4	NA	NA	1
435590	Riboflavin,_FMN_and_FAD_metabolism	1	3	5	NA	NA	1
435590	CBSS-258594.1.peg.3339	0.771219	6	6	NA	NA	1
435590	Bacterial_Cytoskeleton	0.462405	9	8	NA	NA	1
435590	Arginine_Biosynthesis_extended	0.703142	3	3	NA	NA	1
435590	Peptidyl-prolyl_cis-trans_isomerase	1	3	4	NA	NA	1
435590	UDP-N-acetylmuramate_from_Fructose-6-phosphate_Biosynthesis	0.574575	4	8	NA	NA	1
435590	Coenzyme_A_Biosynthesis	1	5	7	NA	NA	1
435590	Multidrug_Resistance_Efflux_Pumps	1	25	34	NA	NA	1
435590	Dehydrogenase_complexes	0.402878	1	4	NA	NA	1
435590	Peptidoglycan_Biosynthesis	0.268138	6	15	NA	NA	1
435590	Tryptophan_synthesis	1	3	4	NA	NA	1
435590	D-Tagatose_and_Galactitol_Utilization	0.703142	3	3	NA	NA	1
435590	Cobalt-zinc-cadmium_resistance	0.280131	17	15	NA	NA	1
435590	5-FCL-like_protein	0.535035	12	12	NA	NA	1
435590	Arginine_and_Ornithine_Degradation	0.703142	3	3	NA	NA	1
435590	Mannose_Metabolism	1	6	8	NA	NA	1
435590	Regulation_of_Oxidative_Stress_Response	1	2	4	NA	NA	1
435590	One-carbon_metabolism_by_tetrahydropterines	0.729143	4	4	NA	NA	1
435590	tRNA_processing	1	5	7	NA	NA	1
435590	High_affinity_phosphate_transporter_and_control_of_PHO_regulon	0.575642	4	9	NA	NA	1
435590	Universal_GTPases	0.633643	9	9	NA	NA	1
435590	Ammonia_assimilation	0.451889	5	11	NA	NA	1
435590	Glutamine_synthetases	0.402878	1	4	NA	NA	1
435590	N-Acetyl-Galactosamine_and_Galactosamine_Utilization	0.825675	8	13	NA	NA	1
435590	Serine-glyoxylate_cycle	0.842453	10	16	NA	NA	1
435590	Cobalamin_synthesis	0.785997	6	7	NA	NA	1
435590	Conserved_gene_cluster_associated_with_Met-tRNA_formyltransferase	0.824009	9	11	NA	NA	1
435590	Potassium_homeostasis	0.695647	12	14	NA	NA	1
435590	Entner-Doudoroff_Pathway	0.575642	4	9	NA	NA	1
435590	Glycine_and_Serine_Utilization	0.142267	5	2	NA	NA	1
435590	Branched-Chain_Amino_Acid_Biosynthesis	1	2	4	NA	NA	1
435590	Beta-lactamase	0.705938	2	5	NA	NA	1
435590	Thiamin_biosynthesis	0.662067	10	11	NA	NA	1
435590	Beta-Glucoside_Metabolism	0.705938	2	5	NA	NA	1
435590	Proteasome_bacterial	0.411331	4	2	NA	NA	1
435590	Major_Outer_Membrane_Proteins	1	2	4	NA	NA	1
435590	DNA-replication	0.768222	4	7	NA	NA	1
435590	Recycling_of_Peptidoglycan_Amino_Acids	0.466774	4	3	NA	NA	1
435590	Fatty_Acid_Biosynthesis_FASII	0.188327	12	9	NA	NA	1
435590	Predicted_carbohydrate_hydrolases	1	3	4	NA	NA	1
435590	Translation_elongation_factors_bacterial	0.741311	3	6	NA	NA	1
435590	CBSS-393121.3.peg.2760	0.507485	5	4	NA	NA	1
435590	DNA_repair,_bacterial_RecFOR_pathway	1	3	4	NA	NA	1
435590	Restriction-Modification_System	1	3	4	NA	NA	1
435590	Terminal_cytochrome_d_ubiquinol_oxidases	1	2	3	NA	NA	1
435590	Auxin_biosynthesis	1	2	3	NA	NA	1
435590	Galactosylceramide_and_Sulfatide_metabolism	0.903265	31	40	NA	NA	1
435590	COG2363	0.596446	7	7	NA	NA	1
435590	Folate_Biosynthesis	0.381447	11	10	NA	NA	1
435590	Ton_and_Tol_transport_systems	0.066632	44	84	NA	NA	1
435590	Polyamine_Metabolism	0.543706	6	5	NA	NA	1
435590	Maltose_and_Maltodextrin_Utilization	0.834194	9	14	NA	NA	1
435590	Cysteine_Biosynthesis	1	3	4	NA	NA	1
435590	Siderophore_Pyoverdine	1	5	8	NA	NA	1
435590	Ribosome_SSU_bacterial	0.466774	4	3	NA	NA	1
435590	Glycerolipid_and_Glycerophospholipid_Metabolism_in_Bacteria	0.149575	11	7	NA	NA	1
435590	CBSS-56780.10.peg.1536	1	2	4	NA	NA	1
435590	2-phosphoglycolate_salvage	0.656189	3	2	NA	NA	1
435590	Lactose_utilization	1	21	29	NA	NA	1
435590	Threonine_and_Homoserine_Biosynthesis	0.741311	3	6	NA	NA	1
435590	De_Novo_Purine_Biosynthesis	1	5	8	NA	NA	1
435590	Fermentations:_Mixed_acid	0.768222	4	7	NA	NA	1
435590	Colanic_acid_biosynthesis	0.0894049	5	1	NA	NA	1
435590	L-Arabinose_utilization	0.451889	5	11	NA	NA	1
435590	Transcription_initiation,_bacterial_sigma_factors	0.388888	7	15	NA	NA	1
435590	Queuosine-Archaeosine_Biosynthesis	0.380789	7	5	NA	NA	1
435590	Peptidoglycan_biosynthesis--gjo	0.402878	1	4	NA	NA	1
435590	Phosphate_metabolism	0.726614	15	18	NA	NA	1
435590	V-Type_ATP_synthase	0.466774	4	3	NA	NA	1
435590	Acetoin,_butanediol_metabolism	0.402878	1	4	NA	NA	1
435590	Terminal_cytochrome_oxidases	1	2	3	NA	NA	1
435590	Protein_chaperones	0.703142	3	3	NA	NA	1
435590	Sugar_utilization_in_Thermotogales	0.741311	3	6	NA	NA	1
435590	CBSS-354.1.peg.2917	1	2	3	NA	NA	1
435590	L-rhamnose_utilization	0.763863	18	28	NA	NA	1
435590	Acetyl-CoA_fermentation_to_Butyrate	0.729143	4	4	NA	NA	1
435590	Lacto-N-Biose_I_and_Galacto-N-Biose_Metabolic_Pathway	0.107978	7	3	NA	NA	1
435590	Phage_tail_fiber_proteins	1	2	3	NA	NA	1
435590	Sialic_Acid_Metabolism	0.816562	7	12	NA	NA	1
435590	Bacterial_Chemotaxis	0.250222	1	5	NA	NA	1
435590	Glycolysis_and_Gluconeogenesis	1	10	14	NA	NA	1
435590	KDO2-Lipid_A_biosynthesis	0.656189	3	2	NA	NA	1
435590	Transcription_factors_bacterial	0.466774	4	3	NA	NA	1
435590	Translation_termination_factors_bacterial	0.296133	5	3	NA	NA	1
435590	Pyruvate:ferredoxin_oxidoreductase	0.402878	1	4	NA	NA	1
435590	Cellulosome	0.082729	12	30	NA	NA	1
435590	Thioredoxin-disulfide_reductase	0.741311	3	6	NA	NA	1
435590	Proline,_4-hydroxyproline_uptake_and_utilization	1	2	3	NA	NA	1
435590	L-fucose_utilization	0.785997	6	7	NA	NA	1
435590	Methionine_Biosynthesis	0.4167	13	12	NA	NA	1
435590	tRNA_modification_Archaea	0.703142	3	3	NA	NA	1
435590	Lipoprotein_Biosynthesis	1	2	3	NA	NA	1
435590	Pyruvate_metabolism_I:_anaplerotic_reactions,_PEP	1	3	5	NA	NA	1
435590	Anaerobic_respiratory_reductases	0.656189	3	2	NA	NA	1
435591	Purine_conversions	0.663593	2	4	NA	NA	1
435591	cAMP_signaling_in_bacteria	0.681009	1	6	NA	NA	1
435591	Fructooligosaccharides(FOS)_and_Raffinose_Utilization	0.394864	3	4	NA	NA	1
435591	Rhamnose_containing_glycans	1	1	4	NA	NA	1
435591	Bacterial_Cell_Division	0.394864	3	4	NA	NA	1
435591	Chitin_and_N-acetylglucosamine_utilization	0.351681	3	3	NA	NA	1
435591	Lactose_and_Galactose_Uptake_and_Utilization	0.351681	3	3	NA	NA	1
435591	Coenzyme_B12_biosynthesis	0.663593	2	4	NA	NA	1
435591	Translation_initiation_factors_bacterial	1	2	5	NA	NA	1
435591	CBSS-258594.1.peg.3339	0.689468	1	7	NA	NA	1
435591	Multidrug_Resistance_Efflux_Pumps	0.776173	5	11	NA	NA	1
435591	CBSS-393121.3.peg.2760	0.61569	2	3	NA	NA	1
435591	Galactosylceramide_and_Sulfatide_metabolism	0.221397	6	8	NA	NA	1
435591	Ton_and_Tol_transport_systems	0.546939	14	47	NA	NA	1
435591	Maltose_and_Maltodextrin_Utilization	1	3	10	NA	NA	1
435591	Siderophore_Pyoverdine	1	1	5	NA	NA	1
435591	Lactose_utilization	0.663593	2	4	NA	NA	1
435591	Transcription_initiation,_bacterial_sigma_factors	0.302063	1	9	NA	NA	1
435591	Phosphate_metabolism	1	1	4	NA	NA	1
435591	Acetyl-CoA_fermentation_to_Butyrate	0.61569	2	3	NA	NA	1
435591	Lacto-N-Biose_I_and_Galacto-N-Biose_Metabolic_Pathway	0.125015	3	2	NA	NA	1
435591	Bacterial_Chemotaxis	0.0895007	4	3	NA	NA	1
435591	Glycolysis_and_Gluconeogenesis	0.351681	3	3	NA	NA	1
435591	Cellulosome	0.0464457	12	15	NA	NA	1
435591	Inositol_catabolism	1	2	7	NA	NA	1
435591	Mannose_Metabolism	0.116276	0	8	NA	NA	1
470145	cAMP_signaling_in_bacteria	1	0	7	0	NA	1
470145	Xylose_utilization	1	0	8	0	NA	1
470145	Cellulosome	0.522073	0	5	1	NA	1
471870	Oxidative_stress	0.289419	5	1	NA	NA	1
471870	NAD_and_NADP_cofactor_biosynthesis_global	0.247707	4	1	NA	NA	1
471870	Glutamine,_Glutamate,_Aspartate_and_Asparagine_Biosynthesis	0.466056	10	1	NA	NA	1
471870	cAMP_signaling_in_bacteria	1	32	1	NA	NA	1
471870	Bacterial_RNA-metabolizing_Zn-dependent_hydrolases	1	6	0	NA	NA	1
471870	Melibiose_Utilization	0.289419	5	1	NA	NA	1
471870	Murein_Hydrolases	1	8	0	NA	NA	1
471870	Biogenesis_of_c-type_cytochromes	0.366105	7	1	NA	NA	1
471870	Fructooligosaccharides(FOS)_and_Raffinose_Utilization	1	8	0	NA	NA	1
471870	Rhamnose_containing_glycans	1	5	0	NA	NA	1
471870	Histidine_Degradation	0.289419	5	1	NA	NA	1
471870	ZZ_gjo_need_homes	1	5	0	NA	NA	1
471870	Heat_shock_dnaK_gene_cluster_extended	0.158739	11	2	NA	NA	1
471870	Na+_translocating_decarboxylases_and_related_biotin-dependent_enzymes	1	6	0	NA	NA	1
471870	Bacterial_Cell_Division	0.575482	14	1	NA	NA	1
471870	Chitin_and_N-acetylglucosamine_utilization	0.550405	13	1	NA	NA	1
471870	Soluble_cytochromes_and_functionally_related_electron_carriers	1	6	0	NA	NA	1
471870	D-Galacturonate_and_D-Glucuronate_Utilization	1	33	1	NA	NA	1
471870	Ribosome_biogenesis_bacterial	0.0528711	5	2	NA	NA	1
471870	Biotin_biosynthesis	1	8	0	NA	NA	1
471870	Xylose_utilization	0.672497	27	2	NA	NA	1
471870	DNA_repair,_bacterial	0.434603	9	1	NA	NA	1
471870	CBSS-258594.1.peg.3339	0.466056	10	1	NA	NA	1
471870	Bacterial_Cytoskeleton	1	10	0	NA	NA	1
471870	Coenzyme_A_Biosynthesis	0.0528711	5	2	NA	NA	1
471870	Multidrug_Resistance_Efflux_Pumps	0.21311	26	3	NA	NA	1
471870	Peptidoglycan_Biosynthesis	1	11	0	NA	NA	1
471870	Cobalt-zinc-cadmium_resistance	0.599176	15	1	NA	NA	1
471870	Mannose_Metabolism	1	8	0	NA	NA	1
471870	Universal_GTPases	0.328843	6	1	NA	NA	1
471870	Ammonia_assimilation	0.247707	4	1	NA	NA	1
471870	N-Acetyl-Galactosamine_and_Galactosamine_Utilization	0.523865	12	1	NA	NA	1
471870	Serine-glyoxylate_cycle	0.434603	9	1	NA	NA	1
471870	Cobalamin_synthesis	1	6	0	NA	NA	1
471870	Conserved_gene_cluster_associated_with_Met-tRNA_formyltransferase	1	8	0	NA	NA	1
471870	Potassium_homeostasis	1	9	0	NA	NA	1
471870	Entner-Doudoroff_Pathway	1	5	0	NA	NA	1
471870	Glycine_and_Serine_Utilization	1	8	0	NA	NA	1
471870	Beta-lactamase	1	6	0	NA	NA	1
471870	Beta-Glucoside_Metabolism	1	8	0	NA	NA	1
471870	DNA-replication	0.61943	17	0	NA	NA	1
471870	Recycling_of_Peptidoglycan_Amino_Acids	1	6	0	NA	NA	1
471870	Translation_elongation_factors_bacterial	1	5	0	NA	NA	1
471870	CBSS-393121.3.peg.2760	0.366105	7	1	NA	NA	1
471870	Galactosylceramide_and_Sulfatide_metabolism	0.281332	37	4	NA	NA	1
471870	Folate_Biosynthesis	0.366105	7	1	NA	NA	1
471870	Ton_and_Tol_transport_systems	0.314854	78	2	NA	NA	1
471870	Maltose_and_Maltodextrin_Utilization	1	12	0	NA	NA	1
471870	Cysteine_Biosynthesis	1	5	0	NA	NA	1
471870	Glycerolipid_and_Glycerophospholipid_Metabolism_in_Bacteria	1	5	0	NA	NA	1
471870	Lactose_utilization	0.227965	27	3	NA	NA	1
471870	De_Novo_Purine_Biosynthesis	1	5	0	NA	NA	1
471870	L-Arabinose_utilization	1	11	0	NA	NA	1
471870	Transcription_initiation,_bacterial_sigma_factors	0.328843	6	1	NA	NA	1
471870	Queuosine-Archaeosine_Biosynthesis	1	5	0	NA	NA	1
471870	Phosphate_metabolism	0.550405	13	1	NA	NA	1
471870	Protein_chaperones	0.247707	4	1	NA	NA	1
471870	L-rhamnose_utilization	0.619296	18	0	NA	NA	1
471870	Acetyl-CoA_fermentation_to_Butyrate	1	6	0	NA	NA	1
471870	Lacto-N-Biose_I_and_Galacto-N-Biose_Metabolic_Pathway	1	6	0	NA	NA	1
471870	Bacterial_Chemotaxis	0.401321	8	1	NA	NA	1
471870	Glycolysis_and_Gluconeogenesis	1	7	0	NA	NA	1
471870	Translation_termination_factors_bacterial	0.289419	5	1	NA	NA	1
471870	Cellulosome	0.491769	38	3	NA	NA	1
471870	Thioredoxin-disulfide_reductase	0.0528711	5	2	NA	NA	1
471870	Inositol_catabolism	1	5	0	NA	NA	1
471870	L-fucose_utilization	1	7	0	NA	NA	1
471870	Teichoic_and_lipoteichoic_acids_biosynthesis	0.328843	6	1	NA	NA	1
471870	Methionine_Biosynthesis	0.366105	7	1	NA	NA	1
471870	Pyruvate_metabolism_I:_anaplerotic_reactions,_PEP	1	8	0	NA	NA	1
483215	cAMP_signaling_in_bacteria	0.13464	2	13	1	NA	1
483215	Fructooligosaccharides(FOS)_and_Raffinose_Utilization	0.443893	1	4	3	NA	1
483215	Macromolecular_synthesis_operon	0.200389	3	2	0	NA	1
483215	D-Galacturonate_and_D-Glucuronate_Utilization	0.831784	3	6	1	NA	1
483215	Xylose_utilization	0.861919	2	3	1	NA	1
483215	Histidine_Biosynthesis	0.16868	3	3	4	NA	1
483215	Multidrug_Resistance_Efflux_Pumps	0.347004	2	7	0	NA	1
483215	Tryptophan_synthesis	0.0419284	4	1	2	NA	1
483215	Cobalt-zinc-cadmium_resistance	0.832991	1	4	0	NA	1
483215	Mannose_Metabolism	0.472023	2	2	2	NA	1
483215	High_affinity_phosphate_transporter_and_control_of_PHO_regulon	0.716538	2	2	1	NA	1
483215	N-Acetyl-Galactosamine_and_Galactosamine_Utilization	0.548882	1	5	0	NA	1
483215	Branched-Chain_Amino_Acid_Biosynthesis	0.548882	1	5	0	NA	1
483215	Beta-Glucoside_Metabolism	0.73547	1	3	2	NA	1
483215	DNA-replication	0.404677	1	2	2	NA	1
483215	Recycling_of_Peptidoglycan_Amino_Acids	0.716538	2	2	1	NA	1
483215	Galactosylceramide_and_Sulfatide_metabolism	0.0893885	3	18	2	NA	1
483215	Folate_Biosynthesis	0.861919	2	3	1	NA	1
483215	Ton_and_Tol_transport_systems	0.108114	3	19	8	NA	1
483215	Maltose_and_Maltodextrin_Utilization	0.861919	2	3	1	NA	1
483215	Siderophore_Pyoverdine	0.26604	1	7	0	NA	1
483215	Lactose_utilization	0.460237	3	14	3	NA	1
483215	Phosphate_metabolism	0.552192	3	3	2	NA	1
483215	L-rhamnose_utilization	0.598226	2	10	3	NA	1
483215	Lacto-N-Biose_I_and_Galacto-N-Biose_Metabolic_Pathway	0.278335	1	8	4	NA	1
483215	Leucine_Biosynthesis	0.832991	1	4	0	NA	1
483215	Cellulosome	0.420563	2	12	4	NA	1
483215	Trehalose_Biosynthesis	0.315594	0	3	2	NA	1
483215	Iron_siderophore_sensor_&_receptor_system	0.315594	0	3	2	NA	1
483215	Transcription_initiation,_bacterial_sigma_factors	0.13544	0	8	2	NA	1
483215	L-fucose_utilization	0.315594	0	3	2	NA	1
484018	CBSS-224911.1.peg.435	0.659313	2	3	NA	NA	1
484018	Periplasmic_Stress_Response	0.73627	4	4	NA	NA	1
484018	Purine_conversions	1	9	7	NA	NA	1
484018	Chorismate_Synthesis	1	5	4	NA	NA	1
484018	Oxidative_stress	1	7	6	NA	NA	1
484018	NAD_and_NADP_cofactor_biosynthesis_global	1	4	3	NA	NA	1
484018	Proteolysis_in_bacteria,_ATP-dependent	1	5	3	NA	NA	1
484018	Glutamine,_Glutamate,_Aspartate_and_Asparagine_Biosynthesis	0.603008	7	8	NA	NA	1
484018	cAMP_signaling_in_bacteria	0.832001	13	9	NA	NA	1
484018	dTDP-rhamnose_synthesis	1	5	3	NA	NA	1
484018	Bacterial_RNA-metabolizing_Zn-dependent_hydrolases	0.73627	4	4	NA	NA	1
484018	Aromatic_amino_acid_interconversions_with_aryl_acids	0.476429	5	2	NA	NA	1
484018	Murein_Hydrolases	0.788355	7	7	NA	NA	1
484018	Biogenesis_of_c-type_cytochromes	0.175517	1	4	NA	NA	1
484018	Menaquinone_and_Phylloquinone_Biosynthesis	1	5	4	NA	NA	1
484018	Aminopeptidases_(EC_3.4.11.-)	1	3	2	NA	NA	1
484018	Fructooligosaccharides(FOS)_and_Raffinose_Utilization	0.659313	2	3	NA	NA	1
484018	Rhamnose_containing_glycans	0.578034	6	7	NA	NA	1
484018	ZZ_gjo_need_homes	1	5	3	NA	NA	1
484018	Common_Pathway_For_Synthesis_of_Aromatic_Compounds_(DAHP_synthase_to_chorismate)	0.73627	4	4	NA	NA	1
484018	Na(+)-translocating_NADH-quinone_oxidoreductase_and_rnf-like_group_of_electron_transport_complexes	0.756276	5	5	NA	NA	1
484018	Heat_shock_dnaK_gene_cluster_extended	0.851974	17	12	NA	NA	1
484018	BlaR1_Family_Regulatory_Sensor-transducer_Disambiguation	1	3	2	NA	NA	1
484018	Exopolysaccharide_Biosynthesis	0.659313	2	3	NA	NA	1
484018	Osmoregulation	1	4	3	NA	NA	1
484018	Murein_hydrolase_regulation_and_cell_death	1	6	5	NA	NA	1
484018	TCA_Cycle	1	3	2	NA	NA	1
484018	Polyprenyl_Diphosphate_Biosynthesis	1	3	2	NA	NA	1
484018	Bacterial_Cell_Division	0.729989	18	16	NA	NA	1
484018	Protein_degradation	0.739351	6	3	NA	NA	1
484018	DNA_repair,_UvrABC_system	0.700817	4	2	NA	NA	1
484018	CBSS-83331.1.peg.3039	1	5	3	NA	NA	1
484018	Methionine_Degradation	1	3	3	NA	NA	1
484018	Nitrosative_stress	1	3	3	NA	NA	1
484018	D-Galacturonate_and_D-Glucuronate_Utilization	1	13	10	NA	NA	1
484018	Cell_division-ribosomal_stress_proteins_cluster	0.700817	4	2	NA	NA	1
484018	Transport_of_Zinc	1	3	2	NA	NA	1
484018	Coenzyme_B12_biosynthesis	1	6	5	NA	NA	1
484018	Housecleaning_nucleoside_triphosphate_pyrophosphatases	1	7	5	NA	NA	1
484018	Deoxyribose_and_Deoxynucleoside_Catabolism	0.659313	2	3	NA	NA	1
484018	Pyridoxin_(Vitamin_B6)_Biosynthesis	1	5	3	NA	NA	1
484018	Biotin_biosynthesis	0.578034	6	7	NA	NA	1
484018	Xylose_utilization	1	5	3	NA	NA	1
484018	DNA_repair,_bacterial	0.679814	15	9	NA	NA	1
484018	CBSS-257314.1.peg.752	1	5	3	NA	NA	1
484018	Translation_initiation_factors_bacterial	1	5	4	NA	NA	1
484018	De_Novo_Pyrimidine_Synthesis	0.549723	5	6	NA	NA	1
484018	pyrimidine_conversions	0.603008	7	8	NA	NA	1
484018	Isoprenoid_Biosynthesis	0.784484	8	5	NA	NA	1
484018	Lysine_Biosynthesis_DAP_Pathway	0.739351	6	3	NA	NA	1
484018	Copper_homeostasis	1	5	3	NA	NA	1
484018	CBSS-258594.1.peg.3339	0.599204	9	5	NA	NA	1
484018	Bacterial_Cytoskeleton	0.832001	13	9	NA	NA	1
484018	YjeE	0.700817	4	2	NA	NA	1
484018	Histidine_Biosynthesis	1	6	5	NA	NA	1
484018	Purine_Utilization	0.659313	2	3	NA	NA	1
484018	Peptidyl-prolyl_cis-trans_isomerase	0.70617	3	4	NA	NA	1
484018	UDP-N-acetylmuramate_from_Fructose-6-phosphate_Biosynthesis	1	10	7	NA	NA	1
484018	Glycine_Biosynthesis	1	5	4	NA	NA	1
484018	Coenzyme_A_Biosynthesis	1	7	5	NA	NA	1
484018	Multidrug_Resistance_Efflux_Pumps	0.589712	19	12	NA	NA	1
484018	Peptidoglycan_Biosynthesis	0.724084	17	15	NA	NA	1
484018	Cobalt-zinc-cadmium_resistance	1	9	7	NA	NA	1
484018	tRNA_aminoacylation,_Glu_and_Gln	0.73627	4	4	NA	NA	1
484018	Arginine_and_Ornithine_Degradation	1	5	4	NA	NA	1
484018	Mannose_Metabolism	0.801324	10	6	NA	NA	1
484018	CBSS-138119.3.peg.2719	0.700817	4	2	NA	NA	1
484018	Zinc_resistance	0.659313	2	3	NA	NA	1
484018	tRNA_processing	1	9	7	NA	NA	1
484018	High_affinity_phosphate_transporter_and_control_of_PHO_regulon	0.192667	3	6	NA	NA	1
484018	Universal_GTPases	1	8	6	NA	NA	1
484018	Glycerate_metabolism	0.175517	1	4	NA	NA	1
484018	N-Acetyl-Galactosamine_and_Galactosamine_Utilization	0.313777	7	2	NA	NA	1
484018	Serine-glyoxylate_cycle	0.349819	4	6	NA	NA	1
484018	Cobalamin_synthesis	0.70617	3	4	NA	NA	1
484018	Conserved_gene_cluster_associated_with_Met-tRNA_formyltransferase	0.578034	6	7	NA	NA	1
484018	Potassium_homeostasis	0.839594	13	11	NA	NA	1
484018	Entner-Doudoroff_Pathway	0.70617	3	4	NA	NA	1
484018	Glycine_and_Serine_Utilization	1	7	6	NA	NA	1
484018	Threonine_degradation	0.70617	3	4	NA	NA	1
484018	Branched-Chain_Amino_Acid_Biosynthesis	1	5	3	NA	NA	1
484018	Glycogen_metabolism	1	4	3	NA	NA	1
484018	Thiamin_biosynthesis	0.70617	3	4	NA	NA	1
484018	Beta-Glucoside_Metabolism	0.659313	2	3	NA	NA	1
484018	DNA-replication	1	14	11	NA	NA	1
484018	Recycling_of_Peptidoglycan_Amino_Acids	1	6	4	NA	NA	1
484018	Fatty_Acid_Biosynthesis_FASII	0.349819	4	6	NA	NA	1
484018	CBSS-393121.3.peg.2760	0.800874	9	6	NA	NA	1
484018	DNA_repair,_bacterial_RecFOR_pathway	0.365692	8	3	NA	NA	1
484018	Galactosylceramide_and_Sulfatide_metabolism	0.826092	11	10	NA	NA	1
484018	Folate_Biosynthesis	0.479977	16	16	NA	NA	1
484018	Ton_and_Tol_transport_systems	0.334859	27	28	NA	NA	1
484018	Polyamine_Metabolism	0.73627	4	4	NA	NA	1
484018	Capsular_heptose_biosynthesis	0.70617	3	4	NA	NA	1
484018	Maltose_and_Maltodextrin_Utilization	1	9	7	NA	NA	1
484018	Glycerolipid_and_Glycerophospholipid_Metabolism_in_Bacteria	0.788355	7	7	NA	NA	1
484018	CBSS-281090.3.peg.464	1	3	2	NA	NA	1
484018	CBSS-56780.10.peg.1536	0.73627	4	4	NA	NA	1
484018	Lactose_utilization	0.638876	9	9	NA	NA	1
484018	Threonine_and_Homoserine_Biosynthesis	1	4	3	NA	NA	1
484018	NusA-TFII_Cluster	1	4	3	NA	NA	1
484018	tRNA_aminoacylation,_Asp_and_Asn	0.478273	6	2	NA	NA	1
484018	De_Novo_Purine_Biosynthesis	1	4	3	NA	NA	1
484018	Fermentations:_Mixed_acid	1	3	2	NA	NA	1
484018	L-Arabinose_utilization	0.133199	16	6	NA	NA	1
484018	Serine_Biosynthesis	1	3	2	NA	NA	1
484018	Transcription_initiation,_bacterial_sigma_factors	0.773485	6	6	NA	NA	1
484018	Queuosine-Archaeosine_Biosynthesis	1	6	5	NA	NA	1
484018	Peptidoglycan_biosynthesis--gjo	1	3	3	NA	NA	1
484018	Phosphate_metabolism	0.388486	10	12	NA	NA	1
484018	Protein_chaperones	1	3	3	NA	NA	1
484018	L-rhamnose_utilization	0.8229	12	8	NA	NA	1
484018	Sialic_Acid_Metabolism	0.659313	2	3	NA	NA	1
484018	Glycolysis_and_Gluconeogenesis	0.549723	5	6	NA	NA	1
484018	Leucine_Biosynthesis	1	3	2	NA	NA	1
484018	KDO2-Lipid_A_biosynthesis	0.623811	8	8	NA	NA	1
484018	Transcription_factors_bacterial	0.700817	4	2	NA	NA	1
484018	Glycine_cleavage_system	0.700817	4	2	NA	NA	1
484018	Translation_termination_factors_bacterial	0.700817	4	2	NA	NA	1
484018	Cellulosome	0.773485	6	6	NA	NA	1
484018	Thioredoxin-disulfide_reductase	0.76451	7	4	NA	NA	1
484018	Proline,_4-hydroxyproline_uptake_and_utilization	0.700817	4	2	NA	NA	1
484018	L-fucose_utilization	0.662871	13	8	NA	NA	1
484018	Methionine_Biosynthesis	0.73627	4	4	NA	NA	1
484018	Pyruvate_metabolism_I:_anaplerotic_reactions,_PEP	0.773485	6	6	NA	NA	1
484018	tRNA_aminoacylation,_Phe	0.23889	5	1	NA	NA	1
515620	Chorismate_Synthesis	0.752241	1	4	0	3	1
515620	Choline_and_Betaine_Uptake_and_Betaine_Biosynthesis	0.602179	2	6	2	4	1
515620	Fructooligosaccharides(FOS)_and_Raffinose_Utilization	0.437104	1	2	0	3	1
515620	ZZ_gjo_need_homes	0.349723	1	4	0	5	1
515620	CBSS-269801.1.peg.1715	1	1	5	0	2	1
515620	Bacterial_Cell_Division	0.861722	2	13	1	4	1
515620	ECF_class_transporters	0.0581772	1	1	2	3	1
515620	Cell_division-ribosomal_stress_proteins_cluster	0.528209	2	5	0	3	1
515620	Biotin_biosynthesis	0.0501227	3	2	0	3	1
515620	De_Novo_Pyrimidine_Synthesis	0.617082	1	2	0	2	1
515620	Multidrug_Resistance_Efflux_Pumps	0.0501227	3	2	0	3	1
515620	Peptidoglycan_Biosynthesis	0.576606	2	14	1	3	1
515620	CBSS-138119.3.peg.2719	0.473068	1	2	1	2	1
515620	Pyruvate_metabolism_II:_acetyl-CoA,_acetogenesis_from_pyruvate	0.617082	1	2	0	2	1
515620	Universal_GTPases	0.784548	1	4	1	3	1
515620	Sporulation_gene_orphans	0.238528	2	4	0	5	1
515620	Potassium_homeostasis	0.658838	1	5	2	3	1
515620	Glycogen_metabolism	0.320307	1	4	1	0	1
515620	DNA-replication	0.297353	2	7	0	1	1
515620	Recycling_of_Peptidoglycan_Amino_Acids	0.27077	1	3	1	0	1
515620	Fatty_Acid_Biosynthesis_FASII	0.0579481	2	1	0	3	1
515620	CBSS-393121.3.peg.2760	0.612661	1	3	1	2	1
515620	Folate_Biosynthesis	0.658417	1	4	1	1	1
515620	Maltose_and_Maltodextrin_Utilization	0.348278	1	2	1	3	1
515620	Redox-dependent_regulation_of_nucleus_processes	0.617082	1	2	0	2	1
515620	NusA-TFII_Cluster	0.217771	1	1	1	2	1
515620	L-rhamnose_utilization	0.799719	2	6	1	3	1
515620	Orphan_regulatory_proteins	0.153782	1	2	2	1	1
515620	Purine_conversions	1	0	4	0	2	1
515620	Oxidative_stress	0.184761	0	2	2	2	1
515620	Proteolysis_in_bacteria,_ATP-dependent	0.3117	0	4	1	0	1
515620	Glutamine,_Glutamate,_Aspartate_and_Asparagine_Biosynthesis	1	0	4	0	2	1
515620	Bacterial_RNA-metabolizing_Zn-dependent_hydrolases	0.51422	0	6	2	4	1
515620	DNA_Repair_Base_Excision	1	0	4	0	1	1
515620	Murein_Hydrolases	0.443731	0	4	2	2	1
515620	Common_Pathway_For_Synthesis_of_Aromatic_Compounds_(DAHP_synthase_to_chorismate)	0.889534	0	3	0	2	1
515620	D-Galacturonate_and_D-Glucuronate_Utilization	0.91205	0	5	0	1	1
515620	Ribosome_biogenesis_bacterial	0.405007	0	2	1	3	1
515620	DNA_repair,_bacterial	0.411752	0	8	1	1	1
515620	Isoprenoid_Biosynthesis	0.70758	0	5	1	1	1
515620	Flagellum_in_Campylobacter	0.118761	0	3	2	0	1
515620	Bacterial_Cytoskeleton	0.0438859	0	11	1	0	1
515620	Widespread_colonization_island	1	0	4	0	1	1
515620	tRNA_processing	0.567448	0	6	0	1	1
515620	Conserved_gene_cluster_associated_with_Met-tRNA_formyltransferase	0.103188	0	12	2	1	1
515620	Thiamin_biosynthesis	0.872421	0	4	1	2	1
515620	Glycerolipid_and_Glycerophospholipid_Metabolism_in_Bacteria	0.644058	0	3	1	2	1
515620	Transcription_initiation,_bacterial_sigma_factors	0.12091	0	5	2	0	1
515620	Bacterial_hemoglobins	0.590964	0	6	1	1	1
515620	Glycolysis_and_Gluconeogenesis	0.442768	0	3	0	4	1
515620	Gram_Positive_Competence	0.3117	0	4	1	0	1
515620	Methionine_Biosynthesis	0.808581	0	7	1	2	1
515620	Pyruvate_metabolism_I:_anaplerotic_reactions,_PEP	0.103877	0	1	0	4	1
537011	Potassium_homeostasis	1	3	6	0	NA	1
537011	Galactosylceramide_and_Sulfatide_metabolism	0.595963	1	6	0	NA	1
537011	Ton_and_Tol_transport_systems	0.35963	5	5	0	NA	1
537011	Lactose_utilization	1	1	4	0	NA	1
547042	Ton_and_Tol_transport_systems	1	4	1	NA	NA	1
547043	Cluster-based_Subsystem_Grouping_Hypotheticals_-_perhaps_Proteosome_Related	1	6	5	NA	NA	1
547043	Purine_conversions	0.848662	15	12	NA	NA	1
547043	Ribosome_LSU_bacterial	0.591077	8	5	NA	NA	1
547043	Chorismate_Synthesis	1	7	6	NA	NA	1
547043	Oxidative_stress	1	3	2	NA	NA	1
547043	D-ribose_utilization	1	6	5	NA	NA	1
547043	NAD_and_NADP_cofactor_biosynthesis_global	0.484429	8	10	NA	NA	1
547043	Proteolysis_in_bacteria,_ATP-dependent	0.764083	5	6	NA	NA	1
547043	Glutamine,_Glutamate,_Aspartate_and_Asparagine_Biosynthesis	0.234154	15	20	NA	NA	1
547043	cAMP_signaling_in_bacteria	1	5	5	NA	NA	1
547043	Signal_peptidase	1	3	3	NA	NA	1
547043	ABC_transporter_oligopeptide_(TC_3.A.1.5.1)	0.11642	8	2	NA	NA	1
547043	Fermentations:_Lactate	0.484988	3	5	NA	NA	1
547043	Bacterial_RNA-metabolizing_Zn-dependent_hydrolases	0.84242	14	11	NA	NA	1
547043	DNA_Repair_Base_Excision	1	4	4	NA	NA	1
547043	Fructooligosaccharides(FOS)_and_Raffinose_Utilization	1	13	12	NA	NA	1
547043	Rhamnose_containing_glycans	0.669261	2	3	NA	NA	1
547043	ZZ_gjo_need_homes	0.337856	18	22	NA	NA	1
547043	CBSS-269801.1.peg.1715	0.730933	5	3	NA	NA	1
547043	Iojap	1	5	4	NA	NA	1
547043	Common_Pathway_For_Synthesis_of_Aromatic_Compounds_(DAHP_synthase_to_chorismate)	1	6	6	NA	NA	1
547043	Heat_shock_dnaK_gene_cluster_extended	0.698765	13	14	NA	NA	1
547043	LOS_core_oligosaccharide_biosynthesis	1	3	3	NA	NA	1
547043	Ribonucleotide_reduction	0.730933	5	3	NA	NA	1
547043	CBSS-316057.3.peg.1308	0.380005	4	1	NA	NA	1
547043	RNA_processing_and_degradation,_bacterial	1	6	5	NA	NA	1
547043	TCA_Cycle	0.781808	6	7	NA	NA	1
547043	Glutamate_transporter_involved_in_acid_tolerance_in_Streptococcus	1	4	4	NA	NA	1
547043	Proline_Synthesis	0.711751	3	4	NA	NA	1
547043	Bacterial_Cell_Division	0.894047	30	28	NA	NA	1
547043	ECF_class_transporters	1	8	7	NA	NA	1
547043	DNA_repair,_UvrABC_system	0.741607	4	5	NA	NA	1
547043	Sucrose_utilization	1	5	5	NA	NA	1
547043	Chitin_and_N-acetylglucosamine_utilization	0.616675	10	6	NA	NA	1
547043	Methionine_Degradation	0.338479	17	10	NA	NA	1
547043	Pentose_phosphate_pathway	0.31345	6	9	NA	NA	1
547043	DNA_repair,_bacterial_UvrD_and_related_helicases	0.711751	3	4	NA	NA	1
547043	Cell_division-ribosomal_stress_proteins_cluster	1	3	2	NA	NA	1
547043	Ribosome_biogenesis_bacterial	0.818665	11	8	NA	NA	1
547043	Transport_of_Zinc	1	5	5	NA	NA	1
547043	Lactose_and_Galactose_Uptake_and_Utilization	1	3	3	NA	NA	1
547043	Pyridoxin_(Vitamin_B6)_Biosynthesis	0.806805	8	8	NA	NA	1
547043	YrdC-YciO	1	4	4	NA	NA	1
547043	Biotin_biosynthesis	1	8	7	NA	NA	1
547043	Xylose_utilization	1	4	3	NA	NA	1
547043	DNA_repair,_bacterial	1	12	11	NA	NA	1
547043	Ribosomal_protein_S5p_acylation	0.18757	7	2	NA	NA	1
547043	De_Novo_Pyrimidine_Synthesis	0.84242	14	11	NA	NA	1
547043	pyrimidine_conversions	0.82412	10	10	NA	NA	1
547043	Isoprenoid_Biosynthesis	0.806805	8	8	NA	NA	1
547043	Lysine_Biosynthesis_DAP_Pathway	0.82412	10	10	NA	NA	1
547043	Copper_homeostasis	1	4	3	NA	NA	1
547043	CBSS-312309.3.peg.1965	1	4	4	NA	NA	1
547043	CBSS-258594.1.peg.3339	0.484988	3	5	NA	NA	1
547043	Bacterial_Cytoskeleton	1	21	19	NA	NA	1
547043	YjeE	1	3	3	NA	NA	1
547043	Histidine_Biosynthesis	1	10	9	NA	NA	1
547043	Arginine_Biosynthesis_extended	1	10	9	NA	NA	1
547043	CBSS-176299.4.peg.1292	1	8	6	NA	NA	1
547043	Purine_Utilization	0.29694	6	2	NA	NA	1
547043	UDP-N-acetylmuramate_from_Fructose-6-phosphate_Biosynthesis	0.808352	10	7	NA	NA	1
547043	Glycine_Biosynthesis	0.711751	3	4	NA	NA	1
547043	Coenzyme_A_Biosynthesis	1	7	6	NA	NA	1
547043	Multidrug_Resistance_Efflux_Pumps	1	3	2	NA	NA	1
547043	Peptidoglycan_Biosynthesis	0.370999	14	17	NA	NA	1
547043	Tryptophan_synthesis	1	6	5	NA	NA	1
547043	At3g21300	0.758817	6	4	NA	NA	1
547043	Cobalt-zinc-cadmium_resistance	1	6	5	NA	NA	1
547043	tRNA_aminoacylation,_Glu_and_Gln	1	4	3	NA	NA	1
547043	5-FCL-like_protein	1	6	5	NA	NA	1
547043	ABC_transporter_branched-chain_amino_acid_(TC_3.A.1.4.1)	0.764083	5	6	NA	NA	1
547043	Arginine_and_Ornithine_Degradation	0.764083	5	6	NA	NA	1
547043	Pyruvate_metabolism_II:_acetyl-CoA,_acetogenesis_from_pyruvate	1	5	5	NA	NA	1
547043	One-carbon_metabolism_by_tetrahydropterines	0.365435	4	7	NA	NA	1
547043	tRNA_processing	1	8	7	NA	NA	1
547043	CBSS-345072.3.peg.1318	0.669261	2	3	NA	NA	1
547043	High_affinity_phosphate_transporter_and_control_of_PHO_regulon	0.490735	12	7	NA	NA	1
547043	Universal_GTPases	1	10	8	NA	NA	1
547043	Ammonia_assimilation	0.764083	5	6	NA	NA	1
547043	N-Acetyl-Galactosamine_and_Galactosamine_Utilization	0.69125	4	2	NA	NA	1
547043	Serine-glyoxylate_cycle	0.454213	13	16	NA	NA	1
547043	Conserved_gene_cluster_associated_with_Met-tRNA_formyltransferase	0.628177	19	20	NA	NA	1
547043	Potassium_homeostasis	1	7	6	NA	NA	1
547043	Entner-Doudoroff_Pathway	0.669261	2	3	NA	NA	1
547043	Glycine_and_Serine_Utilization	1	12	10	NA	NA	1
547043	Threonine_degradation	1	4	4	NA	NA	1
547043	Branched-Chain_Amino_Acid_Biosynthesis	0.827604	12	9	NA	NA	1
547043	Glycogen_metabolism	1	10	9	NA	NA	1
547043	Thiamin_biosynthesis	0.818665	11	8	NA	NA	1
547043	Beta-Glucoside_Metabolism	0.564115	5	7	NA	NA	1
547043	DNA_topoisomerases,_Type_II,_ATP-dependent	1	6	6	NA	NA	1
547043	DNA-replication	1	22	19	NA	NA	1
547043	Glycerol_and_Glycerol-3-phosphate_Uptake_and_Utilization	0.730933	5	3	NA	NA	1
547043	Fatty_Acid_Biosynthesis_FASII	1	7	6	NA	NA	1
547043	Translation_elongation_factors_bacterial	0.730933	5	3	NA	NA	1
547043	CBSS-393121.3.peg.2760	0.484988	3	5	NA	NA	1
547043	DNA_processing_cluster	0.69125	4	2	NA	NA	1
547043	DNA_repair,_bacterial_RecFOR_pathway	0.779811	7	5	NA	NA	1
547043	RuvABC_plus_a_hypothetical	1	5	5	NA	NA	1
547043	Galactosylceramide_and_Sulfatide_metabolism	0.63715	11	7	NA	NA	1
547043	COG2363	0.730933	5	3	NA	NA	1
547043	Folate_Biosynthesis	0.843858	13	13	NA	NA	1
547043	Polyamine_Metabolism	0.669261	2	3	NA	NA	1
547043	Maltose_and_Maltodextrin_Utilization	1	14	12	NA	NA	1
547043	Ribosome_SSU_bacterial	0.730933	5	3	NA	NA	1
547043	F0F1-type_ATP_synthase	0.669261	2	3	NA	NA	1
547043	Redox-dependent_regulation_of_nucleus_processes	1	4	3	NA	NA	1
547043	Glycerolipid_and_Glycerophospholipid_Metabolism_in_Bacteria	0.730933	5	3	NA	NA	1
547043	CBSS-281090.3.peg.464	1	4	4	NA	NA	1
547043	CBSS-56780.10.peg.1536	1	3	3	NA	NA	1
547043	Lactose_utilization	0.370089	13	7	NA	NA	1
547043	Threonine_and_Homoserine_Biosynthesis	0.708581	14	15	NA	NA	1
547043	tRNA_aminoacylation,_Asp_and_Asn	1	4	4	NA	NA	1
547043	De_Novo_Purine_Biosynthesis	0.304929	10	14	NA	NA	1
547043	Fermentations:_Mixed_acid	1	8	7	NA	NA	1
547043	Nudix_proteins_(nucleoside_triphosphate_hydrolases)	1	3	2	NA	NA	1
547043	L-Arabinose_utilization	1	14	12	NA	NA	1
547043	D-gluconate_and_ketogluconates_metabolism	0.426703	2	4	NA	NA	1
547043	Serine_Biosynthesis	0.796343	7	7	NA	NA	1
547043	Queuosine-Archaeosine_Biosynthesis	1	12	10	NA	NA	1
547043	Peptidoglycan_biosynthesis--gjo	1	5	5	NA	NA	1
547043	Phosphate_metabolism	0.868687	19	18	NA	NA	1
547043	Alpha-Amylase_locus_in_Streptocococcus	0.529148	4	6	NA	NA	1
547043	Protein_chaperones	1	5	5	NA	NA	1
547043	Sugar_utilization_in_Thermotogales	1	4	3	NA	NA	1
547043	Universal_stress_protein_family	0.669261	2	3	NA	NA	1
547043	Alanine_biosynthesis	0.669261	2	3	NA	NA	1
547043	Lacto-N-Biose_I_and_Galacto-N-Biose_Metabolic_Pathway	0.29694	6	2	NA	NA	1
547043	Proteasome_archaeal	1	4	3	NA	NA	1
547043	Sialic_Acid_Metabolism	1	3	2	NA	NA	1
547043	ABC_transporter_dipeptide_(TC_3.A.1.5.2)	0.220278	16	8	NA	NA	1
547043	Resistance_to_fluoroquinolones	1	6	6	NA	NA	1
547043	Bacterial_Chemotaxis	0.437222	10	5	NA	NA	1
547043	Glycolysis_and_Gluconeogenesis	0.649188	9	10	NA	NA	1
547043	Leucine_Biosynthesis	1	3	3	NA	NA	1
547043	Transcription_factors_bacterial	0.741607	4	5	NA	NA	1
547043	Sortase	1	4	3	NA	NA	1
547043	Translation_termination_factors_bacterial	0.806805	8	8	NA	NA	1
547043	Thioredoxin-disulfide_reductase	0.529148	4	6	NA	NA	1
547043	NAD_regulation	0.69125	4	2	NA	NA	1
547043	Methionine_Biosynthesis	0.439382	25	17	NA	NA	1
547043	RNA_polymerase_bacterial	1	5	4	NA	NA	1
547043	tRNA_modification_Archaea	1	3	3	NA	NA	1
556259	cAMP_signaling_in_bacteria	0.0910169	11	2	NA	NA	1
556259	Fructooligosaccharides(FOS)_and_Raffinose_Utilization	0.653444	4	1	NA	NA	1
556259	Na(+)-translocating_NADH-quinone_oxidoreductase_and_rnf-like_group_of_electron_transport_complexes	0.711385	5	2	NA	NA	1
556259	Chitin_and_N-acetylglucosamine_utilization	1	4	3	NA	NA	1
556259	Xylose_utilization	0.711385	5	2	NA	NA	1
556259	Multidrug_Resistance_Efflux_Pumps	0.352505	5	6	NA	NA	1
556259	Dehydrogenase_complexes	0.439472	3	4	NA	NA	1
556259	Mannose_Metabolism	0.493742	7	2	NA	NA	1
556259	Glycogen_metabolism	0.412859	5	1	NA	NA	1
556259	Beta-Glucoside_Metabolism	0.256943	6	1	NA	NA	1
556259	Galactosylceramide_and_Sulfatide_metabolism	0.37304	16	6	NA	NA	1
556259	Ton_and_Tol_transport_systems	0.430911	25	20	NA	NA	1
556259	Glycerolipid_and_Glycerophospholipid_Metabolism_in_Bacteria	0.214027	2	4	NA	NA	1
556259	Lactose_utilization	0.493742	7	2	NA	NA	1
556259	L-Arabinose_utilization	0.653444	4	1	NA	NA	1
556259	Transcription_initiation,_bacterial_sigma_factors	1	7	4	NA	NA	1
556259	Acetoin,_butanediol_metabolism	0.439472	3	4	NA	NA	1
556259	Cellulosome	1	14	9	NA	NA	1
556259	Thioredoxin-disulfide_reductase	0.214027	2	4	NA	NA	1
563192	Rhamnose_containing_glycans	1	2	3	NA	NA	1
563192	TCA_Cycle	0.262802	1	6	NA	NA	1
563192	Ribosome_biogenesis_bacterial	1	3	6	NA	NA	1
563192	DNA_repair,_bacterial	1	3	4	NA	NA	1
563192	CBSS-49338.1.peg.459	1	2	3	NA	NA	1
563192	Ethanolamine_utilization	0.715369	2	5	NA	NA	1
563192	Cobalamin_synthesis	0.111763	7	4	NA	NA	1
563192	Conserved_gene_cluster_associated_with_Met-tRNA_formyltransferase	1	2	3	NA	NA	1
563192	Selenocysteine_metabolism	0.41656	1	5	NA	NA	1
563192	Fermentations:_Mixed_acid	1	3	4	NA	NA	1
563192	Bacterial_hemoglobins	1	2	4	NA	NA	1
563192	KDO2-Lipid_A_biosynthesis	0.41656	1	5	NA	NA	1
563192	Methionine_Biosynthesis	0.41656	1	5	NA	NA	1
563192	Anaerobic_respiratory_reductases	0.654449	1	4	NA	NA	1
563192	Serine-glyoxylate_cycle	0.162118	0	5	NA	NA	1
563192	Acetoin,_butanediol_metabolism	0.162118	0	5	NA	NA	1
573235	Purine_conversions	0.372843	4	4	2	1	1
573235	NAD_and_NADP_cofactor_biosynthesis_global	0.300383	5	0	1	1	1
573235	cAMP_signaling_in_bacteria	0.808492	3	2	2	0	1
573235	RNA_3'-terminal_phosphate_cyclase	0.779304	2	1	1	1	1
573235	Alkylphosphonate_utilization	0.55661	8	4	3	2	1
573235	The_mdtABCD_multidrug_resistance_cluster	0.913464	4	1	3	0	1
573235	Choline_and_Betaine_Uptake_and_Betaine_Biosynthesis	0.567247	1	1	2	1	1
573235	Iojap	0.218293	3	2	0	0	1
573235	Siderophore_Enterobactin	0.926001	3	1	4	1	1
573235	TCA_Cycle	0.562303	7	1	2	1	1
573235	Bacterial_Cell_Division	0.430088	2	2	4	2	1
573235	Transport_of_Nickel_and_Cobalt	0.735889	4	1	1	1	1
573235	Protein_degradation	0.338414	1	1	4	0	1
573235	tRNA_modification_Bacteria	0.477788	4	1	6	0	1
573235	Sucrose_utilization	0.613245	3	0	1	1	1
573235	Putative_hemin_transporter	0.585414	4	3	3	0	1
573235	Flagellum	0.321848	2	1	5	2	1
573235	Biotin_biosynthesis	0.433474	4	0	1	0	1
573235	DNA_repair,_bacterial	0.831726	5	1	2	1	1
573235	Putative_diaminopropionate_ammonia-lyase_cluster	0.106383	7	0	1	0	1
573235	UDP-N-acetylmuramate_from_Fructose-6-phosphate_Biosynthesis	0.116545	3	1	0	2	1
573235	Alkanesulfonate_assimilation	0.765292	10	2	5	2	1
573235	Type_VI_secretion_systems	0.085003	12	0	5	2	1
573235	Tryptophan_synthesis	0.916209	3	1	1	0	1
573235	Cobalt-zinc-cadmium_resistance	0.411709	2	1	5	0	1
573235	Arginine_and_Ornithine_Degradation	0.147091	7	2	2	4	1
573235	Pyruvate_metabolism_II:_acetyl-CoA,_acetogenesis_from_pyruvate	0.360645	1	2	3	0	1
573235	D-allose_utilization	0.258246	1	0	4	0	1
573235	Ethanolamine_utilization	0.521027	4	2	1	0	1
573235	Nitrate_and_nitrite_ammonification	0.901281	3	2	4	1	1
573235	DNA-binding_regulatory_proteins,_strays	0.128276	1	3	1	0	1
573235	Universal_GTPases	0.933694	4	1	4	1	1
573235	USS-DB-7	0.0571645	6	0	0	0	1
573235	Potassium_homeostasis	1	2	1	2	0	1
573235	General_Secretion_Pathway	0.0191007	2	0	9	1	1
573235	Branched-Chain_Amino_Acid_Biosynthesis	0.505461	3	3	4	0	1
573235	Beta-lactamase	0.383599	1	2	2	1	1
573235	Alkanesulfonates_Utilization	0.448756	5	0	2	0	1
573235	Beta-Glucoside_Metabolism	0.0552668	1	3	1	2	1
573235	DNA-replication	0.177891	1	1	4	2	1
573235	Glycerol_and_Glycerol-3-phosphate_Uptake_and_Utilization	0.878998	5	3	3	1	1
573235	Unknown_carbohydrate_utilization_(_cluster_Ydj_)	0.258246	1	0	4	0	1
573235	Fructose_utilization	0.721782	2	0	2	1	1
573235	L-ascorbate_utilization_(and_related_gene_clusters)	0.357504	6	0	4	0	1
573235	Folate_Biosynthesis	0.955371	4	1	2	1	1
573235	Ton_and_Tol_transport_systems	0.213985	2	3	5	0	1
573235	Polyamine_Metabolism	0.0446777	4	5	4	5	1
573235	Two_cell_division_clusters_relating_to_chromosome_partitioning	0.565433	2	0	3	1	1
573235	Maltose_and_Maltodextrin_Utilization	0.866549	9	2	5	2	1
573235	Cysteine_Biosynthesis	0.12176	5	2	0	0	1
573235	Glycerolipid_and_Glycerophospholipid_Metabolism_in_Bacteria	0.271283	3	3	1	0	1
573235	Acetone_Butanol_Ethanol_Synthesis	0.436903	4	0	1	1	1
573235	2-phosphoglycolate_salvage	0.567247	1	1	2	1	1
573235	Type_1_pili_(mannose-sensitive_fimbriae)	0.040752	3	0	3	4	1
573235	Queuosine-Archaeosine_Biosynthesis	0.732755	3	0	3	0	1
573235	Mannitol_Utilization	0.562928	5	1	1	1	1
573235	L-rhamnose_utilization	0.932589	2	1	2	1	1
573235	Acetyl-CoA_fermentation_to_Butyrate	0.201344	6	0	1	1	1
573235	Alanine_biosynthesis	0.666645	2	0	3	0	1
573235	Phage_tail_fiber_proteins	0.304197	3	1	4	3	1
573235	Sialic_Acid_Metabolism	0.190438	8	2	1	1	1
573235	ABC_transporter_dipeptide_(TC_3.A.1.5.2)	0.362855	6	4	3	0	1
573235	Persister_Cells	0.777114	3	0	2	1	1
573235	Bacterial_Chemotaxis	0.916209	3	1	1	0	1
573235	Translation_termination_factors_bacterial	0.23707	2	0	1	2	1
573235	Orphan_regulatory_proteins	0.913464	4	1	3	0	1
573235	Inorganic_Sulfur_Assimilation	0.280007	4	1	0	0	1
573235	NAD_regulation	0.154729	4	0	0	1	1
573235	Yfa_cluster	0.0966538	2	0	6	2	1
573235	Methionine_Biosynthesis	0.689793	4	1	1	0	1
573235	Anaerobic_respiratory_reductases	0.244899	1	1	2	2	1
573235	Bacterial_RNA-metabolizing_Zn-dependent_hydrolases	0.0961797	0	2	2	1	1
573235	ZZ_gjo_need_homes	0.0775388	0	1	4	0	1
573235	Bacterial_Cytoskeleton	0.0349391	0	3	2	1	1
573235	O-antigen_capsule_important_for_environmental_persistence	0.0775388	0	1	4	0	1
626939	Purine_conversions	0.696977	6	3	NA	NA	1
626939	Chorismate_Synthesis	0.640398	4	2	NA	NA	1
626939	Glutamine,_Glutamate,_Aspartate_and_Asparagine_Biosynthesis	0.503329	8	4	NA	NA	1
626939	Bacterial_RNA-metabolizing_Zn-dependent_hydrolases	0.273482	6	4	NA	NA	1
626939	DNA_Repair_Base_Excision	0.345158	6	0	NA	NA	1
626939	Murein_Hydrolases	0.601918	3	2	NA	NA	1
626939	ZZ_gjo_need_homes	0.601918	3	2	NA	NA	1
626939	Nitrogen_fixation	0.340881	5	0	NA	NA	1
626939	Bacterial_Cell_Division	0.0825763	6	6	NA	NA	1
626939	DNA_repair,_bacterial_MutL-MutS_system	1	4	1	NA	NA	1
626939	Formate_hydrogenase	1	4	1	NA	NA	1
626939	ECF_class_transporters	0.737752	8	3	NA	NA	1
626939	Methionine_Degradation	0.163866	3	3	NA	NA	1
626939	Transport_of_Zinc	0.340881	5	0	NA	NA	1
626939	Heme_and_Siroheme_Biosynthesis	0.163866	3	3	NA	NA	1
626939	Coenzyme_B12_biosynthesis	0.589568	16	3	NA	NA	1
626939	Housecleaning_nucleoside_triphosphate_pyrophosphatases	0.640398	4	2	NA	NA	1
626939	Pyridoxin_(Vitamin_B6)_Biosynthesis	1	4	1	NA	NA	1
626939	YrdC-YciO	1	6	1	NA	NA	1
626939	Biotin_biosynthesis	1	7	2	NA	NA	1
626939	Hydrogenases	0.68431	5	2	NA	NA	1
626939	DNA_repair,_bacterial	0.345158	6	0	NA	NA	1
626939	pyrimidine_conversions	0.601918	3	2	NA	NA	1
626939	Isoprenoid_Biosynthesis	0.68431	5	2	NA	NA	1
626939	Lysine_Biosynthesis_DAP_Pathway	0.372773	4	3	NA	NA	1
626939	Copper_homeostasis	1	4	1	NA	NA	1
626939	Bacterial_Cytoskeleton	0.108543	4	4	NA	NA	1
626939	Histidine_Biosynthesis	0.372773	4	3	NA	NA	1
626939	UDP-N-acetylmuramate_from_Fructose-6-phosphate_Biosynthesis	0.0996556	2	3	NA	NA	1
626939	Multidrug_Resistance_Efflux_Pumps	1	10	3	NA	NA	1
626939	Peptidoglycan_Biosynthesis	0.53515	9	4	NA	NA	1
626939	Cobalt-zinc-cadmium_resistance	0.687048	7	1	NA	NA	1
626939	High_affinity_phosphate_transporter_and_control_of_PHO_regulon	0.309868	10	1	NA	NA	1
626939	Universal_GTPases	0.372773	4	3	NA	NA	1
626939	Ammonia_assimilation	0.415674	5	3	NA	NA	1
626939	Cobalamin_synthesis	1	6	2	NA	NA	1
626939	Conserved_gene_cluster_associated_with_Met-tRNA_formyltransferase	0.440232	14	7	NA	NA	1
626939	Potassium_homeostasis	0.108543	4	4	NA	NA	1
626939	Threonine_degradation	0.345158	6	0	NA	NA	1
626939	Branched-Chain_Amino_Acid_Biosynthesis	0.696977	6	3	NA	NA	1
626939	Thiamin_biosynthesis	0.309868	10	1	NA	NA	1
626939	DNA-replication	1	10	3	NA	NA	1
626939	Predicted_carbohydrate_hydrolases	0.163866	3	3	NA	NA	1
626939	CBSS-393121.3.peg.2760	1	6	2	NA	NA	1
626939	Restriction-Modification_System	0.345158	6	0	NA	NA	1
626939	Folate_Biosynthesis	1	8	2	NA	NA	1
626939	Cysteine_Biosynthesis	0.108543	4	4	NA	NA	1
626939	Glycerolipid_and_Glycerophospholipid_Metabolism_in_Bacteria	0.601918	3	2	NA	NA	1
626939	Threonine_and_Homoserine_Biosynthesis	0.163866	3	3	NA	NA	1
626939	Queuosine-Archaeosine_Biosynthesis	0.68431	5	2	NA	NA	1
626939	Phosphate_metabolism	1	12	3	NA	NA	1
626939	Methionine_Biosynthesis	0.53515	9	4	NA	NA	1
626939	Molybdenum_cofactor_biosynthesis	0.340881	5	0	NA	NA	1
626939	tRNA_modification_Archaea	1	5	1	NA	NA	1
626939	Pyruvate_metabolism_I:_anaplerotic_reactions,_PEP	0.0252866	3	5	NA	NA	1
626939	Anaerobic_respiratory_reductases	0.340881	5	0	NA	NA	1
657313	Purine_conversions	0.219598	7	4	NA	NA	1
657313	Oxidative_stress	0.247021	1	5	NA	NA	1
657313	Glutamine,_Glutamate,_Aspartate_and_Asparagine_Biosynthesis	0.0623096	8	3	NA	NA	1
657313	Bacterial_RNA-metabolizing_Zn-dependent_hydrolases	0.704063	3	3	NA	NA	1
657313	Fructooligosaccharides(FOS)_and_Raffinose_Utilization	0.247021	1	5	NA	NA	1
657313	ZZ_gjo_need_homes	0.109356	9	5	NA	NA	1
657313	Heat_shock_dnaK_gene_cluster_extended	0.729247	4	4	NA	NA	1
657313	Murein_hydrolase_regulation_and_cell_death	1	2	3	NA	NA	1
657313	Bacterial_Cell_Division	1	5	7	NA	NA	1
657313	Sucrose_utilization	1	3	4	NA	NA	1
657313	Methionine_Degradation	0.785875	6	7	NA	NA	1
657313	Ribosome_biogenesis_bacterial	1	2	3	NA	NA	1
657313	Pyridoxin_(Vitamin_B6)_Biosynthesis	1	2	3	NA	NA	1
657313	DNA_repair,_bacterial	0.248552	1	6	NA	NA	1
657313	pyrimidine_conversions	0.542267	6	5	NA	NA	1
657313	Histidine_Biosynthesis	1	2	3	NA	NA	1
657313	CBSS-176299.4.peg.1292	1	3	4	NA	NA	1
657313	UDP-N-acetylmuramate_from_Fructose-6-phosphate_Biosynthesis	0.296489	5	3	NA	NA	1
657313	Coenzyme_A_Biosynthesis	0.704063	3	3	NA	NA	1
657313	Multidrug_Resistance_Efflux_Pumps	1	3	4	NA	NA	1
657313	High_affinity_phosphate_transporter_and_control_of_PHO_regulon	0.181157	6	3	NA	NA	1
657313	Universal_GTPases	1	4	6	NA	NA	1
657313	Conserved_gene_cluster_associated_with_Met-tRNA_formyltransferase	0.595737	7	7	NA	NA	1
657313	Potassium_homeostasis	0.414419	7	6	NA	NA	1
657313	Heme,_hemin_uptake_and_utilization_systems_in_GramPositives	0.0500314	1	9	NA	NA	1
657313	Branched-Chain_Amino_Acid_Biosynthesis	0.704063	3	3	NA	NA	1
657313	Glycogen_metabolism	0.770111	6	6	NA	NA	1
657313	Beta-Glucoside_Metabolism	0.704866	2	5	NA	NA	1
657313	CBSS-393121.3.peg.2760	1	2	4	NA	NA	1
657313	Glycerolipid_and_Glycerophospholipid_Metabolism_in_Bacteria	1	4	6	NA	NA	1
657313	Fermentations:_Mixed_acid	0.507119	5	4	NA	NA	1
657313	Phosphate_metabolism	0.193786	9	6	NA	NA	1
657313	V-Type_ATP_synthase	0.467635	4	3	NA	NA	1
657313	Methylglyoxal_Metabolism	0.400068	1	4	NA	NA	1
657313	Glycolysis_and_Gluconeogenesis	1	5	7	NA	NA	1
657313	Leucine_Biosynthesis	0.704063	3	3	NA	NA	1
657313	Sortase	0.704866	2	5	NA	NA	1
657313	Translation_termination_factors_bacterial	0.65579	3	2	NA	NA	1
657313	Methionine_Biosynthesis	0.167517	12	8	NA	NA	1
657319	Murein_Hydrolases	1	2	3	NA	NA	1
657319	Rhamnose_containing_glycans	0.668517	3	2	NA	NA	1
657319	Murein_hydrolase_regulation_and_cell_death	0.153353	6	2	NA	NA	1
657319	Bacterial_Cell_Division	0.687596	2	4	NA	NA	1
657319	D-Galacturonate_and_D-Glucuronate_Utilization	0.375111	1	4	NA	NA	1
657319	Ribosome_biogenesis_bacterial	1	3	3	NA	NA	1
657319	Xylose_utilization	0.375111	1	4	NA	NA	1
657319	Bacterial_Cytoskeleton	0.726689	3	5	NA	NA	1
657319	ATP-dependent_Nuclease	1	2	3	NA	NA	1
657319	Conserved_gene_cluster_associated_with_Met-tRNA_formyltransferase	0.424675	4	2	NA	NA	1
657319	Heme,_hemin_uptake_and_utilization_systems_in_GramPositives	0.453292	2	5	NA	NA	1
657321	Ribosome_biogenesis_bacterial	0.58902	2	2	0	3	1
657321	Conserved_gene_cluster_associated_with_Met-tRNA_formyltransferase	0.732429	2	0	0	4	1
657322	Purine_conversions	1	1	10	4	0	1
657322	Bacterial_RNA-metabolizing_Zn-dependent_hydrolases	0.886703	1	5	3	0	1
657322	Exopolysaccharide_Biosynthesis	0.179561	3	6	5	0	1
657322	Bacterial_Cell_Division	1	1	9	4	0	1
657322	Methionine_Degradation	0.283732	2	4	3	0	1
657322	Soluble_cytochromes_and_functionally_related_electron_carriers	0.0768475	2	3	0	0	1
657322	D-Galacturonate_and_D-Glucuronate_Utilization	0.118806	1	2	4	0	1
657322	Lactose_and_Galactose_Uptake_and_Utilization	0.140105	2	2	1	0	1
657322	DNA_repair,_bacterial	0.924072	1	9	5	0	1
657322	Isoprenoid_Biosynthesis	0.234149	1	3	4	0	1
657322	Lysine_Biosynthesis_DAP_Pathway	0.854908	1	4	2	0	1
657322	Bacterial_Cytoskeleton	1	1	5	2	0	1
657322	Arginine_Biosynthesis_extended	0.616895	1	3	1	0	1
657322	Multidrug_Resistance_Efflux_Pumps	0.765465	1	7	5	0	1
657322	Sporulation_Cluster_III_A	0.14594	2	3	4	0	1
657322	Sporulation_gene_orphans	0.813572	1	6	4	0	1
657322	Cobalamin_synthesis	0.339064	1	5	0	0	1
657322	Conserved_gene_cluster_associated_with_Met-tRNA_formyltransferase	0.0927481	2	4	6	0	1
657322	DNA-replication	1	1	10	4	0	1
657322	Glycerol_and_Glycerol-3-phosphate_Uptake_and_Utilization	0.339064	1	5	0	0	1
657322	CBSS-393121.3.peg.1913	0.683729	1	4	1	0	1
657322	CBSS-393121.3.peg.2760	0.897574	1	8	2	0	1
657322	Polyamine_Metabolism	0.616895	1	3	1	0	1
657322	Maltose_and_Maltodextrin_Utilization	0.0352896	2	1	3	0	1
657322	Glycerolipid_and_Glycerophospholipid_Metabolism_in_Bacteria	0.339064	1	5	0	0	1
657322	Threonine_and_Homoserine_Biosynthesis	0.405246	1	3	3	0	1
657322	Transcription_initiation,_bacterial_sigma_factors	0.854908	1	4	2	0	1
657322	Queuosine-Archaeosine_Biosynthesis	0.556784	1	3	2	0	1
657322	Phosphate_metabolism	0.29397	3	7	4	0	1
657322	Protein_chaperones	0.616895	1	3	1	0	1
657322	Glycolysis_and_Gluconeogenesis	0.620241	1	5	1	0	1
657322	Methionine_Biosynthesis	0.628283	3	10	5	0	1
657322	Pyruvate_metabolism_I:_anaplerotic_reactions,_PEP	1	1	5	2	0	1
657322	ABC_transporter_oligopeptide_(TC_3.A.1.5.1)	0.366563	0	12	6	0	1
657322	DNA_Repair_Base_Excision	1	0	4	1	0	1
657322	Murein_Hydrolases	0.758346	0	5	3	0	1
657322	Rhamnose_containing_glycans	0.831422	0	5	1	0	1
657322	ZZ_gjo_need_homes	0.250476	0	9	1	0	1
657322	Heat_shock_dnaK_gene_cluster_extended	0.38547	0	5	0	0	1
657322	Murein_hydrolase_regulation_and_cell_death	1	0	4	2	0	1
657322	CBSS-83331.1.peg.3039	0.799572	0	3	2	0	1
657322	Nitrosative_stress	1	0	4	1	0	1
657322	Deoxyribose_and_Deoxynucleoside_Catabolism	0.799572	0	3	2	0	1
657322	Pyridoxin_(Vitamin_B6)_Biosynthesis	1	0	4	2	0	1
657322	Biotin_biosynthesis	0.0513318	0	1	4	0	1
657322	UDP-N-acetylmuramate_from_Fructose-6-phosphate_Biosynthesis	0.683581	0	7	2	0	1
657322	Peptidoglycan_Biosynthesis	0.438778	0	8	5	0	1
657322	High_affinity_phosphate_transporter_and_control_of_PHO_regulon	1	0	4	2	0	1
657322	Ammonia_assimilation	1	0	4	2	0	1
657322	CBSS-84588.1.peg.1247	0.783477	0	6	3	0	1
657322	Branched-Chain_Amino_Acid_Biosynthesis	0.151634	0	7	0	0	1
657322	Beta-Glucoside_Metabolism	0.134567	0	2	4	0	1
657322	A_Gram-positive_cluster_that_relates_ribosomal_protein_L28P_to_a_set_of_uncharacterized_proteins	0.298025	0	2	3	0	1
657322	Galactosylceramide_and_Sulfatide_metabolism	1	0	4	1	0	1
657322	Two_cell_division_clusters_relating_to_chromosome_partitioning	0.298025	0	2	3	0	1
657322	Sialic_Acid_Metabolism	0.623927	0	9	3	0	1
657322	Cellulosome	0.298025	0	2	3	0	1
657323	Purine_conversions	1	14	18	NA	NA	1
657323	Ribosome_LSU_bacterial	0.78594	5	8	NA	NA	1
657323	Chorismate_Synthesis	1	13	16	NA	NA	1
657323	Oxidative_stress	0.813558	7	11	NA	NA	1
657323	D-ribose_utilization	1	6	7	NA	NA	1
657323	NAD_and_NADP_cofactor_biosynthesis_global	1	5	7	NA	NA	1
657323	Proteolysis_in_bacteria,_ATP-dependent	1	8	10	NA	NA	1
657323	Glutamine,_Glutamate,_Aspartate_and_Asparagine_Biosynthesis	0.871075	17	21	NA	NA	1
657323	cAMP_signaling_in_bacteria	0.739916	3	6	NA	NA	1
657323	Signal_peptidase	0.78829	7	7	NA	NA	1
657323	ABC_transporter_oligopeptide_(TC_3.A.1.5.1)	0.637481	9	9	NA	NA	1
657323	dTDP-rhamnose_synthesis	1	3	3	NA	NA	1
657323	Fermentations:_Lactate	1	6	7	NA	NA	1
657323	Bacterial_RNA-metabolizing_Zn-dependent_hydrolases	0.843804	12	14	NA	NA	1
657323	tRNA_aminoacylation,_Ala	1	2	3	NA	NA	1
657323	DNA_Repair_Base_Excision	0.448084	8	7	NA	NA	1
657323	Murein_Hydrolases	0.722898	15	17	NA	NA	1
657323	Choline_and_Betaine_Uptake_and_Betaine_Biosynthesis	0.626284	6	11	NA	NA	1
657323	Fructooligosaccharides(FOS)_and_Raffinose_Utilization	0.0553764	7	21	NA	NA	1
657323	Rhamnose_containing_glycans	0.667132	11	11	NA	NA	1
657323	ZZ_gjo_need_homes	0.716662	12	19	NA	NA	1
657323	CBSS-269801.1.peg.1715	0.548099	6	5	NA	NA	1
657323	Iojap	0.739916	3	6	NA	NA	1
657323	Common_Pathway_For_Synthesis_of_Aromatic_Compounds_(DAHP_synthase_to_chorismate)	1	11	14	NA	NA	1
657323	Poly-gamma-glutamate_biosynthesis	1	2	3	NA	NA	1
657323	Na(+)-translocating_NADH-quinone_oxidoreductase_and_rnf-like_group_of_electron_transport_complexes	0.78829	7	7	NA	NA	1
657323	Heat_shock_dnaK_gene_cluster_extended	0.59925	16	17	NA	NA	1
657323	Sporulation_draft	1	6	7	NA	NA	1
657323	Peptide_methionine_sulfoxide_reductase	0.70287	2	4	NA	NA	1
657323	Exopolysaccharide_Biosynthesis	0.344913	10	8	NA	NA	1
657323	LOS_core_oligosaccharide_biosynthesis	1	3	3	NA	NA	1
657323	Murein_hydrolase_regulation_and_cell_death	1	6	7	NA	NA	1
657323	Ribonucleotide_reduction	1	3	5	NA	NA	1
657323	Nitrogen_fixation	1	3	4	NA	NA	1
657323	Macromolecular_synthesis_operon	0.755052	5	5	NA	NA	1
657323	RNA_processing_and_degradation,_bacterial	1	4	5	NA	NA	1
657323	Proline_Synthesis	1	4	6	NA	NA	1
657323	Polyprenyl_Diphosphate_Biosynthesis	0.734316	4	4	NA	NA	1
657323	Bacterial_Cell_Division	0.689338	27	31	NA	NA	1
657323	Ribosomal_protein_S12p_Asp_methylthiotransferase	1	2	3	NA	NA	1
657323	ECF_class_transporters	1	8	11	NA	NA	1
657323	L-Cystine_Uptake_and_Metabolism	0.477213	4	3	NA	NA	1
657323	CBSS-83331.1.peg.3039	0.809534	8	9	NA	NA	1
657323	Sucrose_utilization	0.755052	5	5	NA	NA	1
657323	Chitin_and_N-acetylglucosamine_utilization	0.706126	2	5	NA	NA	1
657323	Methionine_Degradation	0.652712	10	10	NA	NA	1
657323	Nitrosative_stress	0.51478	5	4	NA	NA	1
657323	DNA_repair,_bacterial_UvrD_and_related_helicases	1	2	3	NA	NA	1
657323	Rubrerythrin	1	3	5	NA	NA	1
657323	Cell_division-ribosomal_stress_proteins_cluster	0.422485	13	12	NA	NA	1
657323	Ribosome_biogenesis_bacterial	0.369107	16	15	NA	NA	1
657323	Polysaccharide_deacetylases	1	3	5	NA	NA	1
657323	CBSS-196164.1.peg.1690	1	3	3	NA	NA	1
657323	Flagellum	1	2	3	NA	NA	1
657323	Conserved_gene_cluster_possibly_involved_in_RNA_metabolism	0.477213	4	3	NA	NA	1
657323	CBSS-262719.3.peg.410	0.477213	4	3	NA	NA	1
657323	Transport_of_Zinc	0.734316	4	4	NA	NA	1
657323	Lactose_and_Galactose_Uptake_and_Utilization	1	4	6	NA	NA	1
657323	CBSS-222523.1.peg.1311	0.734316	4	4	NA	NA	1
657323	Ubiquinone_Biosynthesis	0.51478	5	4	NA	NA	1
657323	Heme_and_Siroheme_Biosynthesis	0.637481	9	9	NA	NA	1
657323	Coenzyme_B12_biosynthesis	0.885113	22	27	NA	NA	1
657323	Housecleaning_nucleoside_triphosphate_pyrophosphatases	0.765562	4	7	NA	NA	1
657323	Deoxyribose_and_Deoxynucleoside_Catabolism	0.765562	4	7	NA	NA	1
657323	Pyridoxin_(Vitamin_B6)_Biosynthesis	0.78829	7	7	NA	NA	1
657323	Biotin_biosynthesis	0.734316	4	4	NA	NA	1
657323	Xylose_utilization	0.848798	13	15	NA	NA	1
657323	Hydrogenases	1	3	4	NA	NA	1
657323	DNA_repair,_bacterial	1	18	23	NA	NA	1
657323	Methylthiotransferases	1	2	3	NA	NA	1
657323	Translation_initiation_factors_bacterial	0.755052	5	5	NA	NA	1
657323	De_Novo_Pyrimidine_Synthesis	0.422485	13	12	NA	NA	1
657323	pyrimidine_conversions	1	11	14	NA	NA	1
657323	Isoprenoid_Biosynthesis	0.82601	10	11	NA	NA	1
657323	Lysine_Biosynthesis_DAP_Pathway	1	9	11	NA	NA	1
657323	Copper_homeostasis	1	5	6	NA	NA	1
657323	Phenylalanine_and_Tyrosine_Branches_from_Chorismate	1	3	3	NA	NA	1
657323	Stringent_Response,_(p)ppGpp_metabolism	1	3	4	NA	NA	1
657323	CBSS-258594.1.peg.3339	0.51478	5	4	NA	NA	1
657323	Bacterial_Cytoskeleton	0.736055	17	19	NA	NA	1
657323	YjeE	1	3	4	NA	NA	1
657323	Histidine_Biosynthesis	0.652712	10	10	NA	NA	1
657323	Arginine_Biosynthesis_extended	0.621522	8	8	NA	NA	1
657323	CBSS-176299.4.peg.1292	0.739916	3	6	NA	NA	1
657323	Purine_Utilization	1	5	7	NA	NA	1
657323	UDP-N-acetylmuramate_from_Fructose-6-phosphate_Biosynthesis	1	9	12	NA	NA	1
657323	Denitrification	1	2	3	NA	NA	1
657323	Coenzyme_A_Biosynthesis	0.637481	9	9	NA	NA	1
657323	Multidrug_Resistance_Efflux_Pumps	0.770685	22	26	NA	NA	1
657323	CBSS-257314.1.peg.488	1	3	4	NA	NA	1
657323	Chorismate:_Intermediate_for_synthesis_of_PAPA_antibiotics,_PABA,_anthranilate,_3-hydroxyanthranilate_and_more.	1	5	7	NA	NA	1
657323	Peptidoglycan_Biosynthesis	1	14	19	NA	NA	1
657323	Ribonuclease_H	0.658465	3	2	NA	NA	1
657323	Zinc_regulated_enzymes	1	3	3	NA	NA	1
657323	Tryptophan_synthesis	0.489376	10	9	NA	NA	1
657323	At3g21300	1	4	5	NA	NA	1
657323	D-Tagatose_and_Galactitol_Utilization	0.70287	2	4	NA	NA	1
657323	Cobalt-zinc-cadmium_resistance	0.250389	3	9	NA	NA	1
657323	tRNA_aminoacylation,_Glu_and_Gln	1	3	4	NA	NA	1
657323	5-FCL-like_protein	0.734316	4	4	NA	NA	1
657323	Carbon_monoxide_induced_hydrogenase	0.242046	1	5	NA	NA	1
657323	Arginine_and_Ornithine_Degradation	0.652712	10	10	NA	NA	1
657323	Mannose_Metabolism	0.149049	1	7	NA	NA	1
657323	Widespread_colonization_island	0.765562	4	7	NA	NA	1
657323	CBSS-138119.3.peg.2719	0.772883	6	6	NA	NA	1
657323	Pyruvate_metabolism_II:_acetyl-CoA,_acetogenesis_from_pyruvate	0.637481	9	9	NA	NA	1
657323	DNA_repair,_bacterial_UmuCD_system	1	2	3	NA	NA	1
657323	One-carbon_metabolism_by_tetrahydropterines	1	3	4	NA	NA	1
657323	tRNA_processing	1	10	12	NA	NA	1
657323	Ethanolamine_utilization	1	5	7	NA	NA	1
657323	DNA-binding_regulatory_proteins,_strays	1	8	10	NA	NA	1
657323	High_affinity_phosphate_transporter_and_control_of_PHO_regulon	0.824075	8	12	NA	NA	1
657323	Universal_GTPases	0.8679	17	20	NA	NA	1
657323	Ammonia_assimilation	1	10	14	NA	NA	1
657323	Sporulation_Cluster_III_A	0.548099	6	5	NA	NA	1
657323	Arginine_Deiminase_Pathway	1	3	3	NA	NA	1
657323	Sporulation_gene_orphans	0.264452	21	19	NA	NA	1
657323	Glutamine_synthetases	1	3	4	NA	NA	1
657323	Serine-glyoxylate_cycle	1	6	8	NA	NA	1
657323	Cobalamin_synthesis	0.444737	22	22	NA	NA	1
657323	Conserved_gene_cluster_associated_with_Met-tRNA_formyltransferase	1	23	30	NA	NA	1
657323	Potassium_homeostasis	1	8	11	NA	NA	1
657323	NiFe_hydrogenase_maturation	1	3	3	NA	NA	1
657323	Glycine_and_Serine_Utilization	1	5	6	NA	NA	1
657323	CBSS-176279.3.peg.868	1	2	3	NA	NA	1
657323	CBSS-84588.1.peg.1247	1	12	15	NA	NA	1
657323	Threonine_degradation	0.658465	3	2	NA	NA	1
657323	Heme,_hemin_uptake_and_utilization_systems_in_GramPositives	0.155068	11	7	NA	NA	1
657323	Translation_elongation_factor_G_family	0.658465	3	2	NA	NA	1
657323	Branched-Chain_Amino_Acid_Biosynthesis	0.833499	9	13	NA	NA	1
657323	Beta-lactamase	1	2	3	NA	NA	1
657323	Glycogen_metabolism	0.818016	9	10	NA	NA	1
657323	Thiamin_biosynthesis	1	6	8	NA	NA	1
657323	Beta-Glucoside_Metabolism	0.478672	2	6	NA	NA	1
657323	Proteasome_bacterial	1	2	3	NA	NA	1
657323	DNA_topoisomerases,_Type_II,_ATP-dependent	0.548099	6	5	NA	NA	1
657323	DNA-replication	0.82601	10	11	NA	NA	1
657323	Recycling_of_Peptidoglycan_Amino_Acids	0.448084	8	7	NA	NA	1
657323	A_Gram-positive_cluster_that_relates_ribosomal_protein_L28P_to_a_set_of_uncharacterized_proteins	0.70287	2	4	NA	NA	1
657323	Glycerol_and_Glycerol-3-phosphate_Uptake_and_Utilization	1	6	9	NA	NA	1
657323	Fructose_utilization	0.568978	4	8	NA	NA	1
657323	Fatty_Acid_Biosynthesis_FASII	1	11	15	NA	NA	1
657323	Control_of_cell_elongation_-_division_cycle_in_Bacilli	1	2	3	NA	NA	1
657323	Translation_elongation_factors_bacterial	0.51478	5	4	NA	NA	1
657323	CBSS-393121.3.peg.1913	1	4	5	NA	NA	1
657323	CBSS-393121.3.peg.2760	1	11	14	NA	NA	1
657323	DNA_processing_cluster	0.548099	6	5	NA	NA	1
657323	DNA_repair,_bacterial_RecFOR_pathway	0.78829	7	7	NA	NA	1
657323	Quinate_degradation	1	3	4	NA	NA	1
657323	RuvABC_plus_a_hypothetical	1	3	4	NA	NA	1
657323	Cell_Division_Cluster	1	3	3	NA	NA	1
657323	Restriction-Modification_System	0.395654	1	4	NA	NA	1
657323	Galactosylceramide_and_Sulfatide_metabolism	1	4	6	NA	NA	1
657323	Folate_Biosynthesis	1	15	20	NA	NA	1
657323	Spore_Coat	0.658465	3	2	NA	NA	1
657323	Polyamine_Metabolism	0.105094	18	13	NA	NA	1
657323	Two_cell_division_clusters_relating_to_chromosome_partitioning	0.809534	8	9	NA	NA	1
657323	Maltose_and_Maltodextrin_Utilization	1	5	6	NA	NA	1
657323	Cysteine_Biosynthesis	0.190673	6	15	NA	NA	1
657323	Ribosome_SSU_bacterial	1	3	5	NA	NA	1
657323	F0F1-type_ATP_synthase	1	4	5	NA	NA	1
657323	Pyruvate_Alanine_Serine_Interconversions	1	2	3	NA	NA	1
657323	Redox-dependent_regulation_of_nucleus_processes	1	2	3	NA	NA	1
657323	Glycerolipid_and_Glycerophospholipid_Metabolism_in_Bacteria	0.353799	22	21	NA	NA	1
657323	CBSS-281090.3.peg.464	1	4	6	NA	NA	1
657323	CBSS-56780.10.peg.1536	1	3	3	NA	NA	1
657323	2-phosphoglycolate_salvage	1	3	3	NA	NA	1
657323	Lactose_utilization	1	3	5	NA	NA	1
657323	Threonine_and_Homoserine_Biosynthesis	1	11	14	NA	NA	1
657323	Sporulation-associated_proteins_with_broader_functions	1	3	3	NA	NA	1
657323	NusA-TFII_Cluster	0.755052	5	5	NA	NA	1
657323	tRNA_aminoacylation,_Asp_and_Asn	1	4	5	NA	NA	1
657323	De_Novo_Purine_Biosynthesis	0.579749	11	19	NA	NA	1
657323	Fermentations:_Mixed_acid	0.698198	13	14	NA	NA	1
657323	Nudix_proteins_(nucleoside_triphosphate_hydrolases)	0.755052	5	5	NA	NA	1
657323	L-Arabinose_utilization	0.602124	5	9	NA	NA	1
657323	EC699-706	0.70287	2	4	NA	NA	1
657323	Serine_Biosynthesis	1	3	4	NA	NA	1
657323	Transcription_initiation,_bacterial_sigma_factors	0.813558	7	11	NA	NA	1
657323	D-galactarate,_D-glucarate_and_D-glycerate_catabolism	0.706126	2	5	NA	NA	1
657323	Queuosine-Archaeosine_Biosynthesis	0.646842	7	12	NA	NA	1
657323	Peptidoglycan_biosynthesis--gjo	0.755052	5	5	NA	NA	1
657323	LMPTP_YwlE_cluster	1	3	4	NA	NA	1
657323	Phosphate_metabolism	0.747818	18	21	NA	NA	1
657323	V-Type_ATP_synthase	0.385517	7	14	NA	NA	1
657323	Transport_of_Manganese	1	2	3	NA	NA	1
657323	Bacterial_hemoglobins	1	4	5	NA	NA	1
657323	Protein_chaperones	1	6	9	NA	NA	1
657323	CBSS-354.1.peg.2917	1	3	5	NA	NA	1
657323	Bacitracin_Stress_Response	0.146855	1	6	NA	NA	1
657323	L-rhamnose_utilization	0.0734608	3	13	NA	NA	1
657323	Alanine_biosynthesis	0.755052	5	5	NA	NA	1
657323	Lacto-N-Biose_I_and_Galacto-N-Biose_Metabolic_Pathway	0.78829	7	7	NA	NA	1
657323	Sialic_Acid_Metabolism	0.755052	5	5	NA	NA	1
657323	ABC_transporter_dipeptide_(TC_3.A.1.5.2)	0.395654	1	4	NA	NA	1
657323	Methylglyoxal_Metabolism	0.477213	4	3	NA	NA	1
657323	Resistance_to_fluoroquinolones	0.548099	6	5	NA	NA	1
657323	Glycolysis_and_Gluconeogenesis	1	8	11	NA	NA	1
657323	Leucine_Biosynthesis	0.602124	5	9	NA	NA	1
657323	Transcription_factors_bacterial	0.772883	6	6	NA	NA	1
657323	Glycine_cleavage_system	1	3	4	NA	NA	1
657323	Sortase	0.251111	5	2	NA	NA	1
657323	Translation_termination_factors_bacterial	1	6	9	NA	NA	1
657323	Gram_Positive_Competence	1	4	6	NA	NA	1
657323	Thioredoxin-disulfide_reductase	1	5	6	NA	NA	1
657323	Inositol_catabolism	1	14	18	NA	NA	1
657323	YbbK	1	3	3	NA	NA	1
657323	Arsenic_resistance	0.70287	2	4	NA	NA	1
657323	L-fucose_utilization	1	3	4	NA	NA	1
657323	Teichoic_and_lipoteichoic_acids_biosynthesis	0.448084	8	7	NA	NA	1
657323	Methionine_Biosynthesis	0.874679	17	24	NA	NA	1
657323	RNA_polymerase_bacterial	0.202236	2	8	NA	NA	1
657323	Molybdenum_cofactor_biosynthesis	0.418899	8	6	NA	NA	1
657323	tRNA_modification_Archaea	1	6	9	NA	NA	1
657323	Lipoprotein_Biosynthesis	0.477213	4	3	NA	NA	1
657323	Pyruvate_metabolism_I:_anaplerotic_reactions,_PEP	1	5	7	NA	NA	1
657323	Anaerobic_respiratory_reductases	0.478672	2	6	NA	NA	1
657323	tRNA_aminoacylation,_Phe	1	3	3	NA	NA	1
657323	Predicted_carbohydrate_hydrolases	0.0391772	0	6	NA	NA	1
657323	Urea_decomposition	0.0115975	0	8	NA	NA	1
709991	Biogenesis_of_c-type_cytochromes	0.238966	3	9	NA	NA	1
709991	CBSS-196164.1.peg.461	0.388091	1	4	NA	NA	1
709991	Ton_and_Tol_transport_systems	0.219114	20	17	NA	NA	1
709991	Siderophore_Pyoverdine	0.410896	8	6	NA	NA	1
709991	Transcription_initiation,_bacterial_sigma_factors	0.286601	9	6	NA	NA	1
709991	Cellulosome	1	2	3	NA	NA	1
709991	Thioredoxin-disulfide_reductase	1	3	5	NA	NA	1
718252	Purine_conversions	0.184754	1	4	0	NA	1
718252	Glutamine,_Glutamate,_Aspartate_and_Asparagine_Biosynthesis	0.184754	1	4	0	NA	1
718252	Bacterial_RNA-metabolizing_Zn-dependent_hydrolases	1	3	2	0	NA	1
718252	ZZ_gjo_need_homes	0.573128	2	3	0	NA	1
718252	Exopolysaccharide_Biosynthesis	0.350169	1	3	1	NA	1
718252	L-Cystine_Uptake_and_Metabolism	1	3	2	0	NA	1
718252	CBSS-83331.1.peg.3039	0.761605	4	3	0	NA	1
718252	DNA_repair,_bacterial	0.282698	2	1	2	NA	1
718252	Isoprenoid_Biosynthesis	0.703253	5	3	0	NA	1
718252	Multidrug_Resistance_Efflux_Pumps	0.307936	4	6	3	NA	1
718252	Glycerate_metabolism	0.4578	4	1	0	NA	1
718252	Conserved_gene_cluster_associated_with_Met-tRNA_formyltransferase	0.860603	4	2	0	NA	1
718252	Entner-Doudoroff_Pathway	0.213158	6	1	0	NA	1
718252	DNA_topoisomerases,_Type_II,_ATP-dependent	1	3	2	1	NA	1
718252	DNA-replication	1	4	3	1	NA	1
718252	Resistance_to_fluoroquinolones	1	3	2	1	NA	1
