# Supplementary material for: Subspecies in the global human gut microbiome
Source: Mol Syst Biol. 2017 Dec 14;13(12):960. doi: 10.15252/msb.20177589 (PMC5740502; doi:10.15252/msb.20177589)
Supplement: Supplementary file 10 — Table EV8 [file MSB-13-960-s010.xlsx]

## Sheet: Legend
Host associations
Significance of enriched host phenotypes across subspecies, using a Fisher test and performing FRD correction per species.

## Sheet: General associations
TaxId	Diversity p-value	Diversity FRD corrected p-value	BMI p-value	BMI FRD corrected p-value	Type II Diabetes p-value	Type II Diabetes FRD corrected p-value	Gender p-value	Gender FRD corrected p-value	Age p-value	Age FRD corrected p-value
657317	6.91836e-06	0.000283653	0.000804514	0.0329851	0.744796	1	0.983918	1	0.655445	1
657313	1.37996e-05	0.000551983	0.797009	1	0.392333	1	0.124186	1	0.520428	1
657322	0.000117657	0.00458863	0.00660445	0.250969	0.330811	1	0.491211	1	0.766969	1
470145	0.000589156	0.0223879	0.88126	1	0.00307697	0.126156	0.775045	1	0.34845	1
411461	0.000834278	0.0308683	0.174162	1	0.291417	1	0.00903359	0.35231	0.0260383	0.989457
709991	0.00318948	0.114821	0.129204	1	0.610536	1	0.0682529	1	0.0938457	1
718252	0.0071561	0.250463	0.40244	1	0.393174	1	0.0616956	1	0.410053	1
657319	0.0090847	0.30888	0.394204	1	0.0489671	1	0.807248	1	0.183265	1
471870	0.0147927	0.48816	0.236271	1	0.333746	1	0.579714	1	0.877933	1
226186	0.973646	1	0.330674	1	0.90598	1	0.544295	1	0.110692	1
349741	0.811843	1	0.167526	1	0.0954096	1	0.22253	1	0.568743	1
411462	0.230437	1	0.451325	1	0.834677	1	0.41396	1	0.00800913	0.320365
411463	0.406781	1	0.00128147	0.0512588	0.367084	1	0.540014	1	0.79918	1
411470	0.341987	1	0.516137	1	0.214685	1	0.859154	1	0.173852	1
411477	0.245738	1	0.526484	1	0.328912	1	0.141462	1	0.811571	1
411483	0.154705	1	0.946482	1	1	1	0.240279	1	0.167909	1
411489	0.998565	1	0.209686	1	0.602478	1	0.835348	1	0.607546	1
411901	0.761406	1	0.220706	1	0.220582	1	0.0042907	0.175919	0.887435	1
420247	0.0327543	1	0.433957	1	0.0459527	1	0.315487	1	0.825459	1
435590	0.174792	1	0.173036	1	0.0432539	1	0.654505	1	0.167616	1
435591	0.574706	1	0.00264062	0.102984	0.0230667	0.899602	0.00517493	0.206997	0.20628	1
445970	0.508922	1	0.053992	1	0.833177	1	0.0469329	1	0.166125	1
449673	0.198323	1	0.990877	1	0.327482	1	0.829262	1	0.647233	1
470146	0.600272	1	0.184151	1	0.740779	1	0.408958	1	0.69104	1
483215	0.0379121	1	0.295762	1	0.599389	1	0.399365	1	0.613824	1
484018	0.90719	1	0.302253	1	0.200646	1	0.779523	1	0.380508	1
511680	0.407198	1	0.497504	1	0.840679	1	0.728363	1	0.185856	1
515620	0.138329	1	0.110424	1	0.0117938	0.471751	0.412787	1	0.0583578	1
518637	0.454822	1	0.589535	1	0.400886	1	0.509014	1	0.937776	1
537011	0.213805	1	0.190804	1	0.270112	1	0.474152	1	0.602233	1
547043	0.603992	1	0.748682	1	0.602168	1	0.27825	1	0.939838	1
556259	0.597183	1	0.788497	1	0.555091	1	0.83842	1	0.581998	1
563192	0.104442	1	0.129926	1	NA	NA	0.570722	1	0.750812	1
573235	0.0498452	1	0.530553	1	0.0607886	1	0.738454	1	0.291527	1
585394	0.208504	1	0.782736	1	0.271098	1	0.627746	1	0.0247458	0.965087
592028	0.755184	1	0.967914	1	0.506481	1	0.199586	1	0.505881	1
626939	0.396735	1	0.118664	1	0.205333	1	0.120745	1	0.511035	1
657321	0.857163	1	0.207137	1	0.363311	1	0.103591	1	0.951203	1
657323	0.431701	1	0.503789	1	0.0501177	1	0.0173906	0.660843	0.00233342	0.0956702
748224	0.845177	1	0.64572	1	0.563905	1	0.143744	1	0.387611	1
862962	0.526944	1	0.231353	1	0.142822	1	0.797029	1	0.0779741	1
411902	NA	NA	NA	NA	0.211468	1	NA	NA	NA	NA
547042	NA	NA	NA	NA	NA	NA	NA	NA	NA	NA

## Sheet: Dataset specific
TaxId	Chinese t2d	Danish t2d	Swedish t2d
470145	2.89044e-05	0.599666	1
435591	0.00856793	0.322695	0.0666667
435590	0.0610021	0.43047	1
657322	0.181335	0.7974	1
511680	0.25	1	0.527972
573235	0.298662	0.192231	0.584416
411902	0.300029	1	1
537011	0.373498	0.0764616	0.282051
411477	0.40068	0.399038	1
471870	0.451168	0.568904	1
411489	0.4858	0.58385	1
657321	0.494069	0.398613	1
411901	0.495522	0.300137	0.380952
657313	0.501003	1	1
862962	0.582952	0.0202201	1
718252	0.608985	0.265832	0.695098
483215	0.695834	0.407179	NA
709991	0.723021	0.400764	NA
748224	0.827816	0.238411	1
556259	0.845267	0.778461	1
449673	0.854443	0.198177	1
657317	0.905531	0.493371	0.675969
515620	1	0.0349319	0.680549
226186	1	1	1
349741	1	0.0158323	0.711194
411461	1	1	1
411462	1	1	1
411463	1	1	1
411470	1	0.444444	0.4
411483	1	1	1
420247	1	0.0296544	1
445970	1	0.594461	0.376186
470146	1	0.323208	0.714683
484018	1	0.130677	1
518637	1	0.67188	1
547043	1	1	0.333333
585394	1	0.57125	1
592028	1	0.568788	1
626939	1	0.212314	1
657319	1	0.12567	0.58042
657323	1	0.0248287	1
